# Supplementary material for: Ancient diversity in host-parasite interaction genes in a model parasitic nematode
Source: Nat Commun. 2023 Nov 27;14:7776. doi: 10.1038/s41467-023-43556-w (PMC10682056; doi:10.1038/s41467-023-43556-w)
Supplement: Supplementary file 4 — Supplementary Data 1 [file 41467_2023_43556_MOESM4_ESM.xlsx]

## Sheet: TSP candidates
transcriptID	Pfam domain(s)
nxHelBake1.g116.t1	Ras family
nxHelBake1.g117.t1
nxHelBake1.g118.t1
nxHelBake1.g200.t1	RNA recognition motif. (a.k.a. RRM, RBD, or RNP domain)
nxHelBake1.g202.t1
nxHelBake1.g211.t1
nxHelBake1.g212.t1
nxHelBake1.g213.t1	Tetraspanin family
nxHelBake1.g214.t1	Hint module
nxHelBake1.g215.t1
nxHelBake1.g325.t1	Zona pellucida-like domain
nxHelBake1.g330.t1	LMBR1-like membrane protein
nxHelBake1.g383.t1	Coiled-coil domain-containing protein 56
nxHelBake1.g405.t1	TCP-1/cpn60 chaperonin family
nxHelBake1.g414.t1	DEAD/DEAH box helicase;Helicase conserved C-terminal domain
nxHelBake1.g436.t1	Serpentine type 7TM GPCR chemoreceptor Srh
nxHelBake1.g444.t1	U11-48K-like CHHC zinc finger;U11-48K-like CHHC zinc finger
nxHelBake1.g447.t1	Haloacid dehalogenase-like hydrolase
nxHelBake1.g450.t1
nxHelBake1.g456.t1	Glutathione S-transferase, C-terminal domain;Glutathione S-transferase, N-terminal domain
nxHelBake1.g465.t1	Glutathione S-transferase, C-terminal domain;Glutathione S-transferase, N-terminal domain
nxHelBake1.g475.t1	CX module
nxHelBake1.g476.t1	Lectin C-type domain
nxHelBake1.g478.t1
nxHelBake1.g482.t1	RNA recognition motif. (a.k.a. RRM, RBD, or RNP domain)
nxHelBake1.g575.t1	Nucleoside diphosphate kinase
nxHelBake1.g596.t1
nxHelBake1.g645.t1
nxHelBake1.g653.t1	Transthyretin-like family
nxHelBake1.g654.t1	Transthyretin-like family
nxHelBake1.g655.t1	Transthyretin-like family
nxHelBake1.g674.t1
nxHelBake1.g675.t1	Protein of unknown function (DUF1679)
nxHelBake1.g690.t1
nxHelBake1.g753.t1	Protein-tyrosine phosphatase;Protein-tyrosine phosphatase
nxHelBake1.g805.t1
nxHelBake1.g938.t1	Sugar (and other) transporter
nxHelBake1.g945.t1	Sugar (and other) transporter
nxHelBake1.g967.t1
nxHelBake1.g996.t1	C. elegans Sre G protein-coupled chemoreceptor
nxHelBake1.g1056.t1	Pyridoxal-phosphate dependent enzyme
nxHelBake1.g1062.t2
nxHelBake1.g1064.t1	TLC domain
nxHelBake1.g1066.t2	WD domain, G-beta repeat;WD domain, G-beta repeat;WD domain, G-beta repeat;WD domain, G-beta repeat;WD domain, G-beta repeat;WD domain, G-beta repeat;WD domain, G-beta repeat;NLE (NUC135) domain
nxHelBake1.g1156.t1	DUF236 repeat;DUF236 repeat;DUF236 repeat
nxHelBake1.g1165.t1
nxHelBake1.g1167.t1
nxHelBake1.g1168.t1	Sphingolipid Delta4-desaturase (DES);Fatty acid desaturase
nxHelBake1.g1169.t1	FGGY family of carbohydrate kinases, N-terminal domain;FGGY family of carbohydrate kinases, C-terminal domain
nxHelBake1.g1244.t1	Animal haem peroxidase
nxHelBake1.g1245.t1	Variant SH3 domain;Peroxin 13, N-terminal region
nxHelBake1.g1247.t1
nxHelBake1.g1248.t1	Phospholipase A2
nxHelBake1.g1336.t1	MT-A70
nxHelBake1.g1429.t2	3' exoribonuclease family, domain 1
nxHelBake1.g1446.t1
nxHelBake1.g1494.t1	BCCIP
nxHelBake1.g1550.t1
nxHelBake1.g1552.t1
nxHelBake1.g1557.t1	Fasciclin domain;Fasciclin domain
nxHelBake1.g1599.t1
nxHelBake1.g1600.t1	ABC transporter;ABC transporter transmembrane region;ABC transporter transmembrane region;ABC transporter
nxHelBake1.g1602.t3	Cleft lip and palate transmembrane protein 1 (CLPTM1)
nxHelBake1.g1603.t1
nxHelBake1.g1779.t1	Nematode cuticle collagen N-terminal domain;Collagen triple helix repeat (20 copies)
nxHelBake1.g1782.t1	Serine carboxypeptidase
nxHelBake1.g1783.t1
nxHelBake1.g1784.t1
nxHelBake1.g1816.t1
nxHelBake1.g1848.t1
nxHelBake1.g1852.t1
nxHelBake1.g1856.t1
nxHelBake1.g1857.t3	Mitochondrial carrier protein;Mitochondrial carrier protein;Mitochondrial carrier protein;Mitochondrial carrier protein
nxHelBake1.g1863.t1	Rab-GTPase-TBC domain
nxHelBake1.g1888.t1	Muniscin C-terminal mu homology domain;Fes/CIP4, and EFC/F-BAR homology domain
nxHelBake1.g1890.t1
nxHelBake1.g1921.t2
nxHelBake1.g1965.t1	Amino acid permease
nxHelBake1.g1974.t1
nxHelBake1.g1976.t1
nxHelBake1.g1977.t1	Protein-tyrosine phosphatase
nxHelBake1.g1993.t1	DNA-dependent RNA polymerase;DNA-directed RNA polymerase N-terminal
nxHelBake1.g2145.t1	Zn-finger in Ran binding protein and others;RNA recognition motif. (a.k.a. RRM, RBD, or RNP domain)
nxHelBake1.g2215.t1
nxHelBake1.g2221.t3	Biotin/lipoate A/B protein ligase family
nxHelBake1.g2222.t1	Dip2/Utp12 Family;WD domain, G-beta repeat;WD domain, G-beta repeat;WD domain, G-beta repeat;WD domain, G-beta repeat
nxHelBake1.g2238.t1	RhoGAP domain
nxHelBake1.g2247.t1	Aldehyde dehydrogenase family
nxHelBake1.g2249.t1
nxHelBake1.g2265.t1	Cytochrome P450
nxHelBake1.g2267.t1	DDT domain;PHD-finger;PHD-finger;Bromodomain
nxHelBake1.g2278.t1	Dyggve-Melchior-Clausen syndrome protein
nxHelBake1.g2426.t1
nxHelBake1.g2501.t1
nxHelBake1.g2529.t1	Putative zinc finger motif, C2HC5-type
nxHelBake1.g2530.t1
nxHelBake1.g2654.t1	WD domain, G-beta repeat
nxHelBake1.g2661.t1
nxHelBake1.g2671.t1	DOMON domain
nxHelBake1.g2708.t1	Nucleotidyl transferase
nxHelBake1.g2790.t1	Protein-tyrosine phosphatase
nxHelBake1.g2990.t2	Ligand-binding domain of nuclear hormone receptor;Zinc finger, C4 type (two domains)
nxHelBake1.g2991.t1
nxHelBake1.g2993.t1	50S ribosome-binding GTPase
nxHelBake1.g3014.t1
nxHelBake1.g3017.t1	Srg family chemoreceptor
nxHelBake1.g3132.t1
nxHelBake1.g3315.t1	Ancylostoma-associated secreted protein related
nxHelBake1.g3316.t2	Ancylostoma-associated secreted protein related
nxHelBake1.g3317.t1	Ancylostoma-associated secreted protein related
nxHelBake1.g3415.t1	Serpentine type 7TM GPCR chemoreceptor Str
nxHelBake1.g3481.t1	Pyridoxal-dependent decarboxylase conserved domain
nxHelBake1.g3554.t1	Patched family
nxHelBake1.g3568.t1
nxHelBake1.g3637.t1
nxHelBake1.g3639.t1
nxHelBake1.g3641.t1
nxHelBake1.g3644.t1
nxHelBake1.g3645.t1
nxHelBake1.g3663.t1	BAH domain;ELM2 domain
nxHelBake1.g3714.t1
nxHelBake1.g3773.t1
nxHelBake1.g3894.t1	Protein of unknown function (DUF727)
nxHelBake1.g3895.t1
nxHelBake1.g3958.t5	Ankyrin repeats (3 copies);Ankyrin repeats (3 copies);Glutaminase/Asparaginase C-terminal domain;Asparaginase, N-terminal
nxHelBake1.g3960.t2	7 transmembrane receptor (rhodopsin family)
nxHelBake1.g4088.t1	Protein of unknown function (DUF229)
nxHelBake1.g4312.t1
nxHelBake1.g4313.t2
nxHelBake1.g4330.t1	Transthyretin-like family
nxHelBake1.g4332.t2	Transthyretin-like family
nxHelBake1.g4333.t1	DnaJ domain
nxHelBake1.g4337.t1	Gamma tubulin complex component N-terminal
nxHelBake1.g4338.t1	BTB/POZ domain;Ion transport protein
nxHelBake1.g4339.t1
nxHelBake1.g4340.t1	Major Facilitator Superfamily
nxHelBake1.g4342.t1
nxHelBake1.g4416.t1	Astacin (Peptidase family M12A)
nxHelBake1.g4420.t1	Astacin (Peptidase family M12A)
nxHelBake1.g4572.t1	PCI domain;26S proteasome subunit RPN7
nxHelBake1.g4578.t1
nxHelBake1.g4665.t1	Zinc carboxypeptidase;Carboxypeptidase activation peptide
nxHelBake1.g4719.t1
nxHelBake1.g4720.t1	Lectin C-type domain
nxHelBake1.g4729.t1
nxHelBake1.g4742.t1
nxHelBake1.g4743.t1
nxHelBake1.g4802.t1
nxHelBake1.g4818.t1	Type I phosphodiesterase / nucleotide pyrophosphatase
nxHelBake1.g4875.t1	Transcriptional regulator, SIX1, N-terminal SD domain;Homeodomain
nxHelBake1.g4996.t1	Peptidase C13 family
nxHelBake1.g5021.t2
nxHelBake1.g5042.t1
nxHelBake1.g5073.t2	tRNA synthetases class II core domain (F);tRNA synthetases class II core domain (F);Ferredoxin-fold anticodon binding domain
nxHelBake1.g5085.t2	CUB domain;CUB domain;Lectin C-type domain;Lectin C-type domain
nxHelBake1.g5086.t1	Protein kinase domain
nxHelBake1.g5184.t1	Collagen triple helix repeat (20 copies)
nxHelBake1.g5228.t1	ZIP Zinc transporter
nxHelBake1.g5233.t1
nxHelBake1.g5234.t1	C. elegans Sre G protein-coupled chemoreceptor
nxHelBake1.g5235.t1	Endonuclease/Exonuclease/phosphatase family
nxHelBake1.g5242.t1	Protein kinase domain
nxHelBake1.g5250.t1
nxHelBake1.g5254.t1	Protein of unknown function (DUF1011)
nxHelBake1.g5255.t1
nxHelBake1.g5256.t1
nxHelBake1.g5258.t1
nxHelBake1.g5261.t1
nxHelBake1.g5263.t1	Alpha-(1,6)-fucosyltransferase N- and catalytic domains
nxHelBake1.g5264.t1	Alpha-(1,6)-fucosyltransferase N- and catalytic domains
nxHelBake1.g5269.t2	IMP dehydrogenase / GMP reductase domain
nxHelBake1.g5296.t1	CCDC85 family
nxHelBake1.g5309.t1	Ancylostoma-associated secreted protein related
nxHelBake1.g5327.t1	HEC/Ndc80p family
nxHelBake1.g5332.t1	Alpha galactosidase A;Alpha galactosidase C-terminal beta sandwich domain
nxHelBake1.g5334.t1	Carboxylesterase family
nxHelBake1.g5335.t1	Serpentine type 7TM GPCR chemoreceptor Srw
nxHelBake1.g5347.t2	Peptidase family M1 domain;Peptidase M1 N-terminal domain;ERAP1-like C-terminal domain
nxHelBake1.g5351.t1	Oligosaccharide biosynthesis protein Alg14 like
nxHelBake1.g5379.t1	Domain of unknown function (DUF4440)
nxHelBake1.g5535.t1	Lipase (class 3)
nxHelBake1.g5545.t1
nxHelBake1.g5597.t1
nxHelBake1.g5686.t1	Sugar (and other) transporter
nxHelBake1.g5690.t1	Peptidase family M13;Peptidase family M13
nxHelBake1.g5697.t1	Peptidase family M13;Peptidase family M13
nxHelBake1.g5698.t1	Peptidase family M13;Peptidase family M13
nxHelBake1.g5739.t1
nxHelBake1.g5751.t1
nxHelBake1.g5764.t1	Neurotransmitter-gated ion-channel transmembrane region;Neurotransmitter-gated ion-channel ligand binding domain
nxHelBake1.g5793.t1	Homeodomain
nxHelBake1.g5828.t1	AMP-binding enzyme
nxHelBake1.g5843.t1	FMN-dependent dehydrogenase
nxHelBake1.g5993.t1
nxHelBake1.g5998.t1	Glycerophosphoryl diester phosphodiesterase family
nxHelBake1.g6052.t1	DnaJ domain
nxHelBake1.g6053.t1	DnaJ domain
nxHelBake1.g6078.t1	Homeodomain
nxHelBake1.g6123.t1	SHNi-TPR
nxHelBake1.g6229.t1	Sugar (and other) transporter
nxHelBake1.g6248.t1
nxHelBake1.g6432.t1
nxHelBake1.g6433.t1
nxHelBake1.g6436.t1	Ankyrin repeats (many copies);Ankyrin repeat;KH domain;Ankyrin repeats (3 copies);Ankyrin repeats (3 copies);Ankyrin repeats (3 copies);Ankyrin repeats (3 copies);Ankyrin repeats (3 copies);Ankyrin repeats (3 copies);Ankyrin repeats (3 copies)
nxHelBake1.g6437.t1
nxHelBake1.g6439.t3	Major Facilitator Superfamily
nxHelBake1.g6440.t1	UAA transporter family
nxHelBake1.g6443.t2	Neurotransmitter-gated ion-channel ligand binding domain
nxHelBake1.g6449.t1	Glucose-6-phosphate dehydrogenase, C-terminal domain;Glucose-6-phosphate dehydrogenase, NAD binding domain
nxHelBake1.g6450.t1	Prefoldin subunit
nxHelBake1.g6454.t1	Moulting cycle;Moulting cycle
nxHelBake1.g6455.t1	Moulting cycle
nxHelBake1.g6499.t1
nxHelBake1.g6504.t1	UDP-glucoronosyl and UDP-glucosyl transferase
nxHelBake1.g6507.t1
nxHelBake1.g6511.t1	Nucleoside transporter
nxHelBake1.g6512.t1	Lipase (class 3)
nxHelBake1.g6517.t1	Major Facilitator Superfamily;Major Facilitator Superfamily
nxHelBake1.g6519.t1
nxHelBake1.g6521.t1
nxHelBake1.g6528.t1	Serpentine type 7TM GPCR chemoreceptor Srx
nxHelBake1.g6530.t2
nxHelBake1.g6534.t1	Transthyretin-like family
nxHelBake1.g6535.t1	Transthyretin-like family
nxHelBake1.g6537.t1	Transthyretin-like family
nxHelBake1.g6539.t1	ZU5 domain;Death domain;Ankyrin repeats (many copies);UPA domain;Ankyrin repeats (3 copies);Ankyrin repeats (3 copies);Ankyrin repeats (3 copies);Ankyrin repeats (3 copies);Ankyrin repeats (3 copies);Ankyrin repeats (3 copies);Ankyrin repeats (3 copies);Ankyrin repeats (3 copies);Ankyrin repeats (many copies)
nxHelBake1.g6555.t1	Ground-like domain
nxHelBake1.g6556.t2	Ground-like domain
nxHelBake1.g6596.t1	Thioredoxin-like
nxHelBake1.g6610.t1
nxHelBake1.g6620.t1	AAA+ lid domain;Peptidase family M41;ATPase family associated with various cellular activities (AAA)
nxHelBake1.g6622.t1	GNS1/SUR4 family
nxHelBake1.g6623.t1
nxHelBake1.g6660.t1	GTP cyclohydrolase I feedback regulatory protein (GFRP)
nxHelBake1.g7008.t1	RNA recognition motif. (a.k.a. RRM, RBD, or RNP domain)
nxHelBake1.g7064.t1	Plexin cytoplasmic RasGAP domain;Sema domain;TIG domain found in plexin;Plexin repeat;TIG domain;IPT/TIG domain;IPT/TIG domain;IPT/TIG domain
nxHelBake1.g7066.t2	Heavy-metal resistance
nxHelBake1.g7079.t1	Astacin (Peptidase family M12A)
nxHelBake1.g7080.t1	6-phosphogluconate dehydrogenase, C-terminal domain;NAD binding domain of 6-phosphogluconate dehydrogenase
nxHelBake1.g7144.t2	Zinc finger, C3HC4 type (RING finger)
nxHelBake1.g7248.t1	THO complex subunit 2 N-terminus
nxHelBake1.g7250.t1	Tim17/Tim22/Tim23/Pmp24 family
nxHelBake1.g7251.t1	Serpentine type 7TM GPCR receptor class ab chemoreceptor
nxHelBake1.g7265.t1	Chondroitin proteoglycan 4
nxHelBake1.g7269.t1	Homeodomain
nxHelBake1.g7388.t1
nxHelBake1.g7390.t1	UAA transporter family
nxHelBake1.g7391.t1	GDP-mannose 4,6 dehydratase
nxHelBake1.g7392.t1	RNA binding activity-knot of a chromodomain
nxHelBake1.g7441.t1	CpG binding protein C-terminal domain
nxHelBake1.g7442.t1	Eukaryotic phosphomannomutase
nxHelBake1.g7446.t1
nxHelBake1.g7468.t1	AAA+ lid domain;Proteasomal ATPase OB C-terminal domain;ATPase family associated with various cellular activities (AAA)
nxHelBake1.g7471.t1	Homeodomain;LIM domain;LIM domain
nxHelBake1.g7478.t1
nxHelBake1.g7483.t1	Leishmanolysin
nxHelBake1.g7485.t1	Protein of unknown function (DUF3719)
nxHelBake1.g7495.t1	Evolutionarily conserved signalling intermediate in Toll pathway;C-terminal domain of the ECSIT protein
nxHelBake1.g7521.t1	Ras family;Zinc finger, C3HC4 type (RING finger)
nxHelBake1.g7535.t1
nxHelBake1.g7537.t1	LEM3 (ligand-effect modulator 3) family / CDC50 family
nxHelBake1.g7540.t1	Serpentine type 7TM GPCR chemoreceptor Srv
nxHelBake1.g7548.t1	PAN domain;PAN domain;PAN domain;PAN domain
nxHelBake1.g7552.t1	TCP-1/cpn60 chaperonin family
nxHelBake1.g7586.t2	Herpesviridae UL52/UL70 DNA primase
nxHelBake1.g7588.t2
nxHelBake1.g7608.t1	Domain of unknown function DUF148
nxHelBake1.g7661.t1
nxHelBake1.g7662.t1
nxHelBake1.g7664.t1
nxHelBake1.g7667.t1
nxHelBake1.g7672.t1
nxHelBake1.g7675.t1	Zinc finger, C4 type (two domains);Ligand-binding domain of nuclear hormone receptor
nxHelBake1.g7783.t2	TLR4 regulator and MIR-interacting MSAP;TLR4 regulator and MIR-interacting MSAP;Calcium-binding EGF domain
nxHelBake1.g7787.t1
nxHelBake1.g7821.t1	ATPase family associated with various cellular activities (AAA)
nxHelBake1.g7873.t1	LIM domain;LIM domain;LIM domain;LIM domain
nxHelBake1.g7874.t1
nxHelBake1.g7889.t1
nxHelBake1.g7902.t4	Major Facilitator Superfamily
nxHelBake1.g7911.t1
nxHelBake1.g7954.t1	CLN3 protein
nxHelBake1.g8026.t2	TRAM1-like protein;TLC domain
nxHelBake1.g8028.t1
nxHelBake1.g8409.t1	SH2 domain;Protein tyrosine and serine/threonine kinase
nxHelBake1.g8424.t1	MOSC N-terminal beta barrel domain;MOSC domain
nxHelBake1.g8427.t1	MOSC domain
nxHelBake1.g8457.t5	Beta-lactamase
nxHelBake1.g8458.t1	Protein of unknown function (DUF727)
nxHelBake1.g8750.t1	Interferon-related developmental regulator (IFRD);Interferon-related protein conserved region
nxHelBake1.g8751.t1	Zinc-ribbon;PP-loop family
nxHelBake1.g8752.t1	SPOC domain;RNA recognition motif. (a.k.a. RRM, RBD, or RNP domain);RNA recognition motif. (a.k.a. RRM, RBD, or RNP domain)
nxHelBake1.g8764.t1
nxHelBake1.g8765.t4	Regulator of chromosome condensation (RCC1) repeat;Regulator of chromosome condensation (RCC1) repeat;Regulator of chromosome condensation (RCC1) repeat;Regulator of chromosome condensation (RCC1) repeat
nxHelBake1.g8785.t1	7 transmembrane receptor (rhodopsin family)
nxHelBake1.g8789.t1	Lecithin retinol acyltransferase
nxHelBake1.g8791.t1	Uncharacterised conserved protein (DUF2228)
nxHelBake1.g8792.t1	Cytidine and deoxycytidylate deaminase zinc-binding region;Cytochrome c oxidase assembly protein CtaG/Cox11;Tesmin/TSO1-like CXC domain, cysteine-rich domain;Tesmin/TSO1-like CXC domain, cysteine-rich domain
nxHelBake1.g8815.t1	Ubiquitin fusion degradation protein UFD1
nxHelBake1.g8890.t1	Glycosyl transferase family 2;Ricin-type beta-trefoil lectin domain
nxHelBake1.g8990.t1
nxHelBake1.g8991.t1	Neurotransmitter-gated ion-channel ligand binding domain
nxHelBake1.g8993.t1	Neurotransmitter-gated ion-channel ligand binding domain
nxHelBake1.g9061.t1
nxHelBake1.g9073.t1	Kunitz/Bovine pancreatic trypsin inhibitor domain;Kunitz/Bovine pancreatic trypsin inhibitor domain
nxHelBake1.g9074.t1	Moulting cycle
nxHelBake1.g9075.t1	Alpha amylase, catalytic domain;Solute carrier family 3 member 2 N-terminus
nxHelBake1.g9077.t1
nxHelBake1.g9091.t1	GNS1/SUR4 family
nxHelBake1.g9093.t2	Protein aurora borealis N-terminus
nxHelBake1.g9095.t1	Frag1/DRAM/Sfk1 family
nxHelBake1.g9102.t1
nxHelBake1.g9103.t1
nxHelBake1.g9106.t4	DNA repair metallo-beta-lactamase
nxHelBake1.g9108.t1	tRNase Z endonuclease;Beta-lactamase superfamily domain
nxHelBake1.g9206.t1
nxHelBake1.g9217.t1
nxHelBake1.g9218.t1	DUF236 repeat
nxHelBake1.g9219.t1	DUF236 repeat
nxHelBake1.g9221.t1	Core histone H2A/H2B/H3/H4
nxHelBake1.g9222.t1
nxHelBake1.g9223.t1	DUF236 repeat;DUF236 repeat
nxHelBake1.g9225.t1
nxHelBake1.g9231.t1	Serpentine type 7TM GPCR chemoreceptor Srv
nxHelBake1.g9232.t1	Serpentine type 7TM GPCR chemoreceptor Srv
nxHelBake1.g9234.t3	Cyclin M transmembrane N-terminal domain;CBS domain
nxHelBake1.g9237.t1
nxHelBake1.g9239.t1	Kunitz/Bovine pancreatic trypsin inhibitor domain
nxHelBake1.g9240.t1	Kunitz/Bovine pancreatic trypsin inhibitor domain
nxHelBake1.g9241.t1	Kunitz/Bovine pancreatic trypsin inhibitor domain
nxHelBake1.g9243.t1	Frag1/DRAM/Sfk1 family
nxHelBake1.g9244.t4	2-oxoglutarate dehydrogenase C-terminal;Dehydrogenase E1 component;Transketolase, pyrimidine binding domain;2-oxoglutarate dehydrogenase N-terminus
nxHelBake1.g9249.t1	hAT family C-terminal dimerisation region
nxHelBake1.g9251.t1	Protein tyrosine and serine/threonine kinase;SH2 domain
nxHelBake1.g9256.t1
nxHelBake1.g9263.t1	Fibronectin type III domain
nxHelBake1.g9264.t1	Trypsin
nxHelBake1.g9301.t1	Protein of unknown function (DUF1075)
nxHelBake1.g9302.t1	Serpentine type 7TM GPCR receptor class ab chemoreceptor
nxHelBake1.g9307.t1
nxHelBake1.g9312.t1	Protein-tyrosine phosphatase
nxHelBake1.g9352.t1	EF-hand domain pair;EF-hand domain pair
nxHelBake1.g9365.t1
nxHelBake1.g9414.t1	LSM domain
nxHelBake1.g9453.t1	Chromo (CHRromatin Organisation MOdifier) domain
nxHelBake1.g9454.t1	Ligand-binding domain of nuclear hormone receptor
nxHelBake1.g9461.t1
nxHelBake1.g9470.t1	AMOP domain
nxHelBake1.g9473.t1
nxHelBake1.g9478.t1	Protein-tyrosine phosphatase
nxHelBake1.g9480.t1	Astacin (Peptidase family M12A);ShK domain-like
nxHelBake1.g9481.t1	ShK domain-like;Astacin (Peptidase family M12A)
nxHelBake1.g9482.t1
nxHelBake1.g9483.t1
nxHelBake1.g9555.t1	Choline/ethanolamine kinase
nxHelBake1.g9557.t1	Saposin-like type B, region 2
nxHelBake1.g9563.t1
nxHelBake1.g9565.t1
nxHelBake1.g9578.t1	Sec7 domain;Pleckstrin homology domain
nxHelBake1.g9581.t2
nxHelBake1.g9588.t1
nxHelBake1.g9612.t1
nxHelBake1.g9620.t1
nxHelBake1.g9623.t1	Domain of unknown function DUF148
nxHelBake1.g9624.t1	Domain of unknown function DUF148
nxHelBake1.g9625.t1	Domain of unknown function DUF148
nxHelBake1.g9629.t1	Domain of unknown function DUF148
nxHelBake1.g9642.t1
nxHelBake1.g9766.t1	Endomembrane protein 70
nxHelBake1.g9831.t1
nxHelBake1.g9964.t1	DEAD/DEAH box helicase;Helicase conserved C-terminal domain
nxHelBake1.g9970.t2
nxHelBake1.g9975.t1
nxHelBake1.g9980.t1
nxHelBake1.g9990.t1	Senescence-associated protein;Inheritance of peroxisomes protein 1
nxHelBake1.g9991.t1
nxHelBake1.g10002.t1	FAM76 protein;FAM76 protein
nxHelBake1.g10007.t1	Pyrimidine 5'-nucleotidase (UMPH-1)
nxHelBake1.g10014.t1	Arginine/serine-rich protein PNISR
nxHelBake1.g10104.t1	SYF2 splicing factor
nxHelBake1.g10196.t1	Cysteine-rich secretory protein family;Cysteine-rich secretory protein family
nxHelBake1.g10197.t1
nxHelBake1.g10563.t1
nxHelBake1.g10635.t2	OTU-like cysteine protease
nxHelBake1.g10759.t1	Brix domain
nxHelBake1.g10931.t1	Protein kinase domain
nxHelBake1.g10955.t1
nxHelBake1.g10956.t1	Collagen triple helix repeat (20 copies);Collagen triple helix repeat (20 copies)
nxHelBake1.g10978.t1	Papain family cysteine protease
nxHelBake1.g10981.t1
nxHelBake1.g10982.t2
nxHelBake1.g11014.t2
nxHelBake1.g11015.t1	FHA domain;FHA domain;Zinc finger, C3HC4 type (RING finger)
nxHelBake1.g11027.t2	Putative DNA-binding domain
nxHelBake1.g11032.t1	Protein of unknown function (DUF229)
nxHelBake1.g11034.t1	Patched family
nxHelBake1.g11060.t1	Protein kinase domain
nxHelBake1.g11171.t1	Glycosyl transferase family 11
nxHelBake1.g11233.t1	Amiloride-sensitive sodium channel
nxHelBake1.g11666.t1	Glutaredoxin
nxHelBake1.g11783.t1
nxHelBake1.g11793.t1	DEAD/DEAH box helicase;Domain of unknown function (DUF4217);Helicase conserved C-terminal domain
nxHelBake1.g11794.t1	WD domain, G-beta repeat;UTP15 C terminal
nxHelBake1.g11901.t2	Variant SH3 domain;Ankyrin repeats (3 copies)
nxHelBake1.g12019.t1	Patched family
nxHelBake1.g12032.t1	LBP / BPI / CETP family, C-terminal domain;LBP / BPI / CETP family, C-terminal domain;LBP / BPI / CETP family, N-terminal domain
nxHelBake1.g12085.t1	Putative transmembrane protein
nxHelBake1.g12103.t2	ATPase family associated with various cellular activities (AAA);ATPase family associated with various cellular activities (AAA);Cell division protein 48 (CDC48), domain 2;Cell division protein 48 (CDC48), N-terminal domain;AAA+ lid domain
nxHelBake1.g12106.t2
nxHelBake1.g12222.t1	Uncharacterised conserved protein (DUF2371)
nxHelBake1.g12224.t1	HMG (high mobility group) box
nxHelBake1.g12225.t1	MA3 domain;MIF4G domain
nxHelBake1.g12234.t1	E1-E2 ATPase;Cation transporter/ATPase, N-terminus;Cation transport ATPase (P-type)
nxHelBake1.g12235.t8
nxHelBake1.g12236.t1	Cation transporting ATPase, C-terminus;haloacid dehalogenase-like hydrolase
nxHelBake1.g12240.t1
nxHelBake1.g12244.t1
nxHelBake1.g12270.t1	Palmitoyl protein thioesterase
nxHelBake1.g12293.t1
nxHelBake1.g12408.t1	NUDIX domain
nxHelBake1.g12409.t1	Cytosolic motility protein
nxHelBake1.g12622.t1
nxHelBake1.g12624.t2
nxHelBake1.g12716.t1	Coiled-coil domain-containing protein 124 /Oxs1
nxHelBake1.g12766.t1	Lipid desaturase domain
nxHelBake1.g12798.t1	Aldo/keto reductase family;Aldo/keto reductase family
nxHelBake1.g12799.t1	Aldo/keto reductase family
nxHelBake1.g12807.t1
nxHelBake1.g12860.t2	Type of WD40 repeat;WD domain, G-beta repeat;Domain of unknown function (DUF1899)
nxHelBake1.g12861.t1	YL1 nuclear protein;YL1 nuclear protein C-terminal domain;YL1 nuclear protein
nxHelBake1.g12863.t1	Copper/zinc superoxide dismutase (SODC)
nxHelBake1.g12914.t1	7 transmembrane receptor (rhodopsin family)
nxHelBake1.g12928.t1
nxHelBake1.g12938.t1
nxHelBake1.g13006.t1	Rtf2 RING-finger
nxHelBake1.g13542.t1
nxHelBake1.g13585.t1
nxHelBake1.g15535.t1
nxHelBake1.g15536.t1	Flavodoxin
nxHelBake1.g15537.t1	ABC1 atypical kinase-like domain
nxHelBake1.g15538.t1
nxHelBake1.g15539.t1	WD domain, G-beta repeat;WD domain, G-beta repeat
nxHelBake1.g15540.t1	STELLO glycosyltransferases;STELLO glycosyltransferases
nxHelBake1.g15547.t1	Partial alpha/beta-hydrolase lipase region
nxHelBake1.g15555.t1
nxHelBake1.g15556.t1
nxHelBake1.g15557.t1	BTB/POZ domain;BTB And C-terminal Kelch
nxHelBake1.g15560.t2	JNK_SAPK-associated protein-1;Rab interacting lysosomal protein
nxHelBake1.g15562.t1
nxHelBake1.g15563.t1
nxHelBake1.g15570.t1
nxHelBake1.g15573.t1
nxHelBake1.g15574.t1
nxHelBake1.g15575.t1
nxHelBake1.g15663.t1	Calcineurin-like phosphoesterase
nxHelBake1.g15864.t1	Anaphase-promoting complex subunit 4 WD40 domain
nxHelBake1.g15873.t1	F-box-like
nxHelBake1.g15939.t1
nxHelBake1.g16068.t1
nxHelBake1.g16069.t2	Dimerisation and cyclophilin-binding domain of Mon2;Guanine nucleotide exchange factor in Golgi transport N-terminal;Sec7 domain
nxHelBake1.g16072.t1	Serpentine type 7TM GPCR chemoreceptor Srd
nxHelBake1.g16074.t1	Secreted clade V proteins;Serpentine type 7TM GPCR chemoreceptor Srd
nxHelBake1.g16097.t1	ShK domain-like;ShK domain-like;Common central domain of tyrosinase
nxHelBake1.g16119.t1	RNA polymerase Rpb2, domain 2;RNA polymerase Rpb2, domain 7;RNA polymerase beta subunit;RNA polymerase Rpb2, domain 4;RNA polymerase Rpb2, domain 3;RNA polymerase Rpb2, domain 5;RNA polymerase Rpb2, domain 6
nxHelBake1.g16120.t1
nxHelBake1.g16234.t1
nxHelBake1.g16244.t1
nxHelBake1.g16436.t1	Bacteroidetes VLRF1 release factor
nxHelBake1.g16437.t1	NUDIX domain
nxHelBake1.g16445.t2	Transcription factor/nuclear export subunit protein 2;THO complex subunit 2 N-terminus;THO complex subunit 2 N-terminus;Transcription- and export-related complex subunit
nxHelBake1.g16451.t2
nxHelBake1.g16464.t1
nxHelBake1.g16470.t1
nxHelBake1.g16601.t1	Cysteine-rich secretory protein family
nxHelBake1.g16602.t1	Cysteine-rich secretory protein family
nxHelBake1.g16603.t2	Glycerophosphoryl diester phosphodiesterase family
nxHelBake1.g16631.t1	EAP30/Vps36 family;Vacuolar protein sorting protein 36 Vps36
nxHelBake1.g16633.t1
nxHelBake1.g16635.t1	ABC transporter;ABC-2 family transporter protein;ABC transporter
nxHelBake1.g16643.t1	Protein of unknown function (DUF2012)
nxHelBake1.g16644.t1	ADP-ribosylation factor family
nxHelBake1.g16645.t1	Homeodomain
nxHelBake1.g16646.t2	Ubiquitin carboxyl-terminal hydrolase;DUSP domain
nxHelBake1.g16648.t1
nxHelBake1.g16651.t2
nxHelBake1.g16652.t1	Small acidic protein family
nxHelBake1.g16654.t1	HRDC domain;DEAD/DEAH box helicase;Helicase conserved C-terminal domain;RecQ zinc-binding;RQC domain
nxHelBake1.g16657.t1	Neurotransmitter-gated ion-channel transmembrane region;Neurotransmitter-gated ion-channel ligand binding domain
nxHelBake1.g16662.t1	PAN domain
nxHelBake1.g16663.t1	Chitin binding Peritrophin-A domain;Chitin binding Peritrophin-A domain;Glycosyl hydrolases family 18
nxHelBake1.g16670.t1
nxHelBake1.g16675.t1	Fes/CIP4, and EFC/F-BAR homology domain;Variant SH3 domain
nxHelBake1.g16676.t2	Glycosyltransferase family 92
nxHelBake1.g16677.t1
nxHelBake1.g16678.t1
nxHelBake1.g16679.t1
nxHelBake1.g16683.t1	Thioredoxin-like
nxHelBake1.g16685.t1	Protein kinase domain
nxHelBake1.g16694.t1	Nematode fatty acid retinoid binding protein (Gp-FAR-1)
nxHelBake1.g16696.t2	Ribosomal protein L11, N-terminal domain;Ribosomal protein L11, RNA binding domain
nxHelBake1.g16698.t1
nxHelBake1.g16706.t1
nxHelBake1.g16707.t1	Hsp20/alpha crystallin family
nxHelBake1.g16715.t1	Ribosomal protein S7p/S5e
nxHelBake1.g16725.t1
nxHelBake1.g16726.t1
nxHelBake1.g16727.t1
nxHelBake1.g16740.t1	Basic region leucine zipper
nxHelBake1.g16741.t1	Basic region leucine zipper
nxHelBake1.g16742.t2
nxHelBake1.g16743.t2	MCM6 C-terminal winged-helix domain;MCM OB domain;MCM N-terminal domain;MCM AAA-lid domain;MCM P-loop domain
nxHelBake1.g16744.t1	Domain of unknown function (DUF1899);Type of WD40 repeat;WD domain, G-beta repeat;WD domain, G-beta repeat
nxHelBake1.g16746.t1
nxHelBake1.g16749.t3	CNH domain;PH domain
nxHelBake1.g16756.t1	Family of unknown function (DUF6479)
nxHelBake1.g16779.t1	Calreticulin family
nxHelBake1.g16793.t1
nxHelBake1.g17174.t1
nxHelBake1.g17493.t5	Voltage gated chloride channel
nxHelBake1.g17534.t1	Rad51
nxHelBake1.g17808.t1
nxHelBake1.g17813.t1
nxHelBake1.g18001.t2
nxHelBake1.g18002.t2	Rogdi leucine zipper containing protein;Lyase;Fumarase C C-terminus
nxHelBake1.g18009.t1	Glyoxalase/Bleomycin resistance protein/Dioxygenase superfamily
nxHelBake1.g18027.t1	tRNA synthetases class I (M)
nxHelBake1.g18035.t1	Iron-binding zinc finger CDGSH type;Iron-binding zinc finger CDGSH type
nxHelBake1.g18038.t1
nxHelBake1.g18039.t1	Mediator of CRAC channel activity
nxHelBake1.g18049.t1	GDSL-like Lipase/Acylhydrolase
nxHelBake1.g18052.t1	AMP-binding enzyme
nxHelBake1.g18094.t1	STELLO glycosyltransferases
nxHelBake1.g18104.t1	WH1 domain
nxHelBake1.g18109.t1	Costars
nxHelBake1.g18110.t1	Electron transfer flavoprotein-ubiquinone oxidoreductase, 4Fe-4S;NAD(P)-binding Rossmann-like domain
nxHelBake1.g18112.t1	SET domain
nxHelBake1.g18118.t1	EF-hand domain pair
nxHelBake1.g18119.t1
nxHelBake1.g18133.t1
nxHelBake1.g18144.t1	Small nuclear RNA activating complex (SNAPc), subunit 1
nxHelBake1.g18145.t1	Ankyrin repeats (3 copies)
nxHelBake1.g18146.t1
nxHelBake1.g18160.t1	Immunoglobulin I-set domain
nxHelBake1.g18171.t1	Tau and MAP protein, tubulin-binding repeat;Tau and MAP protein, tubulin-binding repeat;Tau and MAP protein, tubulin-binding repeat
nxHelBake1.g18186.t1	Exonuclease;Ubiquitin carboxyl-terminal hydrolase
nxHelBake1.g18188.t1	Phosphatidylinositol 3- and 4-kinase;FATC domain
nxHelBake1.g18190.t2
nxHelBake1.g18191.t1	Phosphatidylinositol 3- and 4-kinase
nxHelBake1.g18193.t1	FAT domain
nxHelBake1.g18195.t1	Helicase conserved C-terminal domain;RecQ zinc-binding
nxHelBake1.g18200.t1	CBS domain;CBS domain;CBS domain;CBS domain
nxHelBake1.g18201.t1	RNA pseudouridylate synthase
nxHelBake1.g18204.t1	Domain of unknown function (DUF4807)
nxHelBake1.g18205.t1
nxHelBake1.g18208.t1	Glutathione S-transferase N-terminal domain;Glutathione S-transferase, C-terminal domain
nxHelBake1.g18209.t1	Glutathione S-transferase, C-terminal domain;Glutathione S-transferase N-terminal domain
nxHelBake1.g18211.t1	COMM domain
nxHelBake1.g18217.t2	CBF/Mak21 family
nxHelBake1.g18218.t2
nxHelBake1.g18219.t2	Ring finger domain
nxHelBake1.g18227.t1
nxHelBake1.g18228.t1
nxHelBake1.g18235.t1
nxHelBake1.g18290.t1
nxHelBake1.g18292.t1	Transcription factor TFIIH complex subunit Tfb5;Ribosomal protein L22p/L17e
nxHelBake1.g18298.t1	Bestrophin, RFP-TM, chloride channel
nxHelBake1.g18750.t2	Fibronectin type III domain;Fibronectin type III domain;Fibronectin type III domain;Fibronectin type III domain
nxHelBake1.g18754.t1
nxHelBake1.g18755.t1	BspA type Leucine rich repeat region (6 copies)
