# Supplementary material for: Ancient diversity in host-parasite interaction genes in a model parasitic nematode
Source: Nat Commun. 2023 Nov 27;14:7776. doi: 10.1038/s41467-023-43556-w (PMC10682056; doi:10.1038/s41467-023-43556-w)
Supplement: Supplementary file 6 — Source Data [file 41467_2023_43556_MOESM6_ESM.xlsx]

## Sheet: Figure 1b
Figure 1b
Cumulative length plots showing contiguity of all single nematode assemblies and both existing H. bakeri reference genomes (PRJEB1203 and PRJEB15396). The dotted line indicates that the curve for the H. bakeri PRJEB1203 assembly extends beyond 10,000 contigs (the total number of contigs in the assembly is 20,569).
COLUMN	DESCRIPTION
count	Cumulative contig count
total	Cumulative span (bp)
assembly	The genome assembly (five Heligmosomoides individuals sequenced as part of this study and the two previously published H. bakeri reference genomes)
count	total	assembly
0	0	nxHelBake1
1	1659107	nxHelBake1
2	3163477	nxHelBake1
3	4633696	nxHelBake1
4	6045621	nxHelBake1
5	7450250	nxHelBake1
6	8840828	nxHelBake1
7	10203338	nxHelBake1
8	11560053	nxHelBake1
9	12912615	nxHelBake1
10	14218542	nxHelBake1
11	15505860	nxHelBake1
12	16779230	nxHelBake1
13	18032346	nxHelBake1
14	19280568	nxHelBake1
15	20491633	nxHelBake1
16	21677577	nxHelBake1
17	22857532	nxHelBake1
18	23986527	nxHelBake1
19	25104298	nxHelBake1
20	26196134	nxHelBake1
21	27286948	nxHelBake1
22	28372321	nxHelBake1
23	29442697	nxHelBake1
24	30482239	nxHelBake1
25	31518144	nxHelBake1
26	32544937	nxHelBake1
27	33563910	nxHelBake1
28	34578880	nxHelBake1
29	35593617	nxHelBake1
30	36598990	nxHelBake1
31	37593108	nxHelBake1
32	38580474	nxHelBake1
33	39562165	nxHelBake1
34	40536548	nxHelBake1
35	41493679	nxHelBake1
36	42446426	nxHelBake1
37	43394723	nxHelBake1
38	44340160	nxHelBake1
39	45272788	nxHelBake1
40	46201768	nxHelBake1
41	47120329	nxHelBake1
42	48038446	nxHelBake1
43	48955512	nxHelBake1
44	49872557	nxHelBake1
45	50787176	nxHelBake1
46	51700507	nxHelBake1
47	52608151	nxHelBake1
48	53506785	nxHelBake1
49	54404173	nxHelBake1
50	55296999	nxHelBake1
51	56188400	nxHelBake1
52	57079529	nxHelBake1
53	57969660	nxHelBake1
54	58858620	nxHelBake1
55	59743594	nxHelBake1
56	60628556	nxHelBake1
57	61511855	nxHelBake1
58	62393378	nxHelBake1
59	63271773	nxHelBake1
60	64135412	nxHelBake1
61	64992019	nxHelBake1
62	65848283	nxHelBake1
63	66699081	nxHelBake1
64	67546780	nxHelBake1
65	68389000	nxHelBake1
66	69228700	nxHelBake1
67	70063739	nxHelBake1
68	70893241	nxHelBake1
69	71717545	nxHelBake1
70	72540689	nxHelBake1
71	73361252	nxHelBake1
72	74181490	nxHelBake1
73	75001120	nxHelBake1
74	75818935	nxHelBake1
75	76625946	nxHelBake1
76	77430688	nxHelBake1
77	78230057	nxHelBake1
78	79028568	nxHelBake1
79	79817019	nxHelBake1
80	80591767	nxHelBake1
81	81365406	nxHelBake1
82	82136441	nxHelBake1
83	82905516	nxHelBake1
84	83673073	nxHelBake1
85	84439799	nxHelBake1
86	85203394	nxHelBake1
87	85965173	nxHelBake1
88	86725472	nxHelBake1
89	87485386	nxHelBake1
90	88243212	nxHelBake1
91	88999329	nxHelBake1
92	89753848	nxHelBake1
93	90493632	nxHelBake1
94	91230204	nxHelBake1
95	91965760	nxHelBake1
96	92698981	nxHelBake1
97	93428913	nxHelBake1
98	94158774	nxHelBake1
99	94887986	nxHelBake1
100	95616063	nxHelBake1
101	96343466	nxHelBake1
102	97069324	nxHelBake1
103	97793269	nxHelBake1
104	98514478	nxHelBake1
105	99231524	nxHelBake1
106	99945491	nxHelBake1
107	100659357	nxHelBake1
108	101370564	nxHelBake1
109	102077523	nxHelBake1
110	102783199	nxHelBake1
111	103482501	nxHelBake1
112	104181474	nxHelBake1
113	104872039	nxHelBake1
114	105561932	nxHelBake1
115	106247138	nxHelBake1
116	106929837	nxHelBake1
117	107611011	nxHelBake1
118	108286197	nxHelBake1
119	108956830	nxHelBake1
120	109624538	nxHelBake1
121	110290201	nxHelBake1
122	110955762	nxHelBake1
123	111620058	nxHelBake1
124	112283726	nxHelBake1
125	112946704	nxHelBake1
126	113608390	nxHelBake1
127	114269806	nxHelBake1
128	114929885	nxHelBake1
129	115589113	nxHelBake1
130	116248213	nxHelBake1
131	116906694	nxHelBake1
132	117555168	nxHelBake1
133	118203403	nxHelBake1
134	118850296	nxHelBake1
135	119494274	nxHelBake1
136	120136483	nxHelBake1
137	120778683	nxHelBake1
138	121415463	nxHelBake1
139	122049452	nxHelBake1
140	122683358	nxHelBake1
141	123316006	nxHelBake1
142	123948633	nxHelBake1
143	124580166	nxHelBake1
144	125209840	nxHelBake1
145	125838814	nxHelBake1
146	126467698	nxHelBake1
147	127095528	nxHelBake1
148	127721407	nxHelBake1
149	128341934	nxHelBake1
150	128959413	nxHelBake1
151	129576785	nxHelBake1
152	130193914	nxHelBake1
153	130811017	nxHelBake1
154	131426857	nxHelBake1
155	132039760	nxHelBake1
156	132649939	nxHelBake1
157	133259224	nxHelBake1
158	133866067	nxHelBake1
159	134469575	nxHelBake1
160	135072906	nxHelBake1
161	135675301	nxHelBake1
162	136277197	nxHelBake1
163	136878901	nxHelBake1
164	137479409	nxHelBake1
165	138079824	nxHelBake1
166	138678707	nxHelBake1
167	139277290	nxHelBake1
168	139874868	nxHelBake1
169	140469943	nxHelBake1
170	141064888	nxHelBake1
171	141659821	nxHelBake1
172	142254543	nxHelBake1
173	142848243	nxHelBake1
174	143441107	nxHelBake1
175	144033495	nxHelBake1
176	144624992	nxHelBake1
177	145214763	nxHelBake1
178	145804475	nxHelBake1
179	146390817	nxHelBake1
180	146977051	nxHelBake1
181	147560676	nxHelBake1
182	148144108	nxHelBake1
183	148725984	nxHelBake1
184	149307787	nxHelBake1
185	149889132	nxHelBake1
186	150470170	nxHelBake1
187	151049815	nxHelBake1
188	151627946	nxHelBake1
189	152205831	nxHelBake1
190	152782167	nxHelBake1
191	153356862	nxHelBake1
192	153929222	nxHelBake1
193	154499266	nxHelBake1
194	155066561	nxHelBake1
195	155632787	nxHelBake1
196	156198691	nxHelBake1
197	156764292	nxHelBake1
198	157328621	nxHelBake1
199	157891749	nxHelBake1
200	158454164	nxHelBake1
201	159016195	nxHelBake1
202	159577663	nxHelBake1
203	160138898	nxHelBake1
204	160699073	nxHelBake1
205	161257210	nxHelBake1
206	161815279	nxHelBake1
207	162372484	nxHelBake1
208	162929556	nxHelBake1
209	163485693	nxHelBake1
210	164039878	nxHelBake1
211	164593146	nxHelBake1
212	165145783	nxHelBake1
213	165697693	nxHelBake1
214	166248176	nxHelBake1
215	166797667	nxHelBake1
216	167346575	nxHelBake1
217	167894132	nxHelBake1
218	168440473	nxHelBake1
219	168985302	nxHelBake1
220	169529070	nxHelBake1
221	170072786	nxHelBake1
222	170615510	nxHelBake1
223	171155901	nxHelBake1
224	171696248	nxHelBake1
225	172234770	nxHelBake1
226	172772983	nxHelBake1
227	173310935	nxHelBake1
228	173848252	nxHelBake1
229	174385011	nxHelBake1
230	174921201	nxHelBake1
231	175456907	nxHelBake1
232	175991453	nxHelBake1
233	176525701	nxHelBake1
234	177059795	nxHelBake1
235	177589543	nxHelBake1
236	178119289	nxHelBake1
237	178647905	nxHelBake1
238	179175706	nxHelBake1
239	179703108	nxHelBake1
240	180230166	nxHelBake1
241	180756676	nxHelBake1
242	181283015	nxHelBake1
243	181808755	nxHelBake1
244	182334107	nxHelBake1
245	182858927	nxHelBake1
246	183383135	nxHelBake1
247	183906878	nxHelBake1
248	184429839	nxHelBake1
249	184951837	nxHelBake1
250	185473607	nxHelBake1
251	185993836	nxHelBake1
252	186513297	nxHelBake1
253	187032352	nxHelBake1
254	187549124	nxHelBake1
255	188065744	nxHelBake1
256	188581869	nxHelBake1
257	189097585	nxHelBake1
258	189612327	nxHelBake1
259	190124719	nxHelBake1
260	190635552	nxHelBake1
261	191145554	nxHelBake1
262	191654619	nxHelBake1
263	192162732	nxHelBake1
264	192669197	nxHelBake1
265	193175648	nxHelBake1
266	193681771	nxHelBake1
267	194186982	nxHelBake1
268	194691968	nxHelBake1
269	195196267	nxHelBake1
270	195700465	nxHelBake1
271	196204441	nxHelBake1
272	196707944	nxHelBake1
273	197211029	nxHelBake1
274	197713636	nxHelBake1
275	198215706	nxHelBake1
276	198717509	nxHelBake1
277	199218239	nxHelBake1
278	199717611	nxHelBake1
279	200215939	nxHelBake1
280	200712128	nxHelBake1
281	201207888	nxHelBake1
282	201703571	nxHelBake1
283	202199171	nxHelBake1
284	202692893	nxHelBake1
285	203186519	nxHelBake1
286	203679730	nxHelBake1
287	204171845	nxHelBake1
288	204663959	nxHelBake1
289	205154317	nxHelBake1
290	205644416	nxHelBake1
291	206134039	nxHelBake1
292	206622934	nxHelBake1
293	207111551	nxHelBake1
294	207600124	nxHelBake1
295	208088037	nxHelBake1
296	208574303	nxHelBake1
297	209058710	nxHelBake1
298	209542949	nxHelBake1
299	210026956	nxHelBake1
300	210506640	nxHelBake1
301	210985893	nxHelBake1
302	211463355	nxHelBake1
303	211939296	nxHelBake1
304	212414322	nxHelBake1
305	212889331	nxHelBake1
306	213363504	nxHelBake1
307	213836294	nxHelBake1
308	214308177	nxHelBake1
309	214779908	nxHelBake1
310	215250393	nxHelBake1
311	215720171	nxHelBake1
312	216189086	nxHelBake1
313	216657726	nxHelBake1
314	217125688	nxHelBake1
315	217591787	nxHelBake1
316	218057644	nxHelBake1
317	218522856	nxHelBake1
318	218986953	nxHelBake1
319	219450520	nxHelBake1
320	219912026	nxHelBake1
321	220372427	nxHelBake1
322	220832263	nxHelBake1
323	221291715	nxHelBake1
324	221749686	nxHelBake1
325	222207357	nxHelBake1
326	222663842	nxHelBake1
327	223118187	nxHelBake1
328	223572408	nxHelBake1
329	224025704	nxHelBake1
330	224478802	nxHelBake1
331	224930591	nxHelBake1
332	225381313	nxHelBake1
333	225831360	nxHelBake1
334	226280697	nxHelBake1
335	226728704	nxHelBake1
336	227176699	nxHelBake1
337	227624499	nxHelBake1
338	228071693	nxHelBake1
339	228515488	nxHelBake1
340	228959017	nxHelBake1
341	229401729	nxHelBake1
342	229844337	nxHelBake1
343	230286342	nxHelBake1
344	230727374	nxHelBake1
345	231167989	nxHelBake1
346	231607349	nxHelBake1
347	232046491	nxHelBake1
348	232484442	nxHelBake1
349	232922190	nxHelBake1
350	233359411	nxHelBake1
351	233796192	nxHelBake1
352	234231949	nxHelBake1
353	234666611	nxHelBake1
354	235099242	nxHelBake1
355	235529749	nxHelBake1
356	235958556	nxHelBake1
357	236386903	nxHelBake1
358	236814791	nxHelBake1
359	237242539	nxHelBake1
360	237669168	nxHelBake1
361	238094478	nxHelBake1
362	238519204	nxHelBake1
363	238943813	nxHelBake1
364	239367038	nxHelBake1
365	239789994	nxHelBake1
366	240212043	nxHelBake1
367	240633535	nxHelBake1
368	241054448	nxHelBake1
369	241475234	nxHelBake1
370	241895999	nxHelBake1
371	242316544	nxHelBake1
372	242736762	nxHelBake1
373	243156792	nxHelBake1
374	243574556	nxHelBake1
375	243991370	nxHelBake1
376	244407750	nxHelBake1
377	244823365	nxHelBake1
378	245238933	nxHelBake1
379	245654303	nxHelBake1
380	246069547	nxHelBake1
381	246484316	nxHelBake1
382	246898945	nxHelBake1
383	247312526	nxHelBake1
384	247726053	nxHelBake1
385	248138757	nxHelBake1
386	248551039	nxHelBake1
387	248961837	nxHelBake1
388	249372630	nxHelBake1
389	249782752	nxHelBake1
390	250192835	nxHelBake1
391	250602196	nxHelBake1
392	251011451	nxHelBake1
393	251420400	nxHelBake1
394	251828010	nxHelBake1
395	252235214	nxHelBake1
396	252641879	nxHelBake1
397	253048374	nxHelBake1
398	253454065	nxHelBake1
399	253859663	nxHelBake1
400	254265107	nxHelBake1
401	254670402	nxHelBake1
402	255075667	nxHelBake1
403	255480829	nxHelBake1
404	255885323	nxHelBake1
405	256289501	nxHelBake1
406	256692518	nxHelBake1
407	257095472	nxHelBake1
408	257498388	nxHelBake1
409	257901102	nxHelBake1
410	258303567	nxHelBake1
411	258705494	nxHelBake1
412	259107331	nxHelBake1
413	259508813	nxHelBake1
414	259909492	nxHelBake1
415	260309545	nxHelBake1
416	260708969	nxHelBake1
417	261107670	nxHelBake1
418	261506166	nxHelBake1
419	261903532	nxHelBake1
420	262300702	nxHelBake1
421	262697218	nxHelBake1
422	263093638	nxHelBake1
423	263488944	nxHelBake1
424	263883973	nxHelBake1
425	264278624	nxHelBake1
426	264672881	nxHelBake1
427	265067064	nxHelBake1
428	265461049	nxHelBake1
429	265854651	nxHelBake1
430	266247613	nxHelBake1
431	266640014	nxHelBake1
432	267032098	nxHelBake1
433	267424011	nxHelBake1
434	267814266	nxHelBake1
435	268204099	nxHelBake1
436	268592708	nxHelBake1
437	268980954	nxHelBake1
438	269368489	nxHelBake1
439	269755627	nxHelBake1
440	270142218	nxHelBake1
441	270528601	nxHelBake1
442	270914421	nxHelBake1
443	271300023	nxHelBake1
444	271685596	nxHelBake1
445	272070479	nxHelBake1
446	272454942	nxHelBake1
447	272838948	nxHelBake1
448	273222391	nxHelBake1
449	273604995	nxHelBake1
450	273987481	nxHelBake1
451	274369719	nxHelBake1
452	274751272	nxHelBake1
453	275132690	nxHelBake1
454	275513700	nxHelBake1
455	275894557	nxHelBake1
456	276275285	nxHelBake1
457	276655199	nxHelBake1
458	277035027	nxHelBake1
459	277414620	nxHelBake1
460	277793793	nxHelBake1
461	278172467	nxHelBake1
462	278550850	nxHelBake1
463	278928436	nxHelBake1
464	279305814	nxHelBake1
465	279682934	nxHelBake1
466	280059498	nxHelBake1
467	280435463	nxHelBake1
468	280811310	nxHelBake1
469	281186766	nxHelBake1
470	281561503	nxHelBake1
471	281935332	nxHelBake1
472	282308059	nxHelBake1
473	282680180	nxHelBake1
474	283052064	nxHelBake1
475	283423921	nxHelBake1
476	283794994	nxHelBake1
477	284165994	nxHelBake1
478	284536827	nxHelBake1
479	284905318	nxHelBake1
480	285272483	nxHelBake1
481	285639222	nxHelBake1
482	286005896	nxHelBake1
483	286371944	nxHelBake1
484	286737902	nxHelBake1
485	287103603	nxHelBake1
486	287469027	nxHelBake1
487	287833649	nxHelBake1
488	288197445	nxHelBake1
489	288560705	nxHelBake1
490	288923698	nxHelBake1
491	289285719	nxHelBake1
492	289647122	nxHelBake1
493	290008122	nxHelBake1
494	290368358	nxHelBake1
495	290727042	nxHelBake1
496	291085224	nxHelBake1
497	291442510	nxHelBake1
498	291799485	nxHelBake1
499	292155901	nxHelBake1
500	292512042	nxHelBake1
501	292867989	nxHelBake1
502	293223189	nxHelBake1
503	293577502	nxHelBake1
504	293931633	nxHelBake1
505	294285552	nxHelBake1
506	294638972	nxHelBake1
507	294991678	nxHelBake1
508	295342952	nxHelBake1
509	295694043	nxHelBake1
510	296045098	nxHelBake1
511	296395280	nxHelBake1
512	296744759	nxHelBake1
513	297093774	nxHelBake1
514	297441529	nxHelBake1
515	297789082	nxHelBake1
516	298136420	nxHelBake1
517	298483519	nxHelBake1
518	298828821	nxHelBake1
519	299174033	nxHelBake1
520	299518885	nxHelBake1
521	299863645	nxHelBake1
522	300208119	nxHelBake1
523	300552405	nxHelBake1
524	300896646	nxHelBake1
525	301240826	nxHelBake1
526	301584734	nxHelBake1
527	301927899	nxHelBake1
528	302270740	nxHelBake1
529	302613460	nxHelBake1
530	302956109	nxHelBake1
531	303298742	nxHelBake1
532	303640877	nxHelBake1
533	303982415	nxHelBake1
534	304323014	nxHelBake1
535	304663382	nxHelBake1
536	305003439	nxHelBake1
537	305343287	nxHelBake1
538	305683021	nxHelBake1
539	306022553	nxHelBake1
540	306361771	nxHelBake1
541	306700966	nxHelBake1
542	307040096	nxHelBake1
543	307379222	nxHelBake1
544	307718275	nxHelBake1
545	308056682	nxHelBake1
546	308394301	nxHelBake1
547	308731196	nxHelBake1
548	309067995	nxHelBake1
549	309404662	nxHelBake1
550	309740170	nxHelBake1
551	310075516	nxHelBake1
552	310410473	nxHelBake1
553	310744827	nxHelBake1
554	311079096	nxHelBake1
555	311413110	nxHelBake1
556	311747022	nxHelBake1
557	312080373	nxHelBake1
558	312412231	nxHelBake1
559	312743770	nxHelBake1
560	313074357	nxHelBake1
561	313404009	nxHelBake1
562	313732576	nxHelBake1
563	314061109	nxHelBake1
564	314389102	nxHelBake1
565	314717024	nxHelBake1
566	315044854	nxHelBake1
567	315372176	nxHelBake1
568	315699150	nxHelBake1
569	316025411	nxHelBake1
570	316350125	nxHelBake1
571	316674816	nxHelBake1
572	316999087	nxHelBake1
573	317322794	nxHelBake1
574	317645938	nxHelBake1
575	317968655	nxHelBake1
576	318291108	nxHelBake1
577	318613344	nxHelBake1
578	318935381	nxHelBake1
579	319257416	nxHelBake1
580	319579253	nxHelBake1
581	319900903	nxHelBake1
582	320222473	nxHelBake1
583	320544031	nxHelBake1
584	320864663	nxHelBake1
585	321184016	nxHelBake1
586	321503091	nxHelBake1
587	321822003	nxHelBake1
588	322140841	nxHelBake1
589	322459555	nxHelBake1
590	322777983	nxHelBake1
591	323096039	nxHelBake1
592	323413877	nxHelBake1
593	323731139	nxHelBake1
594	324048138	nxHelBake1
595	324365096	nxHelBake1
596	324681790	nxHelBake1
597	324998183	nxHelBake1
598	325314319	nxHelBake1
599	325629893	nxHelBake1
600	325945286	nxHelBake1
601	326260557	nxHelBake1
602	326575128	nxHelBake1
603	326889562	nxHelBake1
604	327203930	nxHelBake1
605	327517917	nxHelBake1
606	327831786	nxHelBake1
607	328145494	nxHelBake1
608	328458994	nxHelBake1
609	328772423	nxHelBake1
610	329085299	nxHelBake1
611	329398141	nxHelBake1
612	329710929	nxHelBake1
613	330023111	nxHelBake1
614	330335277	nxHelBake1
615	330647178	nxHelBake1
616	330959003	nxHelBake1
617	331270773	nxHelBake1
618	331582058	nxHelBake1
619	331893014	nxHelBake1
620	332203865	nxHelBake1
621	332513146	nxHelBake1
622	332822018	nxHelBake1
623	333130876	nxHelBake1
624	333439673	nxHelBake1
625	333748120	nxHelBake1
626	334056277	nxHelBake1
627	334364423	nxHelBake1
628	334672487	nxHelBake1
629	334980533	nxHelBake1
630	335288447	nxHelBake1
631	335595578	nxHelBake1
632	335902243	nxHelBake1
633	336208587	nxHelBake1
634	336514819	nxHelBake1
635	336820334	nxHelBake1
636	337125590	nxHelBake1
637	337430470	nxHelBake1
638	337734714	nxHelBake1
639	338038692	nxHelBake1
640	338341509	nxHelBake1
641	338644120	nxHelBake1
642	338946671	nxHelBake1
643	339249173	nxHelBake1
644	339551338	nxHelBake1
645	339853165	nxHelBake1
646	340153478	nxHelBake1
647	340452905	nxHelBake1
648	340751079	nxHelBake1
649	341048861	nxHelBake1
650	341346630	nxHelBake1
651	341644186	nxHelBake1
652	341941597	nxHelBake1
653	342239005	nxHelBake1
654	342536315	nxHelBake1
655	342833245	nxHelBake1
656	343130166	nxHelBake1
657	343426935	nxHelBake1
658	343723564	nxHelBake1
659	344019939	nxHelBake1
660	344315068	nxHelBake1
661	344610185	nxHelBake1
662	344905102	nxHelBake1
663	345199941	nxHelBake1
664	345494249	nxHelBake1
665	345788423	nxHelBake1
666	346082466	nxHelBake1
667	346376218	nxHelBake1
668	346669882	nxHelBake1
669	346963504	nxHelBake1
670	347256557	nxHelBake1
671	347549557	nxHelBake1
672	347842462	nxHelBake1
673	348135076	nxHelBake1
674	348427255	nxHelBake1
675	348719363	nxHelBake1
676	349011405	nxHelBake1
677	349303223	nxHelBake1
678	349594575	nxHelBake1
679	349885796	nxHelBake1
680	350176818	nxHelBake1
681	350467681	nxHelBake1
682	350758210	nxHelBake1
683	351048499	nxHelBake1
684	351338481	nxHelBake1
685	351628324	nxHelBake1
686	351918039	nxHelBake1
687	352207687	nxHelBake1
688	352497275	nxHelBake1
689	352786854	nxHelBake1
690	353076288	nxHelBake1
691	353365704	nxHelBake1
692	353654589	nxHelBake1
693	353943387	nxHelBake1
694	354232160	nxHelBake1
695	354520265	nxHelBake1
696	354808122	nxHelBake1
697	355095674	nxHelBake1
698	355383014	nxHelBake1
699	355670079	nxHelBake1
700	355956923	nxHelBake1
701	356243613	nxHelBake1
702	356530209	nxHelBake1
703	356816668	nxHelBake1
704	357102517	nxHelBake1
705	357387870	nxHelBake1
706	357672770	nxHelBake1
707	357957409	nxHelBake1
708	358241679	nxHelBake1
709	358525557	nxHelBake1
710	358809173	nxHelBake1
711	359092744	nxHelBake1
712	359375636	nxHelBake1
713	359658499	nxHelBake1
714	359941059	nxHelBake1
715	360223559	nxHelBake1
716	360506019	nxHelBake1
717	360788454	nxHelBake1
718	361070816	nxHelBake1
719	361352782	nxHelBake1
720	361634622	nxHelBake1
721	361915902	nxHelBake1
722	362196927	nxHelBake1
723	362477158	nxHelBake1
724	362757194	nxHelBake1
725	363037036	nxHelBake1
726	363316773	nxHelBake1
727	363596411	nxHelBake1
728	363875771	nxHelBake1
729	364155073	nxHelBake1
730	364433984	nxHelBake1
731	364712640	nxHelBake1
732	364991269	nxHelBake1
733	365269263	nxHelBake1
734	365547234	nxHelBake1
735	365824518	nxHelBake1
736	366101210	nxHelBake1
737	366377845	nxHelBake1
738	366654476	nxHelBake1
739	366931053	nxHelBake1
740	367207618	nxHelBake1
741	367483648	nxHelBake1
742	367759490	nxHelBake1
743	368035120	nxHelBake1
744	368310691	nxHelBake1
745	368586094	nxHelBake1
746	368861031	nxHelBake1
747	369135938	nxHelBake1
748	369410564	nxHelBake1
749	369684880	nxHelBake1
750	369959155	nxHelBake1
751	370232860	nxHelBake1
752	370506244	nxHelBake1
753	370779435	nxHelBake1
754	371052345	nxHelBake1
755	371325210	nxHelBake1
756	371598034	nxHelBake1
757	371870780	nxHelBake1
758	372143327	nxHelBake1
759	372415675	nxHelBake1
760	372687885	nxHelBake1
761	372960001	nxHelBake1
762	373231962	nxHelBake1
763	373503061	nxHelBake1
764	373774032	nxHelBake1
765	374044728	nxHelBake1
766	374315130	nxHelBake1
767	374585188	nxHelBake1
768	374855173	nxHelBake1
769	375124962	nxHelBake1
770	375394693	nxHelBake1
771	375664172	nxHelBake1
772	375933614	nxHelBake1
773	376201952	nxHelBake1
774	376469800	nxHelBake1
775	376737646	nxHelBake1
776	377004931	nxHelBake1
777	377271779	nxHelBake1
778	377538347	nxHelBake1
779	377804907	nxHelBake1
780	378071389	nxHelBake1
781	378337685	nxHelBake1
782	378603877	nxHelBake1
783	378869592	nxHelBake1
784	379135238	nxHelBake1
785	379400567	nxHelBake1
786	379665820	nxHelBake1
787	379931060	nxHelBake1
788	380196206	nxHelBake1
789	380460331	nxHelBake1
790	380724046	nxHelBake1
791	380986995	nxHelBake1
792	381249828	nxHelBake1
793	381512541	nxHelBake1
794	381774884	nxHelBake1
795	382037072	nxHelBake1
796	382299188	nxHelBake1
797	382561160	nxHelBake1
798	382821715	nxHelBake1
799	383081758	nxHelBake1
800	383341713	nxHelBake1
801	383601592	nxHelBake1
802	383861303	nxHelBake1
803	384120790	nxHelBake1
804	384380152	nxHelBake1
805	384639271	nxHelBake1
806	384898362	nxHelBake1
807	385157252	nxHelBake1
808	385416076	nxHelBake1
809	385674820	nxHelBake1
810	385933373	nxHelBake1
811	386191745	nxHelBake1
812	386450015	nxHelBake1
813	386708121	nxHelBake1
814	386966186	nxHelBake1
815	387223903	nxHelBake1
816	387481448	nxHelBake1
817	387738977	nxHelBake1
818	387996372	nxHelBake1
819	388253735	nxHelBake1
820	388510956	nxHelBake1
821	388768009	nxHelBake1
822	389024768	nxHelBake1
823	389281302	nxHelBake1
824	389537636	nxHelBake1
825	389793546	nxHelBake1
826	390049355	nxHelBake1
827	390305077	nxHelBake1
828	390560761	nxHelBake1
829	390816098	nxHelBake1
830	391071363	nxHelBake1
831	391326399	nxHelBake1
832	391581400	nxHelBake1
833	391836392	nxHelBake1
834	392091004	nxHelBake1
835	392345533	nxHelBake1
836	392599983	nxHelBake1
837	392854162	nxHelBake1
838	393107872	nxHelBake1
839	393361369	nxHelBake1
840	393614486	nxHelBake1
841	393867506	nxHelBake1
842	394120472	nxHelBake1
843	394373205	nxHelBake1
844	394625822	nxHelBake1
845	394878098	nxHelBake1
846	395130194	nxHelBake1
847	395382282	nxHelBake1
848	395634039	nxHelBake1
849	395885688	nxHelBake1
850	396136993	nxHelBake1
851	396388115	nxHelBake1
852	396638760	nxHelBake1
853	396889265	nxHelBake1
854	397139433	nxHelBake1
855	397389126	nxHelBake1
856	397638590	nxHelBake1
857	397887838	nxHelBake1
858	398136516	nxHelBake1
859	398385143	nxHelBake1
860	398633752	nxHelBake1
861	398881744	nxHelBake1
862	399129356	nxHelBake1
863	399376956	nxHelBake1
864	399624244	nxHelBake1
865	399871487	nxHelBake1
866	400118633	nxHelBake1
867	400365514	nxHelBake1
868	400612338	nxHelBake1
869	400858980	nxHelBake1
870	401105596	nxHelBake1
871	401351849	nxHelBake1
872	401598089	nxHelBake1
873	401844082	nxHelBake1
874	402089966	nxHelBake1
875	402335714	nxHelBake1
876	402581380	nxHelBake1
877	402826749	nxHelBake1
878	403071685	nxHelBake1
879	403316398	nxHelBake1
880	403560997	nxHelBake1
881	403805413	nxHelBake1
882	404049605	nxHelBake1
883	404293617	nxHelBake1
884	404537460	nxHelBake1
885	404781136	nxHelBake1
886	405024762	nxHelBake1
887	405268350	nxHelBake1
888	405511812	nxHelBake1
889	405755218	nxHelBake1
890	405998542	nxHelBake1
891	406240817	nxHelBake1
892	406483048	nxHelBake1
893	406725270	nxHelBake1
894	406966940	nxHelBake1
895	407208602	nxHelBake1
896	407449744	nxHelBake1
897	407690527	nxHelBake1
898	407930848	nxHelBake1
899	408170990	nxHelBake1
900	408410775	nxHelBake1
901	408650510	nxHelBake1
902	408890226	nxHelBake1
903	409129838	nxHelBake1
904	409369346	nxHelBake1
905	409608731	nxHelBake1
906	409847544	nxHelBake1
907	410085991	nxHelBake1
908	410323592	nxHelBake1
909	410561189	nxHelBake1
910	410798664	nxHelBake1
911	411035892	nxHelBake1
912	411272933	nxHelBake1
913	411509850	nxHelBake1
914	411746743	nxHelBake1
915	411983628	nxHelBake1
916	412220200	nxHelBake1
917	412456266	nxHelBake1
918	412692057	nxHelBake1
919	412927767	nxHelBake1
920	413162793	nxHelBake1
921	413396995	nxHelBake1
922	413631128	nxHelBake1
923	413864952	nxHelBake1
924	414098486	nxHelBake1
925	414331719	nxHelBake1
926	414564744	nxHelBake1
927	414797716	nxHelBake1
928	415030583	nxHelBake1
929	415263076	nxHelBake1
930	415495123	nxHelBake1
931	415727144	nxHelBake1
932	415958827	nxHelBake1
933	416190232	nxHelBake1
934	416421534	nxHelBake1
935	416652427	nxHelBake1
936	416883253	nxHelBake1
937	417113380	nxHelBake1
938	417343378	nxHelBake1
939	417573104	nxHelBake1
940	417802663	nxHelBake1
941	418031940	nxHelBake1
942	418260958	nxHelBake1
943	418489606	nxHelBake1
944	418718140	nxHelBake1
945	418946560	nxHelBake1
946	419174819	nxHelBake1
947	419402731	nxHelBake1
948	419630572	nxHelBake1
949	419858400	nxHelBake1
950	420086171	nxHelBake1
951	420313921	nxHelBake1
952	420541623	nxHelBake1
953	420768700	nxHelBake1
954	420995732	nxHelBake1
955	421222731	nxHelBake1
956	421449526	nxHelBake1
957	421676297	nxHelBake1
958	421902818	nxHelBake1
959	422128961	nxHelBake1
960	422355030	nxHelBake1
961	422581067	nxHelBake1
962	422806851	nxHelBake1
963	423032492	nxHelBake1
964	423257781	nxHelBake1
965	423482822	nxHelBake1
966	423707863	nxHelBake1
967	423932770	nxHelBake1
968	424157493	nxHelBake1
969	424382055	nxHelBake1
970	424606533	nxHelBake1
971	424830788	nxHelBake1
972	425054807	nxHelBake1
973	425278801	nxHelBake1
974	425502726	nxHelBake1
975	425726385	nxHelBake1
976	425949159	nxHelBake1
977	426171581	nxHelBake1
978	426393621	nxHelBake1
979	426615373	nxHelBake1
980	426836897	nxHelBake1
981	427058395	nxHelBake1
982	427279786	nxHelBake1
983	427500426	nxHelBake1
984	427720967	nxHelBake1
985	427941337	nxHelBake1
986	428161524	nxHelBake1
987	428381653	nxHelBake1
988	428601447	nxHelBake1
989	428820922	nxHelBake1
990	429040293	nxHelBake1
991	429259578	nxHelBake1
992	429478660	nxHelBake1
993	429697690	nxHelBake1
994	429916669	nxHelBake1
995	430135421	nxHelBake1
996	430353704	nxHelBake1
997	430571928	nxHelBake1
998	430789997	nxHelBake1
999	431007999	nxHelBake1
1000	431225895	nxHelBake1
1001	431443761	nxHelBake1
1002	431661529	nxHelBake1
1003	431879175	nxHelBake1
1004	432096797	nxHelBake1
1005	432314400	nxHelBake1
1006	432531869	nxHelBake1
1007	432748823	nxHelBake1
1008	432965537	nxHelBake1
1009	433181991	nxHelBake1
1010	433398249	nxHelBake1
1011	433614395	nxHelBake1
1012	433830491	nxHelBake1
1013	434046379	nxHelBake1
1014	434262169	nxHelBake1
1015	434477469	nxHelBake1
1016	434692598	nxHelBake1
1017	434907227	nxHelBake1
1018	435121728	nxHelBake1
1019	435336099	nxHelBake1
1020	435550423	nxHelBake1
1021	435764364	nxHelBake1
1022	435978264	nxHelBake1
1023	436191856	nxHelBake1
1024	436405154	nxHelBake1
1025	436618323	nxHelBake1
1026	436831282	nxHelBake1
1027	437044158	nxHelBake1
1028	437256855	nxHelBake1
1029	437469536	nxHelBake1
1030	437682195	nxHelBake1
1031	437894476	nxHelBake1
1032	438106514	nxHelBake1
1033	438318522	nxHelBake1
1034	438530390	nxHelBake1
1035	438741267	nxHelBake1
1036	438951878	nxHelBake1
1037	439162216	nxHelBake1
1038	439372542	nxHelBake1
1039	439582781	nxHelBake1
1040	439792989	nxHelBake1
1041	440003147	nxHelBake1
1042	440213219	nxHelBake1
1043	440422667	nxHelBake1
1044	440632080	nxHelBake1
1045	440841392	nxHelBake1
1046	441050502	nxHelBake1
1047	441259394	nxHelBake1
1048	441467949	nxHelBake1
1049	441676502	nxHelBake1
1050	441884852	nxHelBake1
1051	442092803	nxHelBake1
1052	442300556	nxHelBake1
1053	442508058	nxHelBake1
1054	442715483	nxHelBake1
1055	442922908	nxHelBake1
1056	443130267	nxHelBake1
1057	443337469	nxHelBake1
1058	443544531	nxHelBake1
1059	443751397	nxHelBake1
1060	443957414	nxHelBake1
1061	444163358	nxHelBake1
1062	444369273	nxHelBake1
1063	444574379	nxHelBake1
1064	444779369	nxHelBake1
1065	444984294	nxHelBake1
1066	445189155	nxHelBake1
1067	445393960	nxHelBake1
1068	445597768	nxHelBake1
1069	445801548	nxHelBake1
1070	446005269	nxHelBake1
1071	446208968	nxHelBake1
1072	446412459	nxHelBake1
1073	446615657	nxHelBake1
1074	446818854	nxHelBake1
1075	447021976	nxHelBake1
1076	447225064	nxHelBake1
1077	447427879	nxHelBake1
1078	447630689	nxHelBake1
1079	447833319	nxHelBake1
1080	448035633	nxHelBake1
1081	448237856	nxHelBake1
1082	448439978	nxHelBake1
1083	448642030	nxHelBake1
1084	448844061	nxHelBake1
1085	449046086	nxHelBake1
1086	449247938	nxHelBake1
1087	449449484	nxHelBake1
1088	449651011	nxHelBake1
1089	449852485	nxHelBake1
1090	450053881	nxHelBake1
1091	450255126	nxHelBake1
1092	450455836	nxHelBake1
1093	450656474	nxHelBake1
1094	450856689	nxHelBake1
1095	451056616	nxHelBake1
1096	451256218	nxHelBake1
1097	451455625	nxHelBake1
1098	451654755	nxHelBake1
1099	451853127	nxHelBake1
1100	452051374	nxHelBake1
1101	452248710	nxHelBake1
1102	452445961	nxHelBake1
1103	452643053	nxHelBake1
1104	452840104	nxHelBake1
1105	453036904	nxHelBake1
1106	453233646	nxHelBake1
1107	453430235	nxHelBake1
1108	453626741	nxHelBake1
1109	453823106	nxHelBake1
1110	454019416	nxHelBake1
1111	454215622	nxHelBake1
1112	454411720	nxHelBake1
1113	454607720	nxHelBake1
1114	454803699	nxHelBake1
1115	454999618	nxHelBake1
1116	455195417	nxHelBake1
1117	455391177	nxHelBake1
1118	455586675	nxHelBake1
1119	455782144	nxHelBake1
1120	455977550	nxHelBake1
1121	456172634	nxHelBake1
1122	456367387	nxHelBake1
1123	456561850	nxHelBake1
1124	456755842	nxHelBake1
1125	456949526	nxHelBake1
1126	457142885	nxHelBake1
1127	457336196	nxHelBake1
1128	457529489	nxHelBake1
1129	457722741	nxHelBake1
1130	457915914	nxHelBake1
1131	458108747	nxHelBake1
1132	458301071	nxHelBake1
1133	458493175	nxHelBake1
1134	458685229	nxHelBake1
1135	458877261	nxHelBake1
1136	459069062	nxHelBake1
1137	459260767	nxHelBake1
1138	459452360	nxHelBake1
1139	459643951	nxHelBake1
1140	459835480	nxHelBake1
1141	460027002	nxHelBake1
1142	460218221	nxHelBake1
1143	460409409	nxHelBake1
1144	460600542	nxHelBake1
1145	460791602	nxHelBake1
1146	460982535	nxHelBake1
1147	461173150	nxHelBake1
1148	461363740	nxHelBake1
1149	461554166	nxHelBake1
1150	461744568	nxHelBake1
1151	461934457	nxHelBake1
1152	462124232	nxHelBake1
1153	462313788	nxHelBake1
1154	462503270	nxHelBake1
1155	462692663	nxHelBake1
1156	462881917	nxHelBake1
1157	463070547	nxHelBake1
1158	463259094	nxHelBake1
1159	463447632	nxHelBake1
1160	463636085	nxHelBake1
1161	463824427	nxHelBake1
1162	464012691	nxHelBake1
1163	464200600	nxHelBake1
1164	464388453	nxHelBake1
1165	464576285	nxHelBake1
1166	464763719	nxHelBake1
1167	464951123	nxHelBake1
1168	465138417	nxHelBake1
1169	465325691	nxHelBake1
1170	465512670	nxHelBake1
1171	465699539	nxHelBake1
1172	465886302	nxHelBake1
1173	466072938	nxHelBake1
1174	466259497	nxHelBake1
1175	466445962	nxHelBake1
1176	466632062	nxHelBake1
1177	466818099	nxHelBake1
1178	467004122	nxHelBake1
1179	467190026	nxHelBake1
1180	467375914	nxHelBake1
1181	467561585	nxHelBake1
1182	467746845	nxHelBake1
1183	467932093	nxHelBake1
1184	468117290	nxHelBake1
1185	468302424	nxHelBake1
1186	468487471	nxHelBake1
1187	468672333	nxHelBake1
1188	468857124	nxHelBake1
1189	469041795	nxHelBake1
1190	469226417	nxHelBake1
1191	469410897	nxHelBake1
1192	469595324	nxHelBake1
1193	469779610	nxHelBake1
1194	469963111	nxHelBake1
1195	470146382	nxHelBake1
1196	470329530	nxHelBake1
1197	470512577	nxHelBake1
1198	470695600	nxHelBake1
1199	470878486	nxHelBake1
1200	471061214	nxHelBake1
1201	471243891	nxHelBake1
1202	471426553	nxHelBake1
1203	471609094	nxHelBake1
1204	471791374	nxHelBake1
1205	471973610	nxHelBake1
1206	472155668	nxHelBake1
1207	472337676	nxHelBake1
1208	472519230	nxHelBake1
1209	472700637	nxHelBake1
1210	472881692	nxHelBake1
1211	473062350	nxHelBake1
1212	473242942	nxHelBake1
1213	473423457	nxHelBake1
1214	473603935	nxHelBake1
1215	473784081	nxHelBake1
1216	473964172	nxHelBake1
1217	474143820	nxHelBake1
1218	474323231	nxHelBake1
1219	474502563	nxHelBake1
1220	474681645	nxHelBake1
1221	474860703	nxHelBake1
1222	475039680	nxHelBake1
1223	475218525	nxHelBake1
1224	475397345	nxHelBake1
1225	475576155	nxHelBake1
1226	475754836	nxHelBake1
1227	475933506	nxHelBake1
1228	476112115	nxHelBake1
1229	476290573	nxHelBake1
1230	476468980	nxHelBake1
1231	476647279	nxHelBake1
1232	476825542	nxHelBake1
1233	477003708	nxHelBake1
1234	477181681	nxHelBake1
1235	477359483	nxHelBake1
1236	477537203	nxHelBake1
1237	477714828	nxHelBake1
1238	477892104	nxHelBake1
1239	478069315	nxHelBake1
1240	478246439	nxHelBake1
1241	478423346	nxHelBake1
1242	478600108	nxHelBake1
1243	478776706	nxHelBake1
1244	478953263	nxHelBake1
1245	479129692	nxHelBake1
1246	479305783	nxHelBake1
1247	479481321	nxHelBake1
1248	479656730	nxHelBake1
1249	479832082	nxHelBake1
1250	480007371	nxHelBake1
1251	480182348	nxHelBake1
1252	480357309	nxHelBake1
1253	480532241	nxHelBake1
1254	480707165	nxHelBake1
1255	480881820	nxHelBake1
1256	481056469	nxHelBake1
1257	481230944	nxHelBake1
1258	481405359	nxHelBake1
1259	481579558	nxHelBake1
1260	481753755	nxHelBake1
1261	481927905	nxHelBake1
1262	482102041	nxHelBake1
1263	482276112	nxHelBake1
1264	482450017	nxHelBake1
1265	482623870	nxHelBake1
1266	482797647	nxHelBake1
1267	482971401	nxHelBake1
1268	483144887	nxHelBake1
1269	483318244	nxHelBake1
1270	483491519	nxHelBake1
1271	483664734	nxHelBake1
1272	483837782	nxHelBake1
1273	484010707	nxHelBake1
1274	484183601	nxHelBake1
1275	484356460	nxHelBake1
1276	484529263	nxHelBake1
1277	484702029	nxHelBake1
1278	484874592	nxHelBake1
1279	485046932	nxHelBake1
1280	485219140	nxHelBake1
1281	485391149	nxHelBake1
1282	485562928	nxHelBake1
1283	485734600	nxHelBake1
1284	485906177	nxHelBake1
1285	486077617	nxHelBake1
1286	486248909	nxHelBake1
1287	486420199	nxHelBake1
1288	486591323	nxHelBake1
1289	486762296	nxHelBake1
1290	486933108	nxHelBake1
1291	487103718	nxHelBake1
1292	487274312	nxHelBake1
1293	487444692	nxHelBake1
1294	487615047	nxHelBake1
1295	487785326	nxHelBake1
1296	487955484	nxHelBake1
1297	488125606	nxHelBake1
1298	488295574	nxHelBake1
1299	488465384	nxHelBake1
1300	488635184	nxHelBake1
1301	488804967	nxHelBake1
1302	488974658	nxHelBake1
1303	489144169	nxHelBake1
1304	489313601	nxHelBake1
1305	489482966	nxHelBake1
1306	489652181	nxHelBake1
1307	489821328	nxHelBake1
1308	489990447	nxHelBake1
1309	490159375	nxHelBake1
1310	490327980	nxHelBake1
1311	490496410	nxHelBake1
1312	490664658	nxHelBake1
1313	490832898	nxHelBake1
1314	491001003	nxHelBake1
1315	491169042	nxHelBake1
1316	491337061	nxHelBake1
1317	491504907	nxHelBake1
1318	491672412	nxHelBake1
1319	491839826	nxHelBake1
1320	492007190	nxHelBake1
1321	492174221	nxHelBake1
1322	492340984	nxHelBake1
1323	492507593	nxHelBake1
1324	492674081	nxHelBake1
1325	492840524	nxHelBake1
1326	493006708	nxHelBake1
1327	493172831	nxHelBake1
1328	493338788	nxHelBake1
1329	493504502	nxHelBake1
1330	493670173	nxHelBake1
1331	493835816	nxHelBake1
1332	494000861	nxHelBake1
1333	494165722	nxHelBake1
1334	494330533	nxHelBake1
1335	494495325	nxHelBake1
1336	494659995	nxHelBake1
1337	494824512	nxHelBake1
1338	494988890	nxHelBake1
1339	495153267	nxHelBake1
1340	495317423	nxHelBake1
1341	495481529	nxHelBake1
1342	495645561	nxHelBake1
1343	495809572	nxHelBake1
1344	495973139	nxHelBake1
1345	496136643	nxHelBake1
1346	496300085	nxHelBake1
1347	496463440	nxHelBake1
1348	496626743	nxHelBake1
1349	496789968	nxHelBake1
1350	496953162	nxHelBake1
1351	497116317	nxHelBake1
1352	497279448	nxHelBake1
1353	497442316	nxHelBake1
1354	497605145	nxHelBake1
1355	497767937	nxHelBake1
1356	497930728	nxHelBake1
1357	498093335	nxHelBake1
1358	498255866	nxHelBake1
1359	498418334	nxHelBake1
1360	498580725	nxHelBake1
1361	498742955	nxHelBake1
1362	498905119	nxHelBake1
1363	499067202	nxHelBake1
1364	499228888	nxHelBake1
1365	499390532	nxHelBake1
1366	499552148	nxHelBake1
1367	499713256	nxHelBake1
1368	499874234	nxHelBake1
1369	500035088	nxHelBake1
1370	500195804	nxHelBake1
1371	500356489	nxHelBake1
1372	500517091	nxHelBake1
1373	500677347	nxHelBake1
1374	500837293	nxHelBake1
1375	500996884	nxHelBake1
1376	501156295	nxHelBake1
1377	501315533	nxHelBake1
1378	501474518	nxHelBake1
1379	501633307	nxHelBake1
1380	501792056	nxHelBake1
1381	501950804	nxHelBake1
1382	502109424	nxHelBake1
1383	502268043	nxHelBake1
1384	502425795	nxHelBake1
1385	502583459	nxHelBake1
1386	502741119	nxHelBake1
1387	502898615	nxHelBake1
1388	503055551	nxHelBake1
1389	503212394	nxHelBake1
1390	503369154	nxHelBake1
1391	503525826	nxHelBake1
1392	503682371	nxHelBake1
1393	503838840	nxHelBake1
1394	503995226	nxHelBake1
1395	504151519	nxHelBake1
1396	504307759	nxHelBake1
1397	504463850	nxHelBake1
1398	504619856	nxHelBake1
1399	504775793	nxHelBake1
1400	504931715	nxHelBake1
1401	505087492	nxHelBake1
1402	505243201	nxHelBake1
1403	505398492	nxHelBake1
1404	505553782	nxHelBake1
1405	505709048	nxHelBake1
1406	505864255	nxHelBake1
1407	506019105	nxHelBake1
1408	506173914	nxHelBake1
1409	506328714	nxHelBake1
1410	506483344	nxHelBake1
1411	506637859	nxHelBake1
1412	506792278	nxHelBake1
1413	506946526	nxHelBake1
1414	507100713	nxHelBake1
1415	507254701	nxHelBake1
1416	507408597	nxHelBake1
1417	507562424	nxHelBake1
1418	507715962	nxHelBake1
1419	507869460	nxHelBake1
1420	508022773	nxHelBake1
1421	508176031	nxHelBake1
1422	508329093	nxHelBake1
1423	508481992	nxHelBake1
1424	508634857	nxHelBake1
1425	508787692	nxHelBake1
1426	508940526	nxHelBake1
1427	509093228	nxHelBake1
1428	509245793	nxHelBake1
1429	509398246	nxHelBake1
1430	509550410	nxHelBake1
1431	509702413	nxHelBake1
1432	509854412	nxHelBake1
1433	510006369	nxHelBake1
1434	510158215	nxHelBake1
1435	510310005	nxHelBake1
1436	510461744	nxHelBake1
1437	510612889	nxHelBake1
1438	510763903	nxHelBake1
1439	510914683	nxHelBake1
1440	511065463	nxHelBake1
1441	511216179	nxHelBake1
1442	511366750	nxHelBake1
1443	511517227	nxHelBake1
1444	511667696	nxHelBake1
1445	511818113	nxHelBake1
1446	511968488	nxHelBake1
1447	512118787	nxHelBake1
1448	512269050	nxHelBake1
1449	512419045	nxHelBake1
1450	512568959	nxHelBake1
1451	512718810	nxHelBake1
1452	512868637	nxHelBake1
1453	513018371	nxHelBake1
1454	513168053	nxHelBake1
1455	513317610	nxHelBake1
1456	513467068	nxHelBake1
1457	513616482	nxHelBake1
1458	513765896	nxHelBake1
1459	513915227	nxHelBake1
1460	514064544	nxHelBake1
1461	514213470	nxHelBake1
1462	514362388	nxHelBake1
1463	514511252	nxHelBake1
1464	514660091	nxHelBake1
1465	514808580	nxHelBake1
1466	514956940	nxHelBake1
1467	515104878	nxHelBake1
1468	515252605	nxHelBake1
1469	515400331	nxHelBake1
1470	515548026	nxHelBake1
1471	515695587	nxHelBake1
1472	515842843	nxHelBake1
1473	515989890	nxHelBake1
1474	516136935	nxHelBake1
1475	516283934	nxHelBake1
1476	516430521	nxHelBake1
1477	516577080	nxHelBake1
1478	516723628	nxHelBake1
1479	516870062	nxHelBake1
1480	517016405	nxHelBake1
1481	517162628	nxHelBake1
1482	517308771	nxHelBake1
1483	517454736	nxHelBake1
1484	517600517	nxHelBake1
1485	517746210	nxHelBake1
1486	517891818	nxHelBake1
1487	518037294	nxHelBake1
1488	518182607	nxHelBake1
1489	518327883	nxHelBake1
1490	518473076	nxHelBake1
1491	518617981	nxHelBake1
1492	518762802	nxHelBake1
1493	518907493	nxHelBake1
1494	519051632	nxHelBake1
1495	519195477	nxHelBake1
1496	519339153	nxHelBake1
1497	519482625	nxHelBake1
1498	519626081	nxHelBake1
1499	519769456	nxHelBake1
1500	519912667	nxHelBake1
1501	520055755	nxHelBake1
1502	520198753	nxHelBake1
1503	520341684	nxHelBake1
1504	520484573	nxHelBake1
1505	520627429	nxHelBake1
1506	520770093	nxHelBake1
1507	520912705	nxHelBake1
1508	521055301	nxHelBake1
1509	521197737	nxHelBake1
1510	521339862	nxHelBake1
1511	521481771	nxHelBake1
1512	521623668	nxHelBake1
1513	521765506	nxHelBake1
1514	521907316	nxHelBake1
1515	522049083	nxHelBake1
1516	522190652	nxHelBake1
1517	522332220	nxHelBake1
1518	522473765	nxHelBake1
1519	522614891	nxHelBake1
1520	522755963	nxHelBake1
1521	522897008	nxHelBake1
1522	523037999	nxHelBake1
1523	523178898	nxHelBake1
1524	523319751	nxHelBake1
1525	523459979	nxHelBake1
1526	523600188	nxHelBake1
1527	523740354	nxHelBake1
1528	523880216	nxHelBake1
1529	524020042	nxHelBake1
1530	524159700	nxHelBake1
1531	524299350	nxHelBake1
1532	524438883	nxHelBake1
1533	524578099	nxHelBake1
1534	524717175	nxHelBake1
1535	524856229	nxHelBake1
1536	524995271	nxHelBake1
1537	525134304	nxHelBake1
1538	525273322	nxHelBake1
1539	525412204	nxHelBake1
1540	525550891	nxHelBake1
1541	525689432	nxHelBake1
1542	525827962	nxHelBake1
1543	525966427	nxHelBake1
1544	526104835	nxHelBake1
1545	526243228	nxHelBake1
1546	526381475	nxHelBake1
1547	526519585	nxHelBake1
1548	526657620	nxHelBake1
1549	526795649	nxHelBake1
1550	526933547	nxHelBake1
1551	527071330	nxHelBake1
1552	527209110	nxHelBake1
1553	527346866	nxHelBake1
1554	527484580	nxHelBake1
1555	527622240	nxHelBake1
1556	527759870	nxHelBake1
1557	527897465	nxHelBake1
1558	528034820	nxHelBake1
1559	528172154	nxHelBake1
1560	528309455	nxHelBake1
1561	528446642	nxHelBake1
1562	528583631	nxHelBake1
1563	528720609	nxHelBake1
1564	528857455	nxHelBake1
1565	528994287	nxHelBake1
1566	529130832	nxHelBake1
1567	529267312	nxHelBake1
1568	529403693	nxHelBake1
1569	529539805	nxHelBake1
1570	529675630	nxHelBake1
1571	529811440	nxHelBake1
1572	529947181	nxHelBake1
1573	530082819	nxHelBake1
1574	530218453	nxHelBake1
1575	530354083	nxHelBake1
1576	530489547	nxHelBake1
1577	530624973	nxHelBake1
1578	530760302	nxHelBake1
1579	530895603	nxHelBake1
1580	531030831	nxHelBake1
1581	531165756	nxHelBake1
1582	531300671	nxHelBake1
1583	531435470	nxHelBake1
1584	531570264	nxHelBake1
1585	531704853	nxHelBake1
1586	531839321	nxHelBake1
1587	531973716	nxHelBake1
1588	532108109	nxHelBake1
1589	532242493	nxHelBake1
1590	532376855	nxHelBake1
1591	532511089	nxHelBake1
1592	532645156	nxHelBake1
1593	532779161	nxHelBake1
1594	532913067	nxHelBake1
1595	533046946	nxHelBake1
1596	533180769	nxHelBake1
1597	533314512	nxHelBake1
1598	533448050	nxHelBake1
1599	533581304	nxHelBake1
1600	533714431	nxHelBake1
1601	533847188	nxHelBake1
1602	533979938	nxHelBake1
1603	534112593	nxHelBake1
1604	534245239	nxHelBake1
1605	534377863	nxHelBake1
1606	534510376	nxHelBake1
1607	534642881	nxHelBake1
1608	534775171	nxHelBake1
1609	534907382	nxHelBake1
1610	535039434	nxHelBake1
1611	535171474	nxHelBake1
1612	535303459	nxHelBake1
1613	535435098	nxHelBake1
1614	535566659	nxHelBake1
1615	535698030	nxHelBake1
1616	535829349	nxHelBake1
1617	535960665	nxHelBake1
1618	536091894	nxHelBake1
1619	536223008	nxHelBake1
1620	536354096	nxHelBake1
1621	536485074	nxHelBake1
1622	536615982	nxHelBake1
1623	536746871	nxHelBake1
1624	536877730	nxHelBake1
1625	537008438	nxHelBake1
1626	537139136	nxHelBake1
1627	537269748	nxHelBake1
1628	537400350	nxHelBake1
1629	537530942	nxHelBake1
1630	537661408	nxHelBake1
1631	537791779	nxHelBake1
1632	537922108	nxHelBake1
1633	538052436	nxHelBake1
1634	538182723	nxHelBake1
1635	538312485	nxHelBake1
1636	538442210	nxHelBake1
1637	538571930	nxHelBake1
1638	538701638	nxHelBake1
1639	538831218	nxHelBake1
1640	538960710	nxHelBake1
1641	539090056	nxHelBake1
1642	539219375	nxHelBake1
1643	539348530	nxHelBake1
1644	539477659	nxHelBake1
1645	539606666	nxHelBake1
1646	539735165	nxHelBake1
1647	539863605	nxHelBake1
1648	539992005	nxHelBake1
1649	540120232	nxHelBake1
1650	540248241	nxHelBake1
1651	540375894	nxHelBake1
1652	540503539	nxHelBake1
1653	540631016	nxHelBake1
1654	540758465	nxHelBake1
1655	540885795	nxHelBake1
1656	541013006	nxHelBake1
1657	541140129	nxHelBake1
1658	541267035	nxHelBake1
1659	541393835	nxHelBake1
1660	541520559	nxHelBake1
1661	541647266	nxHelBake1
1662	541773926	nxHelBake1
1663	541900527	nxHelBake1
1664	542026676	nxHelBake1
1665	542152788	nxHelBake1
1666	542278883	nxHelBake1
1667	542404595	nxHelBake1
1668	542530307	nxHelBake1
1669	542656010	nxHelBake1
1670	542781660	nxHelBake1
1671	542907220	nxHelBake1
1672	543032625	nxHelBake1
1673	543157989	nxHelBake1
1674	543283342	nxHelBake1
1675	543408667	nxHelBake1
1676	543533708	nxHelBake1
1677	543658706	nxHelBake1
1678	543783676	nxHelBake1
1679	543908398	nxHelBake1
1680	544033084	nxHelBake1
1681	544157632	nxHelBake1
1682	544282158	nxHelBake1
1683	544406554	nxHelBake1
1684	544530874	nxHelBake1
1685	544654964	nxHelBake1
1686	544779048	nxHelBake1
1687	544903067	nxHelBake1
1688	545026948	nxHelBake1
1689	545150671	nxHelBake1
1690	545274364	nxHelBake1
1691	545398039	nxHelBake1
1692	545521620	nxHelBake1
1693	545645169	nxHelBake1
1694	545768704	nxHelBake1
1695	545892117	nxHelBake1
1696	546015435	nxHelBake1
1697	546138704	nxHelBake1
1698	546261892	nxHelBake1
1699	546385009	nxHelBake1
1700	546507907	nxHelBake1
1701	546630741	nxHelBake1
1702	546753535	nxHelBake1
1703	546876300	nxHelBake1
1704	546999063	nxHelBake1
1705	547121825	nxHelBake1
1706	547244581	nxHelBake1
1707	547367312	nxHelBake1
1708	547489943	nxHelBake1
1709	547612539	nxHelBake1
1710	547734905	nxHelBake1
1711	547857006	nxHelBake1
1712	547979075	nxHelBake1
1713	548101053	nxHelBake1
1714	548222679	nxHelBake1
1715	548344207	nxHelBake1
1716	548465344	nxHelBake1
1717	548586244	nxHelBake1
1718	548707127	nxHelBake1
1719	548827950	nxHelBake1
1720	548948693	nxHelBake1
1721	549069257	nxHelBake1
1722	549189769	nxHelBake1
1723	549310210	nxHelBake1
1724	549430450	nxHelBake1
1725	549550129	nxHelBake1
1726	549669731	nxHelBake1
1727	549789178	nxHelBake1
1728	549908564	nxHelBake1
1729	550027755	nxHelBake1
1730	550146941	nxHelBake1
1731	550265901	nxHelBake1
1732	550384834	nxHelBake1
1733	550503746	nxHelBake1
1734	550622433	nxHelBake1
1735	550741068	nxHelBake1
1736	550859668	nxHelBake1
1737	550978248	nxHelBake1
1738	551096811	nxHelBake1
1739	551215085	nxHelBake1
1740	551333063	nxHelBake1
1741	551450948	nxHelBake1
1742	551568833	nxHelBake1
1743	551686631	nxHelBake1
1744	551804409	nxHelBake1
1745	551922102	nxHelBake1
1746	552039677	nxHelBake1
1747	552157212	nxHelBake1
1748	552274730	nxHelBake1
1749	552392103	nxHelBake1
1750	552509429	nxHelBake1
1751	552626723	nxHelBake1
1752	552743994	nxHelBake1
1753	552861242	nxHelBake1
1754	552978460	nxHelBake1
1755	553095540	nxHelBake1
1756	553212596	nxHelBake1
1757	553329591	nxHelBake1
1758	553446586	nxHelBake1
1759	553563396	nxHelBake1
1760	553680145	nxHelBake1
1761	553796842	nxHelBake1
1762	553913437	nxHelBake1
1763	554029979	nxHelBake1
1764	554146485	nxHelBake1
1765	554262892	nxHelBake1
1766	554379277	nxHelBake1
1767	554495651	nxHelBake1
1768	554611800	nxHelBake1
1769	554727897	nxHelBake1
1770	554843984	nxHelBake1
1771	554960019	nxHelBake1
1772	555076051	nxHelBake1
1773	555192062	nxHelBake1
1774	555308047	nxHelBake1
1775	555423931	nxHelBake1
1776	555539634	nxHelBake1
1777	555655334	nxHelBake1
1778	555770984	nxHelBake1
1779	555886547	nxHelBake1
1780	556002106	nxHelBake1
1781	556117626	nxHelBake1
1782	556232838	nxHelBake1
1783	556347982	nxHelBake1
1784	556463082	nxHelBake1
1785	556578075	nxHelBake1
1786	556692898	nxHelBake1
1787	556807586	nxHelBake1
1788	556922260	nxHelBake1
1789	557036807	nxHelBake1
1790	557151304	nxHelBake1
1791	557265566	nxHelBake1
1792	557379809	nxHelBake1
1793	557494037	nxHelBake1
1794	557608120	nxHelBake1
1795	557722148	nxHelBake1
1796	557836166	nxHelBake1
1797	557950092	nxHelBake1
1798	558063957	nxHelBake1
1799	558177790	nxHelBake1
1800	558291499	nxHelBake1
1801	558405133	nxHelBake1
1802	558518759	nxHelBake1
1803	558632273	nxHelBake1
1804	558745669	nxHelBake1
1805	558858997	nxHelBake1
1806	558972097	nxHelBake1
1807	559085119	nxHelBake1
1808	559198080	nxHelBake1
1809	559310967	nxHelBake1
1810	559423696	nxHelBake1
1811	559536422	nxHelBake1
1812	559649103	nxHelBake1
1813	559761636	nxHelBake1
1814	559873984	nxHelBake1
1815	559986248	nxHelBake1
1816	560098375	nxHelBake1
1817	560210469	nxHelBake1
1818	560322466	nxHelBake1
1819	560434305	nxHelBake1
1820	560545968	nxHelBake1
1821	560657561	nxHelBake1
1822	560769091	nxHelBake1
1823	560880575	nxHelBake1
1824	560991938	nxHelBake1
1825	561103179	nxHelBake1
1826	561214365	nxHelBake1
1827	561325551	nxHelBake1
1828	561436662	nxHelBake1
1829	561547606	nxHelBake1
1830	561658147	nxHelBake1
1831	561768563	nxHelBake1
1832	561878918	nxHelBake1
1833	561989089	nxHelBake1
1834	562099124	nxHelBake1
1835	562209158	nxHelBake1
1836	562319035	nxHelBake1
1837	562428809	nxHelBake1
1838	562538063	nxHelBake1
1839	562647197	nxHelBake1
1840	562756290	nxHelBake1
1841	562865324	nxHelBake1
1842	562974275	nxHelBake1
1843	563082939	nxHelBake1
1844	563191598	nxHelBake1
1845	563300161	nxHelBake1
1846	563408708	nxHelBake1
1847	563516938	nxHelBake1
1848	563625095	nxHelBake1
1849	563733249	nxHelBake1
1850	563841363	nxHelBake1
1851	563949275	nxHelBake1
1852	564056994	nxHelBake1
1853	564164687	nxHelBake1
1854	564272342	nxHelBake1
1855	564379995	nxHelBake1
1856	564487554	nxHelBake1
1857	564595055	nxHelBake1
1858	564702456	nxHelBake1
1859	564809850	nxHelBake1
1860	564917166	nxHelBake1
1861	565024466	nxHelBake1
1862	565131692	nxHelBake1
1863	565238756	nxHelBake1
1864	565345776	nxHelBake1
1865	565452458	nxHelBake1
1866	565558975	nxHelBake1
1867	565665434	nxHelBake1
1868	565771825	nxHelBake1
1869	565878018	nxHelBake1
1870	565984150	nxHelBake1
1871	566090258	nxHelBake1
1872	566196353	nxHelBake1
1873	566302158	nxHelBake1
1874	566407949	nxHelBake1
1875	566513650	nxHelBake1
1876	566619343	nxHelBake1
1877	566724777	nxHelBake1
1878	566829964	nxHelBake1
1879	566935125	nxHelBake1
1880	567040273	nxHelBake1
1881	567145320	nxHelBake1
1882	567250327	nxHelBake1
1883	567355253	nxHelBake1
1884	567460111	nxHelBake1
1885	567564927	nxHelBake1
1886	567669634	nxHelBake1
1887	567774124	nxHelBake1
1888	567878441	nxHelBake1
1889	567982644	nxHelBake1
1890	568086838	nxHelBake1
1891	568191017	nxHelBake1
1892	568295022	nxHelBake1
1893	568398924	nxHelBake1
1894	568502720	nxHelBake1
1895	568606366	nxHelBake1
1896	568709843	nxHelBake1
1897	568813301	nxHelBake1
1898	568916755	nxHelBake1
1899	569020193	nxHelBake1
1900	569123621	nxHelBake1
1901	569227028	nxHelBake1
1902	569330369	nxHelBake1
1903	569433702	nxHelBake1
1904	569537032	nxHelBake1
1905	569640315	nxHelBake1
1906	569743542	nxHelBake1
1907	569846651	nxHelBake1
1908	569949725	nxHelBake1
1909	570052776	nxHelBake1
1910	570155820	nxHelBake1
1911	570258843	nxHelBake1
1912	570361774	nxHelBake1
1913	570464669	nxHelBake1
1914	570567357	nxHelBake1
1915	570669862	nxHelBake1
1916	570772222	nxHelBake1
1917	570874383	nxHelBake1
1918	570976528	nxHelBake1
1919	571078654	nxHelBake1
1920	571180743	nxHelBake1
1921	571282823	nxHelBake1
1922	571384625	nxHelBake1
1923	571486299	nxHelBake1
1924	571587942	nxHelBake1
1925	571689578	nxHelBake1
1926	571791126	nxHelBake1
1927	571892628	nxHelBake1
1928	571994057	nxHelBake1
1929	572095429	nxHelBake1
1930	572196677	nxHelBake1
1931	572297912	nxHelBake1
1932	572399136	nxHelBake1
1933	572500293	nxHelBake1
1934	572601442	nxHelBake1
1935	572702558	nxHelBake1
1936	572803534	nxHelBake1
1937	572904244	nxHelBake1
1938	573004873	nxHelBake1
1939	573105379	nxHelBake1
1940	573205835	nxHelBake1
1941	573306279	nxHelBake1
1942	573406426	nxHelBake1
1943	573506510	nxHelBake1
1944	573606362	nxHelBake1
1945	573706163	nxHelBake1
1946	573805820	nxHelBake1
1947	573905473	nxHelBake1
1948	574005094	nxHelBake1
1949	574104656	nxHelBake1
1950	574204009	nxHelBake1
1951	574303312	nxHelBake1
1952	574402372	nxHelBake1
1953	574501343	nxHelBake1
1954	574599963	nxHelBake1
1955	574698546	nxHelBake1
1956	574797125	nxHelBake1
1957	574895567	nxHelBake1
1958	574993994	nxHelBake1
1959	575092205	nxHelBake1
1960	575190155	nxHelBake1
1961	575288093	nxHelBake1
1962	575385985	nxHelBake1
1963	575483869	nxHelBake1
1964	575581736	nxHelBake1
1965	575679528	nxHelBake1
1966	575777224	nxHelBake1
1967	575874793	nxHelBake1
1968	575972168	nxHelBake1
1969	576069386	nxHelBake1
1970	576166410	nxHelBake1
1971	576263353	nxHelBake1
1972	576360292	nxHelBake1
1973	576457208	nxHelBake1
1974	576553963	nxHelBake1
1975	576650576	nxHelBake1
1976	576747083	nxHelBake1
1977	576843587	nxHelBake1
1978	576940069	nxHelBake1
1979	577036402	nxHelBake1
1980	577132716	nxHelBake1
1981	577228918	nxHelBake1
1982	577325062	nxHelBake1
1983	577421194	nxHelBake1
1984	577517297	nxHelBake1
1985	577613313	nxHelBake1
1986	577709301	nxHelBake1
1987	577805256	nxHelBake1
1988	577901209	nxHelBake1
1989	577997089	nxHelBake1
1990	578092969	nxHelBake1
1991	578188842	nxHelBake1
1992	578284696	nxHelBake1
[truncated: 54,399 more rows]

## Sheet: Figure 1d
Figure 1d
Distribution of BUSCO genes in the six H. bakeri chromosomes in the nxHelBake1.1 reference genomes coloured by their allocation to the seven ancestral Nigon elements defined by Gonzalez de la Rosa et al.42
COLUMN	DESCRIPTION
buscoID	BUSCO ID (nematoda_odb10)
query_chr	H. bakeri chromosome name
position	Position of the gene in the chromosome
assigned_chr	Nigon element that this gene/BUSCO has been assigned to
buscoID	query_chr	position	assigned_chr
0at6231	IV	69526123	D
6at6231	V	1.5671e+07	E
7at6231	III	4.16405e+07	C
9at6231	III	102983567	C
18at6231	I	84791529	A
19at6231	V	6.28089e+07	E
22at6231	I	9.82221e+07	A
23at6231	III	7.64085e+07	C
25at6231	X	79701762	X
28at6231	III	63921036	C
29at6231	IV	5.02599e+07	D
35at6231	V	3.02076e+07	E
39at6231	II	56333961	N
40at6231	I	36412857	E
43at6231	I	1840561	A
48at6231	I	85546294	A
55at6231	III	3.70568e+07	C
57at6231	I	49662488	A
60at6231	IV	106286885	D
63at6231	IV	1.85943e+07	D
65at6231	II	1.09653e+08	B
67at6231	X	2.52363e+07	X
68at6231	I	6.3289e+07	A
72at6231	III	9435185	C
74at6231	I	44243159	A
76at6231	I	7225445	A
86at6231	X	35346173	X
88at6231	V	6.32321e+07	E
91at6231	IV	1.04553e+08	D
92at6231	III	9.47123e+07	C
96at6231	IV	2.60481e+07	D
100at6231	II	6.94163e+07	B
101at6231	X	6.19358e+07	N
107at6231	II	7278406	B
117at6231	I	4.50836e+07	A
119at6231	III	73653152	C
121at6231	I	1.35861e+07	A
125at6231	V	1.7565e+07	E
131at6231	II	912682	B
132at6231	III	6.41766e+06	C
137at6231	III	1.63342e+07	C
144at6231	IV	8.28877e+07	N
146at6231	II	4027452	B
147at6231	X	8.35792e+07	N
149at6231	II	7.95235e+06	B
151at6231	III	29627068	C
152at6231	II	1.95223e+07	B
161at6231	II	3.87179e+07	B
165at6231	IV	113168515	X
166at6231	III	12755730	C
170at6231	IV	3.83337e+07	D
172at6231	IV	1.00434e+08	D
175at6231	I	6.8179e+07	A
185at6231	III	6738116	C
189at6231	X	7.04922e+07	N
190at6231	II	24422203	B
194at6231	IV	7.23385e+07	D
196at6231	III	1.59333e+07	C
197at6231	II	5.89365e+07	B
198at6231	X	61586540	N
201at6231	II	4.27581e+07	B
210at6231	III	70648878	C
211at6231	III	97862894	C
216at6231	I	2.54036e+06	A
217at6231	V	4.73466e+07	E
219at6231	II	1200188	B
232at6231	X	7.116e+07	N
233at6231	IV	72430133	D
238at6231	I	7.24895e+07	A
243at6231	IV	15352766	D
252at6231	X	21381906	X
255at6231	III	55367564	C
265at6231	III	2.51516e+07	C
271at6231	I	8.60709e+07	A
286at6231	V	4.15968e+07	E
287at6231	V	105038288	E
288at6231	I	11650237	A
293at6231	III	48627200	C
294at6231	I	1757526	A
299at6231	III	1.74866e+07	C
300at6231	III	54718141	C
301at6231	IV	96346977	D
302at6231	II	6.56326e+07	B
318at6231	I	95112725	A
319at6231	II	24066003	B
322at6231	X	88750284	N
323at6231	IV	3.49826e+07	D
327at6231	I	4.40254e+07	A
333at6231	I	9.29026e+07	A
344at6231	IV	8.18449e+07	D
350at6231	IV	6.71553e+07	D
364at6231	IV	1.09919e+08	D
366at6231	I	1.17948e+07	A
369at6231	IV	112487695	D
375at6231	X	69491406	N
382at6231	II	1.99727e+07	B
384at6231	II	4.09085e+07	B
390at6231	II	7.42648e+07	B
394at6231	X	8.00829e+07	N
401at6231	V	36878525	E
402at6231	X	8.96048e+07	N
405at6231	II	8.93619e+07	B
411at6231	I	9.86255e+07	A
416at6231	V	4.69985e+07	E
420at6231	V	72500610	E
421at6231	X	2.88036e+07	X
423at6231	III	9.45528e+07	C
425at6231	IV	108233126	D
428at6231	III	4.08127e+07	C
430at6231	I	7.11454e+07	A
435at6231	III	4.2634e+07	C
438at6231	X	4.24007e+07	N
446at6231	II	6.11959e+07	B
450at6231	II	38375085	B
451at6231	III	1.10287e+08	C
452at6231	IV	98619170	D
454at6231	V	100059641	E
455at6231	V	94739789	E
461at6231	III	75663260	C
462at6231	I	7691931	A
473at6231	V	47906072	E
482at6231	V	4.8758e+07	E
484at6231	I	6.49338e+07	A
487at6231	V	81621279	E
488at6231	I	7.64264e+07	A
489at6231	I	4.5558e+07	A
490at6231	V	59442143	E
493at6231	X	9210706	X
494at6231	II	6.74569e+07	B
495at6231	IV	24992615	D
503at6231	I	7.03694e+07	A
509at6231	I	6.11293e+07	A
516at6231	IV	36858803	N
518at6231	III	3.49255e+07	C
522at6231	I	42861953	A
523at6231	I	9.46975e+06	A
527at6231	III	109796425	C
529at6231	III	7.48766e+07	C
531at6231	I	6.21897e+07	A
532at6231	I	50591824	A
536at6231	II	9.33555e+07	B
537at6231	II	1.68553e+07	B
538at6231	III	1.04336e+08	C
544at6231	V	5.04015e+07	E
547at6231	V	70575881	E
548at6231	I	3.61072e+07	A
551at6231	II	6.44034e+07	B
562at6231	I	9492039	A
563at6231	X	15529262	X
572at6231	II	61382310	B
581at6231	I	9.14588e+06	A
585at6231	II	6.33755e+07	B
590at6231	I	65199473	A
593at6231	II	66328156	B
594at6231	I	47456617	A
597at6231	III	18216607	C
600at6231	X	2.25266e+07	X
604at6231	II	7.69751e+07	B
606at6231	V	90305209	E
613at6231	I	172914	A
620at6231	III	42382860	C
625at6231	X	23109972	X
627at6231	II	110917111	B
629at6231	III	104083019	C
632at6231	III	8.7126e+07	C
635at6231	IV	27582348	D
638at6231	IV	1.13808e+08	D
639at6231	III	4.99871e+07	C
641at6231	IV	68181020	D
642at6231	V	4.62861e+07	E
644at6231	I	845199	A
645at6231	II	8.07659e+07	B
646at6231	I	2.95667e+07	A
650at6231	II	6.96168e+07	B
651at6231	X	80971172	N
655at6231	II	7.01691e+07	B
657at6231	II	4.35168e+07	B
665at6231	I	32272439	A
675at6231	I	8.22836e+07	A
683at6231	V	6.2963e+07	E
700at6231	III	3.64654e+07	C
701at6231	V	19835952	E
702at6231	II	9.00979e+07	B
704at6231	V	36677387	N
710at6231	II	2.35934e+07	B
716at6231	III	8.74312e+07	C
718at6231	X	6.56033e+07	N
721at6231	I	1.01286e+08	A
722at6231	III	52932878	C
724at6231	III	24836574	C
725at6231	I	2.27305e+07	N
728at6231	IV	52358320	D
734at6231	III	81476143	C
735at6231	X	8.95425e+07	N
741at6231	III	9.9602e+07	C
747at6231	III	84976428	C
751at6231	II	9.53574e+06	B
753at6231	II	75406820	B
754at6231	II	43020499	B
755at6231	X	1805647	X
759at6231	IV	4.16335e+07	D
765at6231	II	79313671	B
772at6231	II	2.85966e+07	B
774at6231	II	3.45248e+07	B
780at6231	II	6458187	B
781at6231	X	4.30622e+06	X
782at6231	III	52984773	C
785at6231	III	2658869	C
786at6231	IV	106100067	D
787at6231	V	5.26343e+07	E
790at6231	X	828675	X
792at6231	III	8.11546e+07	C
794at6231	II	87837975	B
798at6231	I	290414	A
800at6231	II	90029035	B
801at6231	X	9.05241e+07	N
802at6231	X	1.71966e+07	N
810at6231	II	6.36301e+07	B
813at6231	II	2.9451e+07	B
814at6231	X	83841644	N
815at6231	III	52834882	C
821at6231	III	8.64171e+07	C
825at6231	II	79205565	B
837at6231	X	33169075	X
838at6231	III	1.03371e+08	C
842at6231	III	28862518	C
844at6231	IV	110073259	D
849at6231	I	7.6007e+07	A
851at6231	IV	99901589	D
853at6231	I	76814065	A
857at6231	V	17115503	E
860at6231	III	8.50657e+07	C
868at6231	V	3298012	E
869at6231	III	5.71293e+07	C
875at6231	IV	89004185	D
876at6231	X	7.17474e+07	N
881at6231	I	66304090	A
885at6231	V	97500657	E
890at6231	V	9.05598e+07	E
899at6231	I	1.01671e+08	A
904at6231	V	3151189	X
912at6231	V	68529571	E
914at6231	II	7.99136e+07	B
915at6231	I	9.4788e+07	A
916at6231	II	109393651	B
917at6231	V	51869724	E
918at6231	I	61216081	A
920at6231	II	7.92968e+07	B
921at6231	IV	8.74927e+07	D
922at6231	IV	6.53381e+07	D
925at6231	III	2.67994e+07	C
933at6231	X	86896265	N
934at6231	IV	23317477	D
937at6231	I	7.40275e+07	A
951at6231	III	6.08319e+07	C
952at6231	III	75482866	N
957at6231	II	1.03374e+08	B
958at6231	II	76911292	B
962at6231	I	24890391	A
963at6231	III	109321266	C
969at6231	I	38373627	A
975at6231	II	2.30144e+07	B
984at6231	X	43752249	N
987at6231	II	7.37968e+07	C
989at6231	II	98437478	B
990at6231	I	37908001	A
993at6231	V	5.18168e+07	E
994at6231	X	30773220	X
995at6231	V	1.01221e+08	E
997at6231	II	2309655	B
998at6231	I	6.83525e+07	X
1003at6231	II	25474671	B
1013at6231	X	72646174	N
1014at6231	V	90012502	E
1017at6231	III	77503961	C
1018at6231	III	5.73247e+06	C
1019at6231	IV	8.3628e+07	D
1024at6231	II	64369071	B
1032at6231	III	1.02626e+08	C
1033at6231	I	54678755	A
1035at6231	II	6.35517e+06	B
1037at6231	IV	5.95851e+07	D
1040at6231	II	7.75453e+07	B
1047at6231	III	1.00959e+08	C
1053at6231	I	64450338	A
1055at6231	III	87041374	C
1057at6231	IV	930462	D
1066at6231	X	26579627	N
1072at6231	IV	86150885	D
1073at6231	II	111634567	B
1082at6231	II	8.64827e+06	B
1083at6231	V	63572030	E
1086at6231	IV	4.71935e+07	D
1101at6231	I	77757900	A
1104at6231	II	92175306	B
1105at6231	III	37642891	C
1112at6231	V	1.42512e+06	E
1113at6231	I	2.70819e+07	A
1115at6231	III	5.63103e+07	C
1118at6231	III	102585434	C
1122at6231	IV	1.08294e+08	D
1123at6231	I	707034	N
1125at6231	V	18582924	E
1128at6231	V	3.37562e+07	E
1129at6231	IV	109487911	D
1131at6231	III	108775080	C
1133at6231	X	80150305	N
1134at6231	I	39789168	A
1135at6231	V	3663508	E
1138at6231	I	3.08647e+07	A
1142at6231	I	54911784	A
1144at6231	III	8.4897e+07	C
1147at6231	I	50466596	A
1148at6231	III	109671283	C
1150at6231	I	22388899	A
1152at6231	III	1.38807e+07	C
1155at6231	scaffold_463	6630.5	A
1158at6231	II	8.24358e+07	B
1159at6231	III	2.20955e+07	C
1160at6231	I	9.05424e+07	A
1169at6231	III	41308542	C
1173at6231	V	103830515	B
1174at6231	I	40045909	A
1177at6231	III	63646696	C
1179at6231	I	8.256e+07	A
1180at6231	X	36035127	X
1182at6231	X	25941420	N
1187at6231	V	2.62412e+07	E
1193at6231	III	61700113	C
1196at6231	I	68414565	A
1199at6231	II	87452584	B
1200at6231	II	5505088	B
1202at6231	III	3.17883e+07	C
1205at6231	IV	6.56884e+07	D
1207at6231	V	6.94343e+07	E
1211at6231	I	6.96951e+07	A
1212at6231	III	7.84932e+07	C
1215at6231	V	1.43205e+07	E
1223at6231	IV	1.04268e+08	D
1228at6231	V	9.88946e+07	E
1233at6231	X	76058158	N
1235at6231	IV	34656699	D
1247at6231	II	4.0814e+07	B
1252at6231	I	102055890	A
1255at6231	III	49384215	C
1263at6231	I	46790826	A
1264at6231	IV	79052707	D
1266at6231	IV	21639122	D
1270at6231	I	2.07694e+07	A
1272at6231	III	7.38004e+07	C
1273at6231	V	69619946	E
1275at6231	I	81634898	A
1278at6231	II	7.74435e+07	B
1279at6231	X	2.08582e+06	X
1285at6231	X	51709531	X
1295at6231	I	65221707	A
1301at6231	I	75032292	A
1313at6231	V	6.94481e+07	E
1314at6231	II	61113684	B
1316at6231	III	7.44604e+07	C
1317at6231	V	2.31426e+07	E
1318at6231	II	108352666	B
1320at6231	V	38390143	E
1322at6231	I	70836821	A
1326at6231	IV	35259730	D
1327at6231	III	6.64363e+07	C
1328at6231	III	23342664	C
1332at6231	III	23191306	E
1344at6231	II	40072439	B
1349at6231	III	4.58467e+07	N
1350at6231	II	11485196	B
1352at6231	III	88159911	C
1358at6231	II	7.84224e+07	B
1360at6231	II	50316785	B
1361at6231	I	9.15804e+07	A
1362at6231	V	2.45014e+07	E
1366at6231	IV	45789871	D
1373at6231	I	4.27591e+07	A
1374at6231	II	96474063	B
1375at6231	I	5.5473e+07	A
1376at6231	III	8.45375e+07	E
1378at6231	III	5.69951e+07	C
1381at6231	I	2.70869e+06	A
1383at6231	I	6.1684e+06	A
1389at6231	I	1.0099e+08	A
1395at6231	II	1.04391e+08	B
1400at6231	V	1.00263e+07	E
1405at6231	I	92694202	A
1407at6231	I	3.58272e+07	N
1409at6231	IV	8.02607e+07	D
1411at6231	IV	1911452	D
1413at6231	I	1.01325e+08	A
1416at6231	V	8.37814e+07	E
1427at6231	I	87710672	A
1432at6231	I	1920574	N
1434at6231	III	4.1265e+07	C
1437at6231	I	5.49504e+07	A
1438at6231	I	78666529	A
1441at6231	III	71433878	C
1449at6231	III	7.6107e+07	C
1450at6231	X	5613227	X
1452at6231	I	4.21978e+07	A
1453at6231	I	82359528	A
1454at6231	III	3412865	C
1459at6231	V	2.09059e+07	E
1463at6231	V	4.72771e+07	E
1466at6231	I	2.2455e+07	A
1471at6231	V	5.82441e+07	E
1473at6231	I	47048963	A
1478at6231	V	69056610	E
1482at6231	III	20624833	C
1484at6231	III	4.34376e+07	A
1490at6231	X	7.63402e+07	X
1491at6231	IV	6.26937e+07	D
1492at6231	I	40343251	A
1495at6231	X	8.30259e+07	N
1498at6231	IV	2.62027e+07	D
1499at6231	I	61331435	A
1501at6231	III	64949246	N
1514at6231	IV	106466150	D
1517at6231	X	11493093	X
1518at6231	I	1.02179e+08	A
1519at6231	X	8.32461e+07	N
1533at6231	IV	64357743	D
1535at6231	IV	1.86285e+06	E
1537at6231	III	1.71743e+07	C
1541at6231	X	8.07619e+07	X
1543at6231	II	59883452	B
1548at6231	III	7045984	C
1551at6231	III	54968745	C
1552at6231	I	49240246	A
1556at6231	I	7639114	A
1571at6231	II	54281048	B
1572at6231	III	66599592	C
1574at6231	X	6.93292e+07	N
1576at6231	X	21274018	N
1587at6231	X	1.8081e+07	X
1588at6231	V	18880918	E
1592at6231	III	6.36732e+07	N
1594at6231	I	54014901	A
1596at6231	I	4.28108e+07	A
1601at6231	IV	74629010	D
1604at6231	V	56256613	E
1605at6231	V	41182493	E
1606at6231	I	93175559	A
1608at6231	II	11914818	B
1617at6231	II	2.99357e+07	B
1620at6231	I	2021951	A
1635at6231	III	63835243	C
1636at6231	X	7211953	X
1638at6231	IV	112336594	D
1641at6231	II	7.6745e+07	B
1643at6231	III	37832321	C
1645at6231	I	4.34323e+07	A
1647at6231	II	47088646	B
1649at6231	I	7.03259e+07	A
1653at6231	I	92054456	A
1656at6231	III	95683801	C
1663at6231	V	19517725	E
1666at6231	III	12100609	C
1669at6231	V	83811358	E
1670at6231	V	8.66165e+07	E
1671at6231	V	69321438	E
1673at6231	I	39727482	A
1682at6231	I	94007995	A
1683at6231	III	68276619	C
1686at6231	V	4.86561e+07	E
1687at6231	IV	568342	D
1691at6231	V	17760536	E
1698at6231	II	94720174	B
1699at6231	III	25845611	C
1702at6231	I	6.48201e+07	A
1704at6231	II	1.20528e+07	B
1705at6231	X	2.7251e+07	X
1706at6231	II	7.34363e+07	B
1712at6231	II	112027336	B
1713at6231	III	24929059	C
1715at6231	III	6099693	C
1739at6231	IV	3.71179e+07	D
1743at6231	X	8.33277e+07	N
1754at6231	I	97863796	A
1757at6231	I	6817252	A
1759at6231	II	4.52363e+07	B
1761at6231	II	9.79567e+07	B
1762at6231	V	56529182	E
1770at6231	V	8254427	E
1771at6231	IV	8.30858e+07	D
1778at6231	I	1.23779e+07	A
1780at6231	II	78784631	B
1785at6231	III	43703728	C
1801at6231	V	97475066	E
1821at6231	X	8224663	N
1822at6231	V	24081499	E
1823at6231	III	2.18582e+07	C
1827at6231	X	380122	X
1831at6231	I	2.19809e+06	A
1835at6231	X	38164864	X
1838at6231	V	55318465	E
1847at6231	IV	4.19998e+07	D
1849at6231	III	9.70046e+07	C
1852at6231	III	8.17899e+07	C
1856at6231	I	61603116	A
1865at6231	V	67118391	E
1870at6231	IV	64683368	D
1871at6231	I	1.72691e+07	A
1872at6231	III	71387325	C
1873at6231	V	3.78651e+07	X
1877at6231	III	4.64358e+07	C
1884at6231	X	7.63715e+07	X
1890at6231	V	8646284	E
1894at6231	IV	4.59417e+07	D
1895at6231	IV	6.726e+07	D
1898at6231	III	10437362	C
1899at6231	I	7.22302e+07	A
1914at6231	II	11412696	B
1915at6231	III	5.68907e+07	C
1918at6231	IV	93229418	D
1931at6231	I	7.59269e+07	A
1963at6231	III	3.97957e+07	C
1964at6231	X	1.11055e+07	X
1966at6231	X	45917650	X
1968at6231	III	68292386	C
1971at6231	I	101129010	A
1974at6231	X	14212069	X
1978at6231	I	53675044	A
1979at6231	I	9.48932e+07	A
1980at6231	I	5.15951e+07	A
1991at6231	X	7.29482e+07	N
1998at6231	III	3.84126e+07	C
2000at6231	III	3.83896e+07	C
2008at6231	I	85587293	N
2012at6231	I	101556486	A
2014at6231	II	197183	B
2018at6231	V	6.88497e+07	E
2021at6231	V	87213775	E
2022at6231	X	69548.5	X
2023at6231	I	6232201	A
2028at6231	II	1.21465e+07	B
2032at6231	I	38774530	A
2035at6231	I	68856300	A
2038at6231	V	99547529	E
2041at6231	I	100539551	A
2042at6231	II	1.02438e+08	B
2052at6231	III	37381115	C
2058at6231	III	90972746	C
2064at6231	I	6.16178e+07	A
2072at6231	I	1.00073e+08	A
2073at6231	I	6.88117e+07	A
2075at6231	V	54125811	E
2077at6231	V	53292083	E
2080at6231	II	18386067	B
2089at6231	II	97652508	B
2096at6231	III	84914771	C
2099at6231	III	8.16769e+06	C
2100at6231	X	2.7203e+07	X
2102at6231	II	8.12267e+07	B
2103at6231	II	20881933	B
2105at6231	III	91821308	C
2107at6231	III	9118640	C
2114at6231	V	9.97062e+06	E
2115at6231	X	80909817	X
2119at6231	X	6.4858e+06	X
2120at6231	III	1.03109e+08	C
2125at6231	I	2244936	N
2128at6231	V	86003451	E
2131at6231	V	22273196	E
2132at6231	V	35142498	E
2137at6231	V	7.85356e+07	E
2152at6231	V	6.3903e+07	E
2159at6231	X	5.77864e+06	N
2164at6231	II	7.16985e+07	B
2170at6231	III	23271425	C
2173at6231	II	77473837	B
2178at6231	III	8.19799e+07	C
2181at6231	IV	106426924	D
2182at6231	I	68670068	A
2185at6231	X	1.17208e+07	X
2198at6231	III	71041449	C
2202at6231	IV	56850710	D
2204at6231	IV	48922419	D
2206at6231	IV	9.88213e+07	N
2208at6231	X	22085863	X
2211at6231	IV	1.06821e+08	D
2213at6231	I	67094984	A
2228at6231	I	9.58509e+07	A
2229at6231	I	95041952	A
2232at6231	I	69245105	A
2236at6231	V	25304529	E
2240at6231	I	83874134	A
2247at6231	X	5.45211e+07	N
2251at6231	X	1.40358e+07	X
2263at6231	IV	2.6023e+07	D
2267at6231	I	8.52338e+07	A
2268at6231	IV	34177605	D
2270at6231	IV	4.1651e+07	D
2274at6231	V	6697038	E
2277at6231	II	3061074	B
2279at6231	III	101541948	C
2281at6231	II	8614391	B
2286at6231	III	1.02113e+08	C
2295at6231	I	52667888	N
2299at6231	I	84501136	A
2301at6231	II	33946752	B
2302at6231	X	81332807	N
2304at6231	III	196370	C
2308at6231	X	44485464	N
2311at6231	I	4.18629e+07	A
2312at6231	III	69770639	C
2313at6231	IV	21852686	D
2321at6231	V	1.05986e+08	E
2324at6231	III	83073579	C
2327at6231	X	81264274	N
2329at6231	III	94418401	C
2332at6231	I	83817499	A
2338at6231	IV	64384845	D
2339at6231	I	101740494	A
2342at6231	I	6.09063e+07	A
2345at6231	X	7.62379e+07	X
2351at6231	I	5.07817e+07	A
2353at6231	I	75448154	A
2357at6231	V	37756495	E
2367at6231	III	63466981	C
2368at6231	V	8.68986e+07	E
2370at6231	I	529692	N
2380at6231	III	7.04495e+07	C
2383at6231	II	77517234	B
2384at6231	III	1.03389e+08	C
2387at6231	II	55806904	B
2390at6231	I	1.46767e+07	A
2393at6231	IV	6.9606e+07	D
2401at6231	II	80358287	B
2403at6231	X	7.06211e+07	N
2408at6231	II	82366330	B
2409at6231	I	100286446	A
2410at6231	I	2.82778e+06	A
2415at6231	I	46194448	A
2418at6231	I	71740311	A
2420at6231	II	4157548	B
2422at6231	I	23880037	A
2426at6231	III	93115814	C
2427at6231	X	89751204	N
2430at6231	V	6.94131e+07	E
2431at6231	V	68026795	E
2436at6231	III	81134665	C
2437at6231	II	9.58581e+07	B
2441at6231	II	8.81314e+07	B
2454at6231	IV	9.91351e+07	D
2460at6231	V	56726096	E
2464at6231	V	7.11611e+07	E
2467at6231	V	10331170	N
2469at6231	II	3.55519e+07	B
2474at6231	X	19354189	X
2475at6231	V	1.04346e+08	E
2478at6231	III	6.02804e+07	C
2494at6231	I	39613823	A
2495at6231	III	2.94578e+07	C
2498at6231	I	6.72114e+07	A
2515at6231	III	83335746	C
2516at6231	III	1.21594e+07	C
2523at6231	I	100091475	A
2524at6231	I	6.53272e+07	A
2527at6231	IV	6.88718e+07	D
2531at6231	III	29310914	C
2544at6231	V	56342706	E
2557at6231	II	59078484	B
2562at6231	V	16772767	E
2565at6231	V	24691093	E
2568at6231	X	76292279	X
2569at6231	X	78535880	N
2573at6231	III	95070421	C
2574at6231	X	9.14796e+06	X
2581at6231	V	19642996	E
2595at6231	III	3.32679e+07	C
2605at6231	X	35827563	X
2611at6231	III	72276252	C
2614at6231	II	29989554	B
2618at6231	I	9.71979e+07	A
2622at6231	IV	104965713	D
2629at6231	I	6.06713e+07	A
2635at6231	V	105804001	E
2643at6231	II	42975197	B
2649at6231	II	86785197	B
2652at6231	I	63009871	A
2653at6231	II	7.65971e+07	N
2660at6231	II	4524931	N
2668at6231	III	7.24117e+07	C
2678at6231	III	12654094	C
2687at6231	X	89787975	N
2707at6231	IV	7.46571e+07	D
2712at6231	II	2.87198e+07	B
2714at6231	V	96177153	E
2725at6231	III	6.79598e+07	C
2732at6231	III	1.27193e+07	C
2754at6231	I	83621841	A
2756at6231	I	1.0047e+08	A
2757at6231	I	865092	A
2760at6231	I	8.28575e+07	A
2761at6231	II	4424995	B
2764at6231	II	1.01962e+08	B
2765at6231	X	63643917	N
2769at6231	V	5.52623e+07	E
2773at6231	V	7.98741e+07	E
2774at6231	III	31509218	N
2778at6231	I	5.08951e+07	A
2786at6231	V	8.8586e+07	E
2795at6231	I	77782823	A
2805at6231	IV	69037076	D
2815at6231	I	72877626	A
2817at6231	III	87677780	C
2833at6231	V	61940564	E
2844at6231	X	19691453	X
2845at6231	III	3.51777e+07	C
2847at6231	V	5.10755e+07	E
2848at6231	V	1.05576e+08	E
2858at6231	II	91566706	B
2862at6231	II	106329078	B
2865at6231	III	2191147	C
2875at6231	V	5.71912e+07	E
2885at6231	IV	7.24853e+07	D
2890at6231	IV	8.76923e+07	D
2891at6231	I	9.48515e+07	A
2893at6231	I	81865537	A
2900at6231	IV	25967986	D
2906at6231	II	4.24747e+07	N
2927at6231	III	7.14194e+07	C
2931at6231	V	46368327	E
2942at6231	V	36664197	E
2943at6231	IV	1.04146e+08	D
2946at6231	I	10407535	A
2948at6231	I	80472922	A
2950at6231	V	70475078	E
2951at6231	I	2.75039e+06	A
2956at6231	X	6.65558e+07	N
2957at6231	V	57213607	E
2962at6231	I	12849926	N
2966at6231	I	25018324	A
2970at6231	IV	7.70143e+07	D
2972at6231	V	78372297	E
2982at6231	V	53310531	E
2990at6231	X	8.11933e+07	N
2992at6231	V	18691376	E
2999at6231	I	9.21044e+06	A
3012at6231	I	65071891	A
3014at6231	IV	44260002	D
3024at6231	X	75399177	N
3031at6231	I	12041329	C
3035at6231	III	14830199	C
3037at6231	X	76925984	X
3039at6231	I	9.72527e+07	A
3045at6231	X	16233837	N
3051at6231	III	74693891	C
3059at6231	II	6.65786e+07	B
3060at6231	V	4.36698e+07	E
3063at6231	III	3.4869e+07	C
3070at6231	I	9557392	A
3074at6231	V	75554022	E
3077at6231	I	80203592	A
3084at6231	III	4.93107e+07	C
3089at6231	V	657010	E
3091at6231	X	19333239	X
3103at6231	X	3.58405e+07	X
3112at6231	III	73359711	C
3125at6231	I	4.90658e+07	A
3129at6231	II	20132858	B
3156at6231	II	9.82716e+07	B
3157at6231	I	7.08223e+07	A
3167at6231	II	23508081	B
3176at6231	IV	3.17441e+07	D
3182at6231	II	75193527	B
3183at6231	V	72764129	E
3191at6231	X	6685178	X
3193at6231	III	8.55826e+07	C
3196at6231	I	7.89583e+07	A
3209at6231	IV	6.02382e+07	D
3211at6231	II	68326215	B
3214at6231	II	80642312	B
3219at6231	I	7.51966e+07	A
3225at6231	V	39826385	E
3226at6231	II	5.94056e+07	B
3231at6231	III	53068594	C
3235at6231	I	63366807	A
3237at6231	IV	33418877	D
3251at6231	II	59126780	B
3254at6231	III	6.39983e+07	C
3259at6231	I	42556642	A
3260at6231	I	102231654	A
3276at6231	X	3.57657e+07	X
3281at6231	V	1.40235e+07	E
3292at6231	II	3259295	B
3293at6231	II	8.86265e+07	A
3295at6231	I	1.43174e+07	A
3304at6231	I	7.10387e+07	A
3308at6231	II	2.00396e+07	B
3312at6231	II	4.64877e+07	B
3317at6231	II	62202951	B
3321at6231	III	8.27187e+07	C
3324at6231	V	9.61955e+07	E
3325at6231	II	7.86152e+07	B
3326at6231	I	100518550	A
3331at6231	I	22868920	A
3340at6231	II	2.75921e+07	B
3347at6231	X	79292144	N
3349at6231	V	72095746	E
3350at6231	III	101463991	C
3360at6231	IV	37098635	D
3365at6231	II	25065251	B
3376at6231	I	49102586	A
3377at6231	III	5.90653e+07	C
3378at6231	I	3.72391e+07	A
3379at6231	I	3.70882e+07	A
3381at6231	I	2.07269e+07	A
3396at6231	III	1.0557e+08	C
3398at6231	V	93810713	E
3400at6231	III	34881630	C
3401at6231	V	93177552	B
3404at6231	X	4.92285e+07	X
3408at6231	X	6.91855e+07	N
3411at6231	V	1.02025e+08	A
3412at6231	II	17286385	B
3414at6231	III	2.58885e+07	C
3420at6231	I	90130090	A
3422at6231	III	3.33806e+07	C
3433at6231	I	4.73528e+06	A
3434at6231	X	90534468	N
3442at6231	X	2.36557e+07	X
3444at6231	III	10466399	C
3445at6231	IV	1.06495e+08	D
3452at6231	III	6.61515e+06	C
3464at6231	X	8.94087e+07	X
3476at6231	I	1.33786e+06	A
3480at6231	III	59750452	C
3486at6231	V	28504424	E
3493at6231	V	54283256	E
3496at6231	II	3.42793e+07	B
3504at6231	X	15917203	N
3509at6231	III	6.57287e+06	C
3520at6231	III	2.28602e+07	C
3523at6231	X	8.87697e+07	N
3524at6231	V	73902214	E
3534at6231	III	18871546	C
3545at6231	V	52612247	E
3547at6231	II	84031149	B
3548at6231	I	1.03375e+07	A
3550at6231	X	8.90637e+07	X
3552at6231	III	3.87984e+06	C
3553at6231	I	4.25322e+07	A
3558at6231	I	2.66898e+07	A
3561at6231	V	1.3336e+07	E
3572at6231	III	63958510	C
3583at6231	X	82030976	X
3584at6231	II	4.60002e+07	B
3585at6231	I	3.58774e+07	A
3587at6231	IV	85777138	D
3593at6231	IV	9.51021e+07	D
3596at6231	I	43968701	A
3601at6231	III	8.87503e+07	C
3609at6231	I	5.77714e+06	A
3612at6231	I	3.67355e+07	A
3629at6231	X	2.56406e+07	X
3630at6231	V	8.90329e+07	E
3635at6231	IV	2.16533e+07	B
3637at6231	I	16445439	A
3638at6231	IV	38180173	D
3640at6231	V	1.39707e+07	E
3642at6231	II	8.39386e+07	B
3644at6231	I	3.74203e+07	A
3659at6231	X_unloc_6	39328.5	N
3660at6231	I	9.92261e+07	A
3666at6231	V	76352022	E
3667at6231	III	106043854	C
3671at6231	I	5.4321e+07	A
3676at6231	I	65397705	A
3678at6231	I	75653211	A
3679at6231	X	1274219	X
3688at6231	IV	8.59568e+07	D
3696at6231	IV	7.51848e+07	D
3699at6231	I	68784419	A
3701at6231	III	95004384	C
3712at6231	I	90642548	A
3718at6231	II	1.04631e+08	B
3719at6231	IV	85911444	D
3723at6231	IV	31817486	D
3746at6231	X	86401413	X
3748at6231	II	7.04727e+06	B
3754at6231	III	3.50315e+07	X
3760at6231	III	3.987e+06	C
3763at6231	III	5.57812e+07	C
3769at6231	III	60513340	C
3774at6231	III	1.09273e+08	C
3776at6231	III	2.90635e+07	C
3780at6231	III	9.94549e+07	C
3793at6231	I	41725084	A
3798at6231	V	83357569	E
3816at6231	I	1.62816e+07	A
3828at6231	IV	1.13508e+08	D
3830at6231	V	3.90686e+07	E
3836at6231	III	1.30269e+07	C
3842at6231	III	71047573	C
3843at6231	II	5.57742e+07	B
3845at6231	X	18609251	X
3850at6231	X	88287832	X
3852at6231	I	93088444	A
3853at6231	II	67528286	B
3857at6231	II	35495218	B
3863at6231	I	5.6614e+07	A
3869at6231	I	1.5317e+07	A
3871at6231	V	4.24824e+07	E
3879at6231	I	91190080	A
3880at6231	I	4.88647e+06	A
3887at6231	V	36793405	E
3894at6231	I	5.08832e+07	A
3903at6231	I	4.31981e+07	A
3907at6231	I	83954026	A
3908at6231	V	2.53547e+07	E
3919at6231	III	105987711	C
3927at6231	II	5465633	N
3929at6231	III	54897513	C
3931at6231	III	2.95222e+07	C
3935at6231	V	2703971	E
3947at6231	X	1.17438e+07	X
3952at6231	II	32755857	B
3954at6231	IV	25989252	D
3957at6231	IV	3.62475e+06	C
3960at6231	III	90997049	C
3963at6231	II	101866906	B
3968at6231	III	19883784	C
3969at6231	V	38589929	E
3976at6231	I	21422084	A
3992at6231	III	67222928	C
3995at6231	I	42275716	A
4001at6231	II	2.16238e+07	B
4008at6231	II	21218249	B
4013at6231	IV	4.71034e+07	D
4026at6231	II	108885854	B
4028at6231	II	102254438	B
4030at6231	IV	81385020	D
4046at6231	III	1.76895e+07	C
4050at6231	III	8.97199e+07	C
4054at6231	V	34059130	E
4063at6231	I	95393620	A
4069at6231	V	36822477	E
4071at6231	III	92805076	C
4072at6231	II	2.26598e+06	B
4075at6231	IV	4.96581e+07	D
4088at6231	III	12564845	C
4089at6231	IV	78982857	D
4093at6231	X	6.49579e+07	N
4098at6231	I	50228758	A
4104at6231	III	7.56947e+07	C
4106at6231	I	39853373	A
4120at6231	III	7100886	C
4128at6231	V	3.61926e+07	E
4130at6231	III	5.32229e+07	C
4137at6231	II	2.83303e+07	B
4147at6231	II	94623195	B
4150at6231	IV	78155551	D
4153at6231	III	75504001	C
4166at6231	I	3.22513e+07	A
4168at6231	I	1.15416e+07	A
4173at6231	I	26802236	A
4176at6231	IV	6106614	D
4178at6231	V	37650589	E
4181at6231	III	2082929	C
4182at6231	I	35715336	A
4192at6231	II	4.01823e+07	B
4202at6231	I	71029645	A
4208at6231	I	86357993	A
4211at6231	III	7.61391e+07	C
4213at6231	I	6.94733e+07	A
4226at6231	I	84290736	A
4230at6231	III	7.61707e+07	C
4231at6231	II	3.85878e+07	B
4237at6231	II	34313474	B
4238at6231	III	83757747	N
4242at6231	IV	8.82108e+07	D
4246at6231	I	17186970	A
4258at6231	I	8.20663e+07	A
4272at6231	IV	71162873	D
4277at6231	III	46084202	N
4282at6231	X	1.40669e+07	X
4285at6231	III	5.24539e+06	C
4296at6231	II	7.72351e+07	B
4301at6231	I	1.00441e+08	A
4303at6231	IV	51071003	D
4310at6231	I	68645675	A
4316at6231	III	109948588	C
4318at6231	III	2160812	C
4320at6231	IV	28149626	D
4337at6231	II	76417594	B
4338at6231	IV	74219030	N
4340at6231	X	87618054	N
4357at6231	V	62302130	E
4364at6231	III	1.00877e+08	C
4368at6231	IV	18102713	D
4389at6231	IV	4.58815e+07	D
4405at6231	IV	7.41949e+07	B
4407at6231	II	31298839	B
4412at6231	II	9.71407e+07	B
4422at6231	III	1.86034e+07	C
4424at6231	I	83371430	A
4444at6231	IV	2.41581e+07	D
4454at6231	II	221337	B
4458at6231	III	87884022	C
4461at6231	I	4.67153e+07	A
4468at6231	I	7.76604e+07	A
4469at6231	III	47721103	C
4483at6231	V	9.08766e+06	E
4487at6231	II	5.16595e+07	B
4498at6231	X	24480628	X
4499at6231	I	1.98609e+07	A
4504at6231	V	98496268	E
4509at6231	II	73353735	B
4512at6231	I	8547264	A
4516at6231	II	101946286	B
4519at6231	I	5929496	A
4521at6231	II	105685941	B
4525at6231	III	1.09178e+07	C
4526at6231	X	67236988	N
4532at6231	II	83237300	B
4536at6231	III	1.09294e+08	C
4539at6231	III	13517642	C
4548at6231	V	10204251	E
4549at6231	V	3.78314e+07	E
4551at6231	IV	8.6395e+07	D
4572at6231	IV	8.27948e+06	D
4580at6231	III	90550610	C
4585at6231	V	8.19155e+07	E
4586at6231	I	14557190	A
4588at6231	V	6.22415e+07	E
4593at6231	II	5.35383e+07	B
4597at6231	X	8.58279e+07	X
4598at6231	I	3.10824e+07	A
4602at6231	I	40004468	A
4611at6231	I	98693951	A
4612at6231	II	88814780	B
4621at6231	II	6.40182e+07	B
4622at6231	III	8.24599e+07	C
4635at6231	III	103349328	C
4639at6231	IV	1.0235e+08	D
4650at6231	II	77316823	B
4657at6231	I	9.24009e+07	A
4669at6231	X	8.1587e+07	X
4673at6231	IV	29650404	D
4680at6231	II	103062829	B
4690at6231	III	5.54308e+07	C
4692at6231	I	7.62057e+07	A
4702at6231	I	2.08223e+07	A
4703at6231	III	83393432	C
4722at6231	II	49272298	B
4726at6231	III	24814278	C
4731at6231	III	1.11951e+07	C
4735at6231	I	70811177	A
4750at6231	I	7.39205e+07	A
4752at6231	II	105143277	B
4757at6231	III	37803061	C
4760at6231	III	25132531	C
4763at6231	I	18132569	A
4766at6231	I	91869554	A
4771at6231	II	5.35738e+07	B
4777at6231	I	1.01785e+08	A
4779at6231	V	3.17921e+07	E
4780at6231	I	25638908	A
4786at6231	II	9.84057e+07	B
4793at6231	V	32380509	E
4794at6231	V	10183989	E
4799at6231	II	104824010	B
4802at6231	I	11597570	A
4811at6231	I	3278064	A
4815at6231	V	4.4879e+07	E
4816at6231	II	1.0604e+08	B
4825at6231	III	1.05669e+08	C
4826at6231	I	3.56711e+07	A
4834at6231	V	8.56094e+07	E
4839at6231	II	4.65613e+07	B
4848at6231	III	29617134	C
4856at6231	I	3.71083e+07	A
4861at6231	II	68387485	B
4863at6231	I	7.67948e+07	A
4869at6231	I	102081448	A
4873at6231	II	82403627	B
4877at6231	I	1.55822e+07	A
4881at6231	III	8.96849e+07	C
4883at6231	X	16886184	N
4887at6231	I	4.43234e+07	A
4895at6231	II	56591303	B
4900at6231	II	1.0672e+08	B
4903at6231	II	1.28487e+07	B
4905at6231	V	5.75963e+07	E
4906at6231	V	79937948	E
4919at6231	V	64678119	E
4925at6231	III	60382653	C
4932at6231	IV	99863364	D
4940at6231	III	64307921	C
4951at6231	V	88576532	E
4961at6231	II	46014612	B
4968at6231	V	87791147	E
4973at6231	V	324738	E
4977at6231	I	85316633	N
4978at6231	III	109303607	C
4982at6231	II	75358025	B
4988at6231	IV	112301174	D
4992at6231	II	61143323	B
4993at6231	I	70816244	A
5001at6231	II	5.48551e+07	B
5009at6231	IV	1.02364e+08	D
5013at6231	I	3.97736e+07	A
5016at6231	V	83349326	E
5017at6231	IV	6.81387e+07	D
5019at6231	V	69147528	E
5038at6231	III	8.29589e+07	C
5044at6231	III	4.72412e+07	C
5045at6231	V	9.40339e+07	E
5057at6231	X	67936896	N
5062at6231	III	1.00379e+08	C
5070at6231	I	4.05072e+07	A
5074at6231	III	1.09652e+08	C
5082at6231	I	59109119	A
5083at6231	III	32425534	C
5087at6231	III	6.95471e+07	C
5090at6231	I	74809334	A
5096at6231	II	108407822	B
5103at6231	IV	63789680	D
5117at6231	III	28111192	C
5131at6231	III	77486566	C
5132at6231	X	8.52964e+07	X
5135at6231	III	7.02699e+07	C
5142at6231	I	8.82725e+07	A
5147at6231	II	9.77912e+07	B
5158at6231	IV	112977394	N
5165at6231	X	87879772	N
5188at6231	V	4.68205e+07	E
5189at6231	III	9.88881e+07	C
5190at6231	IV	34947287	D
5191at6231	III	51287146	C
5198at6231	III	110060270	C
5199at6231	I	9434116	A
5207at6231	II	8.09633e+07	B
5208at6231	X	8.68651e+07	N
5240at6231	I	1.94198e+07	A
5248at6231	III	52951174	C
5251at6231	III	40680266	C
5268at6231	I	50861060	A
5275at6231	I	8.40006e+07	A
5276at6231	I	20458046	A
5280at6231	I	84362039	A
5283at6231	I	2.45508e+07	B
5289at6231	X	71459602	N
5290at6231	II	25118934	B
5294at6231	II	28316825	B
5298at6231	V	2.37279e+07	E
5299at6231	I	4.71982e+07	A
5306at6231	IV	7.73875e+07	D
5311at6231	I	632644	A
5318at6231	IV	4.61523e+07	D
5319at6231	V	3281460	E
5330at6231	I	2092677	A
5331at6231	III	8.81821e+07	C
5340at6231	III	82087475	C
5342at6231	IV	1.09001e+08	D
5344at6231	I	77578809	E
5347at6231	II	83945171	B
5357at6231	II	9.34336e+07	B
5363at6231	X	35630004	X
5364at6231	I	261566	A
5371at6231	X	7.61832e+07	N
5387at6231	III	44889602	C
5398at6231	V	6.39838e+07	E
5406at6231	II	2.17333e+07	B
5415at6231	II	9.71664e+07	B
5420at6231	III	9.671e+07	C
5440at6231	II	87315410	B
5441at6231	X	90223166	N
5449at6231	V	3.70519e+07	E
5452at6231	II	6.57251e+07	B
5458at6231	III	1.7994e+07	C
5465at6231	IV	1.01406e+08	D
5466at6231	I	21441467	A
5469at6231	III	4.15935e+07	N
5470at6231	I	8306488	A
5480at6231	X	7.89348e+07	N
5481at6231	I	2.56705e+07	A
5482at6231	II	1.04403e+08	B
5484at6231	I	39594977	A
5488at6231	I	2.86061e+06	N
5490at6231	III	5.57435e+07	C
5499at6231	IV	3.90075e+07	D
5502at6231	X	8.34486e+07	N
5505at6231	I	8.68783e+07	A
5510at6231	V	4.79872e+07	E
5513at6231	X	7.7585e+07	N
5517at6231	III	25578004	C
5521at6231	I	7563808	A
5535at6231	III	5.47554e+07	C
5541at6231	III	21891777	C
5545at6231	II	75860243	B
5566at6231	I	95378842	A
5569at6231	II	20376769	B
5572at6231	IV	89183381	D
5574at6231	II	9.64149e+07	B
5576at6231	V	67509786	E
5585at6231	I	20793806	A
5598at6231	III	105153124	C
5608at6231	I	3.46319e+07	A
5611at6231	I	48890632	A
5614at6231	IV	5.55627e+07	D
5626at6231	III	9.6009e+07	C
5648at6231	III	81993482	C
5655at6231	I	53309149	A
5668at6231	III	90644469	C
5671at6231	III	1966977	C
5680at6231	V	2.00813e+07	E
5682at6231	II	1.03064e+08	B
5693at6231	IV	8.06781e+07	D
5694at6231	V	6.73438e+06	E
5707at6231	III	36809662	C
5714at6231	I	42795636	A
5715at6231	I	53719144	A
5717at6231	V	62190699	E
5718at6231	III	8.02115e+07	C
5739at6231	II	49950097	B
5740at6231	I	1.24968e+07	A
5741at6231	scaffold_371	15061	C
5748at6231	V	3.86552e+07	N
5750at6231	II	2.75747e+07	B
5754at6231	X	40319926	N
5755at6231	X	90378308	N
5761at6231	I	32163182	A
5770at6231	I	57735222	A
5771at6231	V	24916778	E
5773at6231	I	42458430	A
5779at6231	II	60356148	B
5785at6231	I	20684622	A
5789at6231	I	84242094	A
5799at6231	V	22555810	E
5800at6231	I	1.00379e+08	A
5811at6231	I	9.95868e+07	A
5822at6231	II	84283264	B
5834at6231	III	55468298	C
5839at6231	II	2.35501e+07	B
5856at6231	IV	1.12938e+08	D
5858at6231	I	8.31926e+07	N
5862at6231	II	79063611	B
5864at6231	I	101434082	A
5868at6231	I	53094120	A
5869at6231	IV	5.54507e+07	D
5872at6231	X	8022265	N
5875at6231	V	51363464	E
5888at6231	III	12071177	C
5891at6231	III	99560934	C
5892at6231	II	1.72124e+06	B
5895at6231	I	51726676	A
5900at6231	I	6.53561e+07	A
5909at6231	IV	1.1884e+07	N
5916at6231	III	83708646	C
5919at6231	II	3.43174e+07	B
5925at6231	I	11857102	A
5928at6231	II	90252554	B
5930at6231	II	4.17298e+07	B
5945at6231	III	9.70449e+07	C
5947at6231	II	6.74413e+07	B
5952at6231	I	6.77892e+07	A
5957at6231	I	7.3802e+07	A
5962at6231	III	80138547	C
5965at6231	II	75078716	B
5974at6231	X	4.27396e+07	N
5979at6231	II	6.19259e+06	B
5988at6231	X	8.44933e+07	X
5996at6231	V	35166739	E
5997at6231	III	89156098	N
6021at6231	II	5.40953e+07	B
6022at6231	III	43834764	C
6023at6231	I	8.35104e+07	A
6028at6231	III	82003233	C
6031at6231	III	2.02538e+07	C
6041at6231	I	1.00045e+08	A
6046at6231	IV	6.6331e+07	D
6065at6231	I	5.04211e+07	A
6080at6231	III	72549904	C
6081at6231	V	82493982	E
6102at6231	II	102823236	X
6111at6231	I	76068750	A
6115at6231	II	4.57475e+07	B
6122at6231	III	77524840	C
6127at6231	X	8.12512e+07	N
6132at6231	IV	8.81774e+07	D
6137at6231	II	7.06441e+07	B
6138at6231	I	96000791	A
6148at6231	IV	9.44623e+07	D
6167at6231	I	4.77285e+07	A
6172at6231	III	91788643	C
6176at6231	IV	7.61245e+07	D
6186at6231	III	81722702	C
6192at6231	IV	35004256	D
6193at6231	I	27185829	A
6195at6231	IV	94268010	D
6197at6231	X	3.78296e+07	X
6207at6231	I	4986176	A
6214at6231	I	1.20061e+07	A
6218at6231	X	78377224	N
6234at6231	V	4.38819e+07	E
6240at6231	I	9.01995e+07	A
6246at6231	I	4.73354e+07	A
6250at6231	II	9.65587e+07	B
6265at6231	V	6.70212e+07	E
6268at6231	IV	73422355	D
6269at6231	III	4.33358e+07	C
6300at6231	X	74688475	N
6302at6231	V	104874602	E
6309at6231	III	1.09843e+08	C
6310at6231	III	1.10201e+08	C
6311at6231	II	3.26255e+07	B
6318at6231	III	1.7846e+07	C
6328at6231	II	335046	B
6333at6231	X	74634928	N
6340at6231	III	4.47261e+07	C
6348at6231	II	1.01971e+07	N
6350at6231	I	49597063	A
6360at6231	I	8.05851e+07	A
6366at6231	III	9.48928e+07	C
6374at6231	IV	2.34273e+07	D
6379at6231	II	15322777	B
6402at6231	III	3.09785e+07	C
6423at6231	V	78189308	E
6427at6231	II	7.02438e+07	B
6440at6231	I	9677851	A
6448at6231	II	1.11963e+08	B
6451at6231	II	7210927	B
6462at6231	III	36764387	C
6479at6231	IV	102968245	N
6487at6231	II	12175409	B
6496at6231	I	58847779	A
6514at6231	V	1.05511e+08	E
6538at6231	III	6.20809e+06	C
6553at6231	III	5.97993e+07	C
6557at6231	II	88854205	B
6566at6231	III	6.82529e+07	C
6571at6231	III	64277725	C
6590at6231	I	665724	A
6594at6231	X	2.64191e+07	N
6597at6231	I	1.45824e+07	A
6599at6231	III	71086736	C
6600at6231	III	60690411	C
6610at6231	III	1238071	C
6614at6231	II	54460641	B
6628at6231	III	93015712	C
6630at6231	V	16544579	E
6635at6231	IV	7.25098e+07	D
6636at6231	II	9.46903e+07	B
6642at6231	I	9380654	A
6649at6231	IV	43360358	B
6652at6231	II	15414895	B
6663at6231	I	1.51765e+07	A
6666at6231	I	8.68882e+07	A
6671at6231	IV	2.81019e+07	D
6673at6231	I	496934	A
6678at6231	I	6.2829e+07	A
6679at6231	III	1.05551e+08	C
6686at6231	I	84667300	A
6703at6231	I	101766279	A
6704at6231	IV	6.10682e+07	D
6706at6231	II	1.04671e+08	A
6707at6231	III	6459523	C
6709at6231	II	2.08641e+07	B
6716at6231	V	72831910	E
6725at6231	V	83718327	E
6740at6231	IV	1.14217e+08	D
6745at6231	V	8.1185e+07	E
6752at6231	II	5.77308e+07	B
6756at6231	IV	5.05542e+07	D
6757at6231	V	8220035	E
6764at6231	III	1.00986e+08	C
6772at6231	III	3.1542e+07	C
6778at6231	II	3.72009e+06	B
6794at6231	III	13494095	C
6812at6231	V	3.70595e+07	E
6816at6231	X	67414130	N
6827at6231	I	37211144	A
6830at6231	III	3.43237e+07	C
6833at6231	V	46469756	E
6846at6231	V	2.89905e+07	E
6848at6231	III	37713910	C
6857at6231	IV	58226398	D
6860at6231	III	1.21432e+07	C
6875at6231	I	22976436	A
6876at6231	IV	1.81565e+06	D
6877at6231	III	9.06944e+07	C
6879at6231	X	62822999	N
6880at6231	I	4.6679e+07	A
6886at6231	V	48743995	E
6896at6231	III	6.85495e+07	C
6898at6231	II	47361661	B
6907at6231	V	2.7912e+07	E
6910at6231	II	5.41613e+07	B
6914at6231	IV	114179452	D
6917at6231	II	111491805	B
6919at6231	II	1.14221e+07	B
6921at6231	X	7.94712e+07	N
6924at6231	X	8.27027e+07	N
6935at6231	II	62355818	B
6937at6231	I	1.18862e+07	A
6941at6231	III	8.24761e+07	C
6943at6231	II	34298312	D
6945at6231	X	7.60992e+07	N
6946at6231	I	595666	A
6947at6231	I	83917104	A
6949at6231	III	4.76393e+07	C
6960at6231	IV	2.4132e+07	D
6967at6231	III	9.46731e+07	C
6977at6231	I	8.83153e+07	A
6979at6231	V	6.69593e+07	N
6984at6231	III	52880080	C
6989at6231	III	18299044	C
6991at6231	I	1.02304e+08	A
6997at6231	V	4.11257e+07	E
6998at6231	II	7.01402e+07	B
7002at6231	I	1292366	A
7003at6231	I	5.26238e+07	N
7005at6231	I	2.08271e+07	A
7007at6231	I	3.27678e+07	A
7008at6231	III	8.48624e+07	C
7009at6231	I	5.19434e+07	A
7010at6231	II	402739	B
7012at6231	II	7.03191e+06	B
7020at6231	II	4.95627e+07	B
7026at6231	II	4.11732e+07	B
7029at6231	IV	6.81433e+07	D
7045at6231	III	7.02181e+07	C
7063at6231	III	6.97578e+07	C
7068at6231	I	8.41264e+07	A
7071at6231	II	75419860	B
7076at6231	V	3.37469e+07	E
7082at6231	III	93648885	C
7086at6231	IV	34955318	D
7088at6231	II	1.12731e+07	B
7089at6231	I	65371156	A
7094at6231	X	8.11736e+07	N
7109at6231	II	6.307e+07	B
7110at6231	X	1.6981e+07	N
7114at6231	III	9.31732e+07	C
7116at6231	V	100939785	E
7119at6231	I	71056613	A
7123at6231	I	69405109	A
7130at6231	IV	6.89457e+07	D
7146at6231	I	3.89603e+07	A
7157at6231	I	9638737	A
7161at6231	V	3.25437e+07	E
7169at6231	III	4.24802e+07	C
7170at6231	V	4874576	E
7172at6231	I	1.30715e+07	A
7175at6231	III	6.67585e+07	C
7182at6231	V	1.00923e+08	E
7183at6231	II	6.84626e+07	B
7187at6231	X	88367633	X
7196at6231	V	1.20476e+07	E
7197at6231	I	1.00389e+08	A
7201at6231	X	17075793	N
7202at6231	IV	1.09811e+08	D
7210at6231	II	103981264	B
7216at6231	III	67669651	C
7225at6231	III	9.93635e+07	C
7232at6231	I	1.80736e+07	A
7234at6231	III	8.63626e+07	C
7250at6231	X	58152618	N
7260at6231	I	94585819	A
7264at6231	IV	69570322	D
7265at6231	III	71027340	C
7266at6231	III	1.28083e+07	C
7275at6231	II	3.39839e+07	B
7278at6231	I	88295548	A
7279at6231	X	2.66265e+07	N
7280at6231	I	99501268	A
7281at6231	I	6.98286e+07	A
7286at6231	III	7.01911e+06	C
7288at6231	I	92590095	A
7289at6231	II	9.80031e+06	B
7292at6231	I	9.52987e+07	A
7293at6231	III	32818811	C
7299at6231	I	1.01067e+07	A
7301at6231	V	1.01596e+08	E
7305at6231	I	9.93993e+07	A
7311at6231	II	95627266	B
7319at6231	I	9.20454e+07	A
7322at6231	III	9.87064e+07	C
7325at6231	X	51182168	X
7327at6231	IV	1.14378e+08	N
7330at6231	III	9.55373e+07	C
7340at6231	V	5.3028e+07	E
7345at6231	I	91805599	A
7351at6231	I	8.53834e+07	A
7352at6231	I	9.54731e+06	A
7363at6231	III	3.81587e+07	C
7367at6231	I	88077240	A
7384at6231	II	1.09335e+08	B
7402at6231	V	62195300	E
7416at6231	I	22256352	A
7422at6231	III	6.94991e+07	C
7423at6231	X	7.69499e+07	X
7430at6231	I	5.49419e+07	A
7469at6231	II	12836548	B
7473at6231	II	16771867	B
7474at6231	V	2.4309e+07	E
7476at6231	I	6.54585e+07	A
7480at6231	II	5935575	B
7481at6231	X	82970541	N
7490at6231	III	28476643	C
7500at6231	IV	2.60042e+07	D
7519at6231	V	20503310	E
7520at6231	IV	3.34335e+07	D
7521at6231	III	1.01707e+08	C
7524at6231	II	21790435	B
7525at6231	I	9135010	A
7526at6231	IV	1.07515e+08	D
7528at6231	I	9.90465e+07	A
7540at6231	V	7.62368e+07	E
7546at6231	I	54899307	A
7560at6231	IV	6.17723e+07	D
7561at6231	V	2.2611e+07	E
7565at6231	III	5.71858e+06	C
7571at6231	III	1.04025e+08	C
7573at6231	I	95860084	A
7579at6231	I	1.00406e+08	A
7586at6231	X	6.21651e+07	N
7626at6231	I	45786637	A
7627at6231	I	6.38625e+07	A
7628at6231	II	61403117	B
7633at6231	scaffold_139	40790	N
7637at6231	II	9.72005e+07	B
7662at6231	IV	5463056	D
7663at6231	I	6839299	A
7664at6231	IV	87863693	D
7665at6231	IV	8.90461e+07	D
7669at6231	III	88108032	C
7670at6231	III	9.84576e+07	N
7672at6231	IV	100381900	D
7675at6231	II	6.56886e+07	B
7678at6231	III	57277875	C
7696at6231	IV	8.48279e+07	D
7697at6231	III	61488544	C
7698at6231	IV	85929983	D
7702at6231	II	78348337	B
7703at6231	III	11215532	C
7707at6231	I	4.97372e+07	A
7713at6231	V	8.78254e+07	E
7716at6231	III	6109191	C
7720at6231	III	109421043	C
7738at6231	I	1.49738e+07	A
7743at6231	III	2.66747e+07	C
7746at6231	V	4.5395e+07	E
7764at6231	III	17461357	C
7772at6231	I	3.27597e+07	A
7788at6231	I	3.71369e+07	A
7800at6231	IV	4.33925e+07	B
7806at6231	II	1.06349e+08	B
7810at6231	V	8.99739e+07	E
7814at6231	I	69051398	A
7824at6231	II	8.89406e+07	B
7825at6231	II	70154623	B
7830at6231	IV	7.41855e+07	N
7839at6231	II	6.73579e+07	B
7847at6231	X	25756748	X
7849at6231	I	5946994	A
7851at6231	I	4.45874e+07	A
7866at6231	I	14648350	A
7885at6231	III	36822270	C
7895at6231	IV	113848888	D
7900at6231	III	31548126	C
7913at6231	III	8.81137e+07	C
7921at6231	III	1.01702e+08	C
7927at6231	III	34270331	C
7943at6231	I	46027550	A
7954at6231	III	3275791	C
7955at6231	II	2.51348e+07	B
7961at6231	II	101882812	B
7970at6231	III	20775882	X
7975at6231	IV	5.91481e+07	D
7984at6231	II	98377959	B
7987at6231	II	8.38587e+07	B
7991at6231	III	5.92995e+07	C
7992at6231	IV	61712664	D
7993at6231	II	50583883	B
8005at6231	II	17875123	A
8006at6231	V	8.85724e+07	E
8007at6231	X	19599522	N
8009at6231	III	7.84906e+07	C
8019at6231	III	6.22965e+06	C
8021at6231	III	87956500	C
8025at6231	II	101852774	B
8033at6231	V	88803662	E
8036at6231	I	5.07059e+07	A
8040at6231	I	2761953	A
8052at6231	III	8.25456e+07	C
8055at6231	I	39589524	A
8061at6231	I	21009680	A
8063at6231	III	6.88876e+07	C
8068at6231	II	9.59111e+07	B
8072at6231	II	110727902	B
8073at6231	IV	7.89753e+07	D
8081at6231	II	76619087	B
8086at6231	X	1.66778e+07	X
8088at6231	I	1471567	A
8090at6231	X	70111801	N
8093at6231	II	3.86019e+07	B
8094at6231	I	20994202	A
8110at6231	V	1.00105e+08	E
8116at6231	II	6.60796e+07	B
8117at6231	V	2.07711e+07	E
8124at6231	II	8.03491e+07	B
8130at6231	III	10731182	C
8131at6231	III	37940350	C
8134at6231	III	6.3224e+07	C
8146at6231	V	106091284	E
8153at6231	III	28367002	C
8183at6231	V	75417227	E
8184at6231	I	5.26858e+07	C
8190at6231	II	78339705	B
8194at6231	I	2.45918e+07	A
8195at6231	I	4.09165e+06	A
8219at6231	I	23027475	N
8228at6231	III	57011541	C
8229at6231	III	13938342	C
8231at6231	I	2.64365e+07	A
8238at6231	III	66965444	N
8242at6231	III	6.82709e+07	C
8246at6231	III	8.57309e+07	C
8249at6231	III	74836711	C
8250at6231	IV	84883473	D
8258at6231	V	7.41145e+07	E
8273at6231	III	1.61313e+07	C
8275at6231	IV	24745387	D
8282at6231	X	7.61568e+07	N
8283at6231	I	1.70679e+07	A
8295at6231	II	1.01899e+08	B
8300at6231	IV	89675749	D
8304at6231	X	21175831	N
8309at6231	X	91658790	N
8312at6231	II	6491103	B
8316at6231	IV	3.33827e+07	D
8326at6231	V	6.95405e+07	E
8328at6231	I	71906850	A
8337at6231	III	1.75324e+07	C
8340at6231	IV	64129853	D
8342at6231	I	72719918	A
8344at6231	IV	7.79483e+07	D
8348at6231	II	9.1246e+06	B
8361at6231	IV	93307176	D
8379at6231	III	1.01959e+08	C
8395at6231	III	99573371	C
8417at6231	I	5.21448e+07	A
8446at6231	I	83631178	A
8447at6231	III	4.61094e+07	C
8448at6231	I	7.17513e+07	A
8450at6231	IV	2615883	D
8452at6231	IV	1.13054e+08	D
8453at6231	IV	113875369	D
8457at6231	III	95459707	C
8471at6231	III	61763987	C
8473at6231	IV	3.33041e+07	B
8482at6231	I	3.96087e+07	A
8486at6231	II	97157228	B
8492at6231	II	9.61738e+06	B
8494at6231	X	8.73264e+07	X
8502at6231	II	6.3432e+07	B
8505at6231	I	4.04905e+07	A
8506at6231	I	1.74262e+07	A
8508at6231	X	9700837	X
8511at6231	IV	66234297	D
8517at6231	III	7.82472e+07	C
8518at6231	V	66820203	E
8519at6231	III	2.60896e+07	C
8522at6231	III	6.06821e+07	C
8556at6231	II	102043999	B
8560at6231	I	95920945	A
8561at6231	V	5.31426e+07	E
8565at6231	III	61055101	N
8569at6231	II	1.09446e+07	N
8579at6231	III	5.06249e+07	C
8588at6231	IV	35657887	D
8595at6231	III	40857728	C
8602at6231	V	41431871	E
8603at6231	I	58949706	A
8615at6231	I	2.56801e+07	N
8618at6231	V	105173624	B
8619at6231	IV	82083011	D
8622at6231	III	35702580	C
8639at6231	II	2.14479e+07	B
8643at6231	V	1.06203e+08	E
8647at6231	X	20623222	N
8664at6231	X	8.54847e+07	X
8669at6231	III	2.71387e+06	C
8679at6231	V	76052215	E
8687at6231	II	7.75221e+07	B
8691at6231	I	6.68571e+07	A
8700at6231	I	6684519	A
8712at6231	I	14073965	A
8714at6231	III	48546318	C
8732at6231	II	86257169	N
8737at6231	V	64603201	E
8746at6231	V	87186869	E
8749at6231	I	1.02265e+08	A
8750at6231	IV	7.55203e+07	D
8767at6231	IV	4.72173e+07	D
8776at6231	I	5.64156e+07	A
8780at6231	I	17811095	A
8781at6231	II	1.02314e+08	B
8796at6231	IV	34962970	D
8817at6231	III	54132018	C
8827at6231	IV	55487215	D
8834at6231	I	539786	A
8837at6231	I	9.66515e+07	A
8842at6231	III	3.23987e+07	N
8856at6231	V	73488418	E
8862at6231	I	4476753	A
8869at6231	II	7.6692e+07	B
8878at6231	III	110577483	C
8879at6231	V	9.45315e+07	E
8888at6231	V	66939322	E
8889at6231	II	23387679	B
8902at6231	X	79532370	N
8911at6231	IV	1.07406e+06	D
8914at6231	I	1.66677e+07	A
8918at6231	IV	30066381	D
8926at6231	II	8.8007e+07	B
8934at6231	III	62110037	C
8949at6231	I	8.68974e+07	A
8958at6231	II	7.77323e+07	B
8969at6231	II	1.11746e+08	B
8983at6231	II	4.19234e+07	B
9000at6231	II	7.4037e+07	B
9014at6231	I	7.31124e+07	A
9039at6231	X	1.29993e+07	N
9042at6231	IV	6.47651e+07	D
9048at6231	II	2674695	B
9049at6231	III	7.88771e+07	C
9051at6231	IV	2.2637e+06	D
9055at6231	X	1.18196e+06	X
9059at6231	X	2.62321e+07	N
9072at6231	IV	110508073	D
9077at6231	III	3.02637e+07	C
9081at6231	I	45645363	A
9082at6231	II	22775638	B
9092at6231	I	10433782	A
9098at6231	III	41092627	C
9099at6231	V	59806792	E
9120at6231	I	49520622	A
9163at6231	II	76083807	B
9164at6231	III	9.1255e+07	C
9166at6231	III	95193075	C
9192at6231	X	2.78513e+07	N
9213at6231	III	1.82411e+07	C
9221at6231	IV	1.10384e+08	D
9229at6231	III	6.28416e+06	A
9243at6231	III	109624465	C
9244at6231	III	1.00415e+08	C
9253at6231	III	8.06783e+07	C
9262at6231	I	42386399	A
9264at6231	II	83882994	B
9270at6231	IV	82464052	D
9275at6231	IV	2.63587e+06	D
9277at6231	X	22145659	X
9287at6231	III	11908548	C
9299at6231	V	32416374	E
9300at6231	V	8.14699e+07	E
9313at6231	V	8.24382e+07	E
9321at6231	II	8.87706e+07	B
9327at6231	X	5.9491e+07	N
9332at6231	III	24936583	C
9333at6231	I	9.54135e+07	A
9343at6231	I	6.28456e+07	A
9344at6231	II	8.9172e+07	B
9367at6231	I	606728	A
9386at6231	I	62966456	A
9387at6231	V	87364741	B
9390at6231	II	599708	N
9393at6231	IV	8.69787e+07	N
9403at6231	III	1.24475e+06	C
9411at6231	II	7.78923e+07	B
9440at6231	I	91376225	A
9441at6231	III	9.09775e+07	C
9443at6231	III	16350195	C
9448at6231	II	1492109	N
9451at6231	III	50400010	C
9453at6231	IV	49200521	D
9466at6231	IV	5.72453e+06	D
9467at6231	X	15980361	N
9478at6231	V	46383060	E
9491at6231	I	7663784	A
9499at6231	V	88929030	E
9500at6231	V	8.84538e+07	E
9504at6231	III	101406713	C
9512at6231	III	82725821	C
9515at6231	III	60268819	C
9516at6231	II	76624074	B
9526at6231	I	3.53515e+07	A
9547at6231	V	7.26622e+06	E
9557at6231	III	5.41421e+07	N
9563at6231	III	2.20037e+07	C
9564at6231	I	4.73561e+07	A
9574at6231	III	4.13772e+07	C
9579at6231	II	1.05702e+08	B
9588at6231	II	1.0971e+08	N
9611at6231	III	17602431	C
9615at6231	I	1.00255e+08	A
9618at6231	III	24921347	C
9630at6231	I	810425	A
9639at6231	I	6.58389e+07	A
9649at6231	III	54161036	C
9669at6231	IV	9.3246e+07	D
9671at6231	V	15870620	E
9672at6231	IV	106004765	D
9681at6231	I	9.90285e+07	A
9682at6231	III	1.01878e+08	C
9714at6231	I	5.49264e+07	A
9719at6231	I	6823817	A
9774at6231	V	9.78786e+07	E
9792at6231	III	76940196	C
9802at6231	IV	1.09897e+08	D
9816at6231	V	1.04087e+08	E
9840at6231	II	575458	X
9847at6231	III	1.51614e+07	C
9899at6231	II	70157104	B
9903at6231	IV	3.17252e+07	D
9915at6231	II	2.25982e+07	B
9936at6231	IV	50532620	D
9937at6231	IV	102913600	D
9940at6231	X	8.3689e+07	N
9946at6231	II	8.42961e+07	B
9954at6231	IV	8.70317e+07	D
9959at6231	V	2.98793e+07	E
9968at6231	III	2.49473e+07	C
9986at6231	III	97113298	C
9987at6231	II	3.55594e+07	B
9999at6231	III	72127049	C
10010at6231	II	4.12797e+07	B
10018at6231	I	82841864	A
10032at6231	III	4.44357e+07	N
10063at6231	III	7.54053e+07	C
10084at6231	II	42277776	B
10099at6231	II	41774095	B
10100at6231	X	60675387	N
10117at6231	II	1.03459e+08	B
10127at6231	I	6.30802e+07	A
10128at6231	IV	7.47453e+07	D
10139at6231	III	90484724	C
10152at6231	I	46971231	A
10161at6231	III	71244164	C
10165at6231	V	1.06086e+08	E
10177at6231	V	36972404	N
10190at6231	II	8016739	B
10222at6231	I	11837102	A
10271at6231	I	11612627	A
10278at6231	III	33388090	C
10289at6231	I	7.17586e+07	A
10313at6231	X	9.05181e+07	N
10321at6231	III	57701328	C
10340at6231	X	68729235	N
10344at6231	III	81191670	C
10353at6231	I	6.23922e+06	A
10354at6231	I	99487979	A
10356at6231	IV	74769289	D
10373at6231	IV	589830	D
10388at6231	III	71196432	C
10389at6231	V	1.01695e+08	E
10441at6231	I	6.25415e+07	A
10449at6231	II	5.00477e+07	B
10461at6231	II	97679362	B
10463at6231	I	91025772	A
10464at6231	III	7.56369e+07	C
10466at6231	III	109969963	C
10473at6231	X	77556169	N
10521at6231	X	1.71763e+07	X
10532at6231	I	25119939	A
10562at6231	III	55553570	C
10584at6231	III	2.55897e+07	C
10625at6231	IV	89498605	D
10627at6231	IV	1.10652e+08	D
10631at6231	I	9.39527e+06	A
10640at6231	I	4.23594e+07	A
10661at6231	I	78642118	A
10678at6231	II	2.25506e+07	B
10705at6231	III	76903861	C
10708at6231	V	2.38895e+07	E
10709at6231	V	3.49161e+07	E
10710at6231	IV	101672510	D
10717at6231	II	1.11679e+08	B
10732at6231	V	16307679	E
10750at6231	II	103034800	B
10769at6231	IV	95457606	D
10791at6231	I	4.25819e+07	A
10803at6231	III	43734206	C
10827at6231	I	31145324	A
10848at6231	I	3.21697e+07	A
10897at6231	II	75045312	B
10928at6231	I	9.47657e+07	A
10935at6231	III	103530132	C
10953at6231	I	84342456	A
10961at6231	II	79255888	B
11021at6231	V	24965400	E
11034at6231	V	54677914	E
11036at6231	III	1.86979e+06	C
11046at6231	I	4.57771e+07	A
11066at6231	I	45570586	A
11082at6231	III	1.05528e+08	C
11111at6231	III	81829328	C
11124at6231	IV	77028536	D
11173at6231	I	5.1748e+07	A
11178at6231	I	9.08291e+07	A
11179at6231	III	8.02923e+07	C
11187at6231	V	83396623	E
11189at6231	V	41107018	E
11192at6231	III	9.74233e+07	C
11201at6231	II	7.75932e+07	B
11227at6231	I	2.95571e+07	A
11267at6231	V	2.01573e+07	E
11289at6231	X	24725045	X
11295at6231	I	3.89174e+07	A
11301at6231	X	10629520	N
11307at6231	V	4.44578e+07	E
11327at6231	III	109975391	C
11344at6231	II	16780221	B
11363at6231	I	94718712	A
11367at6231	X	9.13318e+07	N
11372at6231	I	3.60572e+07	A
11382at6231	II	89311844	N
11385at6231	I	3.47761e+07	A
11440at6231	III	103310440	C
11490at6231	I	76156669	A

## Sheet: Figure 2b
Figure 2b
The relative position of 2,667 BUSCO genes in the H. bakeri and H. polygyrus genomes. Points are coloured by Nigon element.
COLUMN	DESCRIPTION
buscoID	BUSCO ID (nematoda_odb10)
nigon	Nigon element that this BUSCO gene has been assigned to
gene1	ID of H. bakeri gene
chr1	Name of the H. bakeri chromosomes
start1	Start position of H. bakeri gene (bp)
stop1	Stop position of H. bakeri gene (bp)
gene2	ID of H. polygyrus gene
chr2	Name of the H. polygyrus chromosomes
start2	Start position of H. polygyrus gene (bp)
stop2	Stop position of H. polygyrus gene (bp)
buscoID	nigon	gene1	chr1	start1	stop1	gene2	chr2	start2	stop2
2014at6231	B	nxHelBake1.g11.t1	II	192823	203191	ngHelPoly1.g6510.t1	II	239163	247642
4454at6231	B	nxHelBake1.g13.t1	II	211484	233811	ngHelPoly1.g6512.t1	II	266083	284557
6328at6231	B	nxHelBake1.g17.t1	II	317902	337125	ngHelPoly1.g6518.t1	II	385763	389380
7010at6231	B	nxHelBake1.g18.t1	II	394007	410648	ngHelPoly1.g6519.t1	II	444304	453277
9840at6231	X	nxHelBake1.g26.t1	II	565241	580013	ngHelPoly1.g6526.t1	II	575834	593578
9390at6231	N	nxHelBake1.g28.t1	II	597217	600935	ngHelPoly1.g6527.t1	II	645529	650607
4225at6231	B	nxHelBake1.g32.t1	II	686877	734686	ngHelPoly1.g6532.t1	II	753017	776177
5833at6231	-	nxHelBake1.g35.t1	II	782466	784831	ngHelPoly1.g6536.t1	II	823666	827075
131at6231	B	nxHelBake1.g44.t1	II	868907	920041	ngHelPoly1.g6546.t1	II	913483	932796
219at6231	B	nxHelBake1.g64.t3	II	1186377	1216753	ngHelPoly1.g6570.t1	II	1174741	1212295
9448at6231	N	nxHelBake1.g72.t1	II	1489690	1494423	ngHelPoly1.g6579.t1	II	1513304	1516787
4072at6231	B	nxHelBake1.g96.t1	II	2252927	2279912	ngHelPoly1.g6603.t1	II	2224103	2250122
997at6231	B	nxHelBake1.g97.t1	II	2283748	2325842	ngHelPoly1.g6604.t1	II	2253722	2289187
9048at6231	B	nxHelBake1.g103.t1	II	2668686	2680726	ngHelPoly1.g6613.t1	II	2584381	2596416
2277at6231	B	nxHelBake1.g115.t1	II	3043377	3078894	ngHelPoly1.g6625.t1	II	2884225	2917972
3292at6231	B	nxHelBake1.g123.t1	II	3256226	3266541	ngHelPoly1.g6632.t1	II	3066093	3071845
6523at6231	-	nxHelBake1.g128.t1	II	3372995	3392906	ngHelPoly1.g6636.t1	II	3128687	3145355
8317at6231	-	nxHelBake1.g142.t1	II	3872080	3884534	ngHelPoly1.g6646.t1	II	3569395	3580787
146at6231	B	nxHelBake1.g147.t2	II	4006814	4068225	ngHelPoly1.g6650.t1	II	3695732	3744427
2420at6231	B	nxHelBake1.g150.t2	II	4144316	4170202	ngHelPoly1.g6653.t1	II	3818174	3842677
2761at6231	B	nxHelBake1.g155.t1	II	4415916	4433655	ngHelPoly1.g6660.t1	II	4030322	4050808
2660at6231	N	nxHelBake1.g159.t1	II	4520108	4529939	ngHelPoly1.g6663.t1	II	4138445	4149856
5548at6231	N	nxHelBake1.g198.t1	II	5450886	5462051	ngHelPoly1.g6697.t1	II	5065953	5076766
3927at6231	N	nxHelBake1.g199.t1	II	5463043	5470076	ngHelPoly1.g6698.t1	II	5078536	5084994
1200at6231	B	nxHelBake1.g200.t1	II	5490018	5547153	ngHelPoly1.g6699.t1	II	5095487	5119786
7480at6231	B	nxHelBake1.g211.t1	II	5929064	5941961	ngHelPoly1.g6709.t1	II	5485786	5499734
5979at6231	B	nxHelBake1.g216.t1	II	6161334	6209689	ngHelPoly1.g6715.t1	II	5692363	5738348
780at6231	B	nxHelBake1.g224.t1	II	6446453	6487529	ngHelPoly1.g6722.t2	II	6004431	6033705
8312at6231	B	nxHelBake1.g225.t1	II	6487715	6494964	ngHelPoly1.g6723.t1	II	6043755	6050952
1676at6231	-	nxHelBake1.g237.t1	II	6808932	6830857	ngHelPoly1.g6734.t1	II	6389999	6414780
7557at6231	-	nxHelBake1.g238.t2	II	6835579	6871354	ngHelPoly1.g6735.t1	II	6419063	6434529
7012at6231	B	nxHelBake1.g247.t1	II	7027982	7035923	ngHelPoly1.g6742.t1	II	6647316	6656594
3748at6231	B	nxHelBake1.g248.t1	II	7036046	7053537	ngHelPoly1.g6743.t1	II	6656727	6677223
6451at6231	B	nxHelBake1.g253.t1	II	7201913	7212848	ngHelPoly1.g6749.t1	II	6840992	6846371
107at6231	B	nxHelBake1.g255.t4	II	7244759	7311228	ngHelPoly1.g6751.t3	II	6877697	6945844
746at6231	B	nxHelBake1.g272.t1	II	7815358	7892641	ngHelPoly1.g6768.t1	II	7467222	7486889
149at6231	B	nxHelBake1.g275.t1	II	7924185	7992512	ngHelPoly1.g6773.t1	II	7523328	7576825
10190at6231	B	nxHelBake1.g277.t2	II	8013926	8028879	ngHelPoly1.g6774.t1	II	7602001	7608357
8755at6231	-	nxHelBake1.g290.t1	II	8426755	8429516	ngHelPoly1.g6787.t1	II	7998322	8008779
1082at6231	B	nxHelBake1.g300.t1	II	8641933	8659288	ngHelPoly1.g6797.t1	II	8201683	8219110
8348at6231	B	nxHelBake1.g313.t2	II	9115673	9133518	ngHelPoly1.g6809.t2	II	8657198	8671461
751at6231	B	nxHelBake1.g321.t1	II	9522092	9545361	ngHelPoly1.g6819.t1	II	9027770	9045457
8492at6231	B	nxHelBake1.g323.t1	II	9615721	9619031	ngHelPoly1.g6822.t1	II	9130714	9134081
6843at6231	-	nxHelBake1.g327.t1	II	9749961	9760138	ngHelPoly1.g6826.t1	II	9243469	9246923
534at6231	B	nxHelBake1.g335.t1	II	9932383	9980350	ngHelPoly1.g6839.t1	II	9444156	9489146
6348at6231	N	nxHelBake1.g341.t1	II	10190617	10211601	ngHelPoly1.g6846.t1	II	9692444	9710552
5249at6231	B	nxHelBake1.g360.t1	II	10769339	10812194	ngHelPoly1.g6866.t1	II	10327646	10344610
8569at6231	N	nxHelBake1.g364.t1	II	10940663	10948561	ngHelPoly1.g6868.t1	II	10534586	10544296
4322at6231	B	nxHelBake1.g375.t1	II	11231425	11247285	ngHelPoly1.g6874.t1	II	10743409	10756139
7088at6231	B	nxHelBake1.g377.t1	II	11271204	11276348	ngHelPoly1.g6876.t1	II	10775197	10783260
1914at6231	B	nxHelBake1.g381.t1	II	11393693	11416767	ngHelPoly1.g6879.t1	II	10890539	10936372
6919at6231	B	nxHelBake1.g382.t2	II	11418973	11425316	ngHelPoly1.g6880.t2	II	10938715	10944778
1350at6231	B	nxHelBake1.g384.t1	II	11474901	11495523	ngHelPoly1.g6882.t3	II	10973987	11001993
4594at6231	B	nxHelBake1.g392.t1	II	11658125	11682876	ngHelPoly1.g6890.t1	II	11141578	11157070
1608at6231	B	nxHelBake1.g401.t1	II	11906168	11921295	ngHelPoly1.g6897.t1	II	11385491	11402363
1794at6231	-	nxHelBake1.g404.t1	II	12006709	12027273	ngHelPoly1.g6901.t1	II	11483996	11507070
1704at6231	B	nxHelBake1.g405.t1	II	12046022	12059749	ngHelPoly1.g6903.t1	II	11522135	11532709
2028at6231	B	nxHelBake1.g406.t2	II	12064004	12154094	ngHelPoly1.g6904.t1	II	11544564	11637665
9551at6231	-	nxHelBake1.g408.t3	II	12163364	12172636	ngHelPoly1.g6905.t1	II	11643652	11656707
6487at6231	B	nxHelBake1.g409.t1	II	12172660	12180846	ngHelPoly1.g6906.t1	II	11656766	11663791
559at6231	-	nxHelBake1.g421.t1	II	12447183	12467839	ngHelPoly1.g6915.t1	II	11886646	11912100
6532at6231	-	nxHelBake1.g429.t1	II	12795531	12830664	ngHelPoly1.g6922.t1	II	12238731	12268913
7469at6231	B	nxHelBake1.g431.t1	II	12831333	12840260	ngHelPoly1.g6924.t1	II	12270855	12279710
4903at6231	B	nxHelBake1.g432.t1	II	12842311	12852971	ngHelPoly1.g6925.t2	II	12282930	12295193
6637at6231	-	nxHelBake1.g451.t1	II	13294720	13299475	ngHelPoly1.g6953.t1	II	12829456	12840173
6379at6231	B	nxHelBake1.g507.t1	II	15316355	15342496	ngHelPoly1.g7009.t1	II	14712417	14720588
6652at6231	B	nxHelBake1.g512.t1	II	15396927	15412349	ngHelPoly1.g7012.t1	II	14777381	14787847
1506at6231	B	nxHelBake1.g550.t5	II	16728416	16750098	ngHelPoly1.g7050.t1	II	16170439	16191986
7473at6231	B	nxHelBake1.g552.t2	II	16770739	16776562	ngHelPoly1.g7052.t1	II	16215656	16218049
11344at6231	B	nxHelBake1.g553.t1	II	16777261	16799087	ngHelPoly1.g7053.t1	II	16224244	16244245
1008at6231	-	nxHelBake1.g554.t1	II	16803453	16840941	ngHelPoly1.g7054.t1	II	16248742	16281657
537at6231	B	nxHelBake1.g555.t1	II	16841363	16865139	ngHelPoly1.g7055.t1	II	16282578	16308837
1920at6231	-	nxHelBake1.g559.t5	II	17130360	17150740	ngHelPoly1.g7058.t2	II	16557160	16575665
6037at6231	-	nxHelBake1.g560.t2	II	17157836	17170155	ngHelPoly1.g7059.t1	II	16579614	16590334
3412at6231	B	nxHelBake1.g565.t1	II	17283924	17288857	ngHelPoly1.g7066.t1	II	16803348	16815040
3047at6231	-	nxHelBake1.g573.t1	II	17821366	17835037	ngHelPoly1.g7076.t1	II	17383930	17399293
2080at6231	B	nxHelBake1.g586.t1	II	18381090	18391218	ngHelPoly1.g7085.t1	II	17927523	17938359
5351at6231	B	nxHelBake1.g592.t1	II	18874338	18889740	ngHelPoly1.g7093.t1	II	18383485	18397405
4513at6231	-	nxHelBake1.g609.t1	II	19391314	19417772	ngHelPoly1.g7106.t1	II	18867036	18894788
152at6231	B	nxHelBake1.g612.t1	II	19474328	19574385	ngHelPoly1.g7109.t1	II	18952342	19051484
184at6231	B	nxHelBake1.g622.t1	II	19908979	19955676	ngHelPoly1.g7120.t1	II	19396199	19447136
382at6231	B	nxHelBake1.g623.t1	II	19961452	19983092	ngHelPoly1.g7121.t1	II	19457523	19475011
3308at6231	B	nxHelBake1.g625.t1	II	20021390	20050427	ngHelPoly1.g7123.t1	II	19507906	19592306
3129at6231	B	nxHelBake1.g628.t1	II	20122275	20143440	ngHelPoly1.g7126.t1	II	19673014	19695718
736at6231	B	nxHelBake1.g629.t1	II	20157961	20172342	ngHelPoly1.g7127.t1	II	19699013	19714701
5569at6231	B	nxHelBake1.g636.t1	II	20368400	20385026	ngHelPoly1.g7130.t1	II	19898691	19915931
2316at6231	-	nxHelBake1.g647.t1	II	20836959	20857758	ngHelPoly1.g7135.t1	II	20195813	20214083
6709at6231	B	nxHelBake1.g648.t1	II	20859439	20870014	ngHelPoly1.g7136.t1	II	20216523	20227177
2103at6231	B	nxHelBake1.g649.t3	II	20871156	20889467	ngHelPoly1.g7137.t1	II	20228318	20244919
4008at6231	B	nxHelBake1.g664.t1	II	21200434	21224741	ngHelPoly1.g7151.t1	II	20564776	20681445
1157at6231	-	nxHelBake1.g666.t1	II	21389417	21427610	ngHelPoly1.g7152.t2	II	20740397	20813842
8639at6231	B	nxHelBake1.g668.t2	II	21443612	21455253	ngHelPoly1.g7153.t1	II	20821006	20832331
4001at6231	B	nxHelBake1.g673.t1	II	21616847	21632893	ngHelPoly1.g7161.t1	II	20988356	21003100
5406at6231	B	nxHelBake1.g676.t2	II	21729052	21761885	ngHelPoly1.g7164.t2	II	21086819	21118725
7524at6231	B	nxHelBake1.g677.t1	II	21779308	21797908	ngHelPoly1.g7165.t1	II	21128753	21137215
8187at6231	D	nxHelBake1.g692.t1	II	22151819	22175223	ngHelPoly1.g7181.t1	II	21584400	21608234
10678at6231	B	nxHelBake1.g701.t1	II	22548334	22554881	ngHelPoly1.g7196.t1	II	22176447	22182231
9915at6231	B	nxHelBake1.g703.t1	II	22590193	22605999	ngHelPoly1.g7200.t1	II	22218952	22228884
9082at6231	B	nxHelBake1.g707.t1	II	22772338	22779549	ngHelPoly1.g7202.t1	II	22412888	22419825
975at6231	B	nxHelBake1.g716.t1	II	23005830	23075098	ngHelPoly1.g7211.t1	II	22630335	22654612
9627at6231	-	nxHelBake1.g727.t1	II	23490124	23507022	ngHelPoly1.g7224.t1	II	23148314	23167139
3167at6231	B	nxHelBake1.g728.t1	II	23503882	23512350	ngHelPoly1.g7225.t1	II	23164005	23172139
7475at6231	-	nxHelBake1.g729.t1	II	23522294	23522980	ngHelPoly1.g7226.t1	II	23185405	23186091
5839at6231	B	nxHelBake1.g730.t1	II	23546473	23553109	ngHelPoly1.g7228.t1	II	23214005	23223976
6851at6231	B	nxHelBake1.g732.t1	II	23560297	23567350	ngHelPoly1.g7230.t1	II	23232726	23246406
710at6231	B	nxHelBake1.g733.t1	II	23568982	23595878	ngHelPoly1.g7231.t1	II	23266580	23271297
319at6231	B	nxHelBake1.g748.t1	II	24051347	24115152	ngHelPoly1.g7246.t3	II	23714837	23795572
190at6231	B	nxHelBake1.g753.t1	II	24407632	24435001	ngHelPoly1.g7250.t1	II	24093866	24122301
3365at6231	B	nxHelBake1.g769.t1	II	25059417	25079569	ngHelPoly1.g7270.t1	II	24734387	24754357
5290at6231	B	nxHelBake1.g770.t1	II	25104174	25122481	ngHelPoly1.g7271.t1	II	24780657	24797041
7955at6231	B	nxHelBake1.g771.t1	II	25124110	25148691	ngHelPoly1.g7272.t1	II	24800247	24823084
1003at6231	B	nxHelBake1.g779.t1	II	25445791	25504947	ngHelPoly1.g7278.t2	II	25089851	25133754
2133at6231	-	nxHelBake1.g781.t1	II	25688239	25701831	ngHelPoly1.g7280.t1	II	25302455	25318805
10426at6231	-	nxHelBake1.g808.t1	II	26847979	26858215	ngHelPoly1.g7310.t1	II	26407453	26415379
10173at6231	-	nxHelBake1.g813.t4	II	27055369	27071503	ngHelPoly1.g7317.t2	II	26599156	26613815
3340at6231	B	nxHelBake1.g828.t1	II	27580852	27600753	ngHelPoly1.g7333.t1	II	27296529	27304384
4059at6231	-	nxHelBake1.g837.t2	II	27991663	28005104	ngHelPoly1.g7341.t1	II	27706158	27715082
5294at6231	B	nxHelBake1.g850.t1	II	28309543	28324091	ngHelPoly1.g7353.t1	II	28120421	28145482
4137at6231	B	nxHelBake1.g851.t1	II	28324211	28336114	ngHelPoly1.g7354.t1	II	28146486	28153917
1387at6231	-	nxHelBake1.g852.t2	II	28338416	28351079	ngHelPoly1.g7355.t1	II	28156591	28172184
9657at6231	-	nxHelBake1.g854.t1	II	28510762	28514416	ngHelPoly1.g7358.t1	II	28332767	28337330
772at6231	B	nxHelBake1.g856.t1	II	28589246	28603992	ngHelPoly1.g7361.t1	II	28396398	28409917
2712at6231	B	nxHelBake1.g861.t1	II	28711411	28723309	ngHelPoly1.g7366.t1	II	28522011	28532352
813at6231	B	nxHelBake1.g875.t1	II	29446287	29455271	ngHelPoly1.g7380.t1	II	29210889	29220122
1617at6231	B	nxHelBake1.g884.t1	II	29929578	29941753	ngHelPoly1.g7390.t1	II	29696460	29705339
9956at6231	-	nxHelBake1.g886.t1	II	29967149	29977080	ngHelPoly1.g7392.t1	II	29729256	29734640
2614at6231	B	nxHelBake1.g887.t1	II	29977224	29999457	ngHelPoly1.g7393.t1	II	29734784	29759605
4407at6231	B	nxHelBake1.g925.t1	II	31295422	31304168	ngHelPoly1.g7430.t1	II	31071160	31077245
3393at6231	-	nxHelBake1.g953.t1	II	32033480	32068904	ngHelPoly1.g7458.t2	II	31761140	31778014
6311at6231	B	nxHelBake1.g968.t1	II	32509790	32628155	ngHelPoly1.g7473.t1	II	32290608	32297557
7829at6231	-	nxHelBake1.g1006.t1	II	33587375	33600190	ngHelPoly1.g7514.t1	II	33392635	33407341
2301at6231	B	nxHelBake1.g1016.t2	II	33935897	33965245	ngHelPoly1.g7523.t1	II	33773180	33784879
7275at6231	B	nxHelBake1.g1018.t1	II	33976905	33989365	ngHelPoly1.g7526.t1	II	33800793	33808577
3496at6231	B	nxHelBake1.g1025.t1	II	34276605	34282035	ngHelPoly1.g7533.t1	II	34100967	34107352
6943at6231	D	nxHelBake1.g1027.t1	II	34288639	34291276	ngHelPoly1.g7535.t1	II	34114107	34117451
4237at6231	B	nxHelBake1.g1029.t1	II	34310338	34316657	ngHelPoly1.g7538.t1	II	34138390	34144928
774at6231	B	nxHelBake1.g1039.t1	II	34515670	34533539	ngHelPoly1.g7550.t1	II	34325324	34343075
7835at6231	-	nxHelBake1.g1049.t1	II	34878496	34883439	ngHelPoly1.g7561.t1	II	34707132	34711755
3857at6231	B	nxHelBake1.g1066.t2	II	35487300	35505761	ngHelPoly1.g7578.t1	II	35303549	35315449
9987at6231	B	nxHelBake1.g1071.t1	II	35557936	35560460	ngHelPoly1.g7582.t1	II	35355134	35358322
968at6231	B	nxHelBake1.g1121.t1	II	37381526	37436440	ngHelPoly1.g7643.t1	II	37063795	37118193
6202at6231	B	nxHelBake1.g1125.t1	II	37535077	37563230	ngHelPoly1.g7648.t1	II	37208769	37224938
5726at6231	-	nxHelBake1.g1126.t1	II	37564014	37615732	ngHelPoly1.g7650.t1	II	37270967	37290941
450at6231	B	nxHelBake1.g1137.t1	II	38358161	38412154	ngHelPoly1.g7664.t1	II	37740366	37793374
4231at6231	B	nxHelBake1.g1141.t1	II	38585040	38595246	ngHelPoly1.g7668.t1	II	37911908	37926639
8093at6231	B	nxHelBake1.g1142.t1	II	38595353	38602462	ngHelPoly1.g7669.t1	II	37926846	37935442
10076at6231	-	nxHelBake1.g1144.t1	II	38635244	38635561	ngHelPoly1.g7672.t1	II	37990604	37991137
161at6231	B	nxHelBake1.g1147.t4	II	38701313	38759873	ngHelPoly1.g7677.t1	II	38053315	38128470
8855at6231	B	nxHelBake1.g1176.t1	II	39696040	39702917	ngHelPoly1.g7700.t2	II	38991210	38997489
9387at6231	B	nxHelBake1.g1178.t1	II	39735513	39739274	ngHelPoly1.g7702.t1	II	39035242	39037889
1344at6231	B	nxHelBake1.g1189.t4	II	40069035	40077124	ngHelPoly1.g7712.t3	II	39385177	39392400
4192at6231	B	nxHelBake1.g1192.t1	II	40176749	40187642	ngHelPoly1.g7715.t1	II	39476244	39488394
8765at6231	-	nxHelBake1.g1198.t1	II	40364541	40368245	ngHelPoly1.g7722.t1	II	39640901	39653777
1247at6231	B	nxHelBake1.g1206.t1	II	40805974	40822524	ngHelPoly1.g7730.t1	II	40055150	40071207
384at6231	B	nxHelBake1.g1208.t1	II	40882107	40916423	ngHelPoly1.g7733.t1	II	40127484	40167901
7026at6231	B	nxHelBake1.g1223.t1	II	41166969	41180829	ngHelPoly1.g7743.t1	II	40374377	40385322
10010at6231	B	nxHelBake1.g1227.t1	II	41275095	41284137	ngHelPoly1.g7747.t1	II	40490002	40495982
10379at6231	-	nxHelBake1.g1232.t1	II	41468759	41476200	ngHelPoly1.g7752.t1	II	40646948	40652097
5930at6231	B	nxHelBake1.g1245.t1	II	41726952	41733878	ngHelPoly1.g7760.t1	II	40932711	40936464
2487at6231	B	nxHelBake1.g1251.t1	II	41924276	41934626	ngHelPoly1.g7767.t1	II	41178067	41195990
8097at6231	-	nxHelBake1.g1252.t1	II	41934944	41947084	ngHelPoly1.g7768.t1	II	41196321	41207577
10084at6231	B	nxHelBake1.g1258.t1	II	42274327	42288623	ngHelPoly1.g7775.t1	II	41540885	41546595
2906at6231	N	nxHelBake1.g1262.t1	II	42469754	42479916	ngHelPoly1.g7780.t1	II	41728151	41739979
201at6231	B	nxHelBake1.g1271.t2	II	42735277	42783584	ngHelPoly1.g7786.t1	II	41959673	42033527
5556at6231	B	nxHelBake1.g1272.t1	II	42823892	42831982	ngHelPoly1.g7789.t1	II	42070837	42074530
2643at6231	B	nxHelBake1.g1275.t1	II	42969366	42981223	ngHelPoly1.g7794.t1	II	42279578	42295428
754at6231	B	nxHelBake1.g1276.t2	II	43010618	43030800	ngHelPoly1.g7795.t1	II	42341937	42360452
657at6231	B	nxHelBake1.g1286.t1	II	43502483	43519123	ngHelPoly1.g7809.t1	II	42821018	42839647
5334at6231	-	nxHelBake1.g1289.t1	II	43691110	43693732	ngHelPoly1.g7814.t1	II	43053147	43055964
5711at6231	-	nxHelBake1.g1308.t1	II	44419686	44441054	ngHelPoly1.g7835.t1	II	44571955	44592603
1759at6231	B	nxHelBake1.g1323.t1	II	45219296	45256443	ngHelPoly1.g7869.t1	II	45769290	45804477
3951at6231	B	nxHelBake1.g1327.t2	II	45345014	45371779	ngHelPoly1.g7866.t1	II	45562270	45591999
9736at6231	-	nxHelBake1.g1331.t1	II	45568411	45572017	ngHelPoly1.g7861.t1	II	45356639	45368766
6115at6231	B	nxHelBake1.g1336.t1	II	45734953	45759809	ngHelPoly1.g7875.t1	II	45976343	45986185
3584at6231	B	nxHelBake1.g1341.t1	II	45994579	46005690	ngHelPoly1.g7886.t1	II	46312761	46326149
6106at6231	-	nxHelBake1.g1347.t1	II	46290412	46327010	ngHelPoly1.g7891.t1	II	46615439	46619819
3312at6231	B	nxHelBake1.g1348.t1	II	46404915	46489996	ngHelPoly1.g7892.t1	II	46695560	46787535
2877at6231	B	nxHelBake1.g1352.t1	II	46520152	46557613	ngHelPoly1.g7893.t1	II	46796131	46822897
4839at6231	B	nxHelBake1.g1353.t2	II	46557743	46566165	ngHelPoly1.g7894.t1	II	46823341	46834448
2969at6231	-	nxHelBake1.g1354.t1	II	46583001	46620452	ngHelPoly1.g7896.t2	II	46850136	46891799
10126at6231	-	nxHelBake1.g1356.t1	II	46723302	46730117	ngHelPoly1.g7898.t1	II	46988657	46993224
1647at6231	B	nxHelBake1.g1365.t4	II	47076761	47121764	ngHelPoly1.g7906.t1	II	47332953	47382593
6898at6231	B	nxHelBake1.g1370.t1	II	47355675	47367129	ngHelPoly1.g7912.t1	II	47618781	47628389
5806at6231	B	nxHelBake1.g1396.t5	II	48692223	48757162	ngHelPoly1.g7933.t1	II	48999832	49058457
816at6231	N	nxHelBake1.g1403.t1	II	49166586	49189821	ngHelPoly1.g7940.t1	II	49399271	49443334
4722at6231	B	nxHelBake1.g1408.t1	II	49268897	49275707	ngHelPoly1.g7944.t1	II	49518638	49522007
7020at6231	B	nxHelBake1.g1421.t1	II	49558222	49568391	ngHelPoly1.g7952.t1	II	49826856	49836502
3915at6231	-	nxHelBake1.g1422.t1	II	49575584	49585393	ngHelPoly1.g7951.t1	II	49803571	49823746
10449at6231	B	nxHelBake1.g1431.t1	II	50044578	50051010	ngHelPoly1.g7962.t1	II	50417839	50429308
1360at6231	B	nxHelBake1.g1436.t1	II	50295935	50334345	ngHelPoly1.g7968.t1	II	50690216	50725287
7993at6231	B	nxHelBake1.g1443.t1	II	50578104	50591125	ngHelPoly1.g7971.t1	II	50882114	50882911
982at6231	-	nxHelBake1.g1444.t1	II	50598347	50611265	ngHelPoly1.g7972.t1	II	50891112	50906060
6601at6231	-	nxHelBake1.g1456.t2	II	51043436	51057934	ngHelPoly1.g7979.t1	II	51329482	51347125
3205at6231	-	nxHelBake1.g1457.t1	II	51063583	51101253	ngHelPoly1.g7981.t1	II	51353734	51389308
4487at6231	B	nxHelBake1.g1469.t2	II	51635558	51663925	ngHelPoly1.g7996.t2	II	51909981	51969408
6697at6231	-	nxHelBake1.g1494.t1	II	52671581	52690768	ngHelPoly1.g8020.t1	II	52926162	52929833
3930at6231	B	nxHelBake1.g1503.t1	II	52914352	52945641	ngHelPoly1.g8025.t1	II	53149699	53179095
5793at6231	-	nxHelBake1.g1505.t1	II	53214358	53223650	ngHelPoly1.g8027.t1	II	53294747	53311737
4593at6231	B	nxHelBake1.g1513.t1	II	53523546	53557468	ngHelPoly1.g8039.t1	II	53773691	53811210
4771at6231	B	nxHelBake1.g1514.t1	II	53565106	53582458	ngHelPoly1.g8040.t1	II	53830375	53845886
6021at6231	B	nxHelBake1.g1523.t1	II	54092161	54163511	ngHelPoly1.g8045.t1	II	54129524	54131574
1571at6231	B	nxHelBake1.g1529.t1	II	54242700	54317176	ngHelPoly1.g8052.t1	II	54311544	54371079
6614at6231	B	nxHelBake1.g1532.t1	II	54459511	54463424	ngHelPoly1.g8056.t1	II	54491529	54493167
7479at6231	-	nxHelBake1.g1541.t4	II	54802562	54823715	ngHelPoly1.g8062.t1	II	54807686	54831127
5001at6231	B	nxHelBake1.g1542.t1	II	54847801	54883306	ngHelPoly1.g8065.t1	II	54872257	54876040
862at6231	B	nxHelBake1.g1562.t1	II	55675157	55712379	ngHelPoly1.g8085.t1	II	55631143	55689227
3843at6231	B	nxHelBake1.g1563.t1	II	55759155	55789343	ngHelPoly1.g8086.t1	II	55756035	55792894
2387at6231	B	nxHelBake1.g1564.t1	II	55791094	55808698	ngHelPoly1.g8087.t1	II	55794243	55816795
39at6231	N	nxHelBake1.g1575.t1	II	56276444	56391864	ngHelPoly1.g8098.t1	II	56367219	56466586
4895at6231	B	nxHelBake1.g1578.t5	II	56553905	56613349	ngHelPoly1.g8105.t1	II	56614424	56663232
6752at6231	B	nxHelBake1.g1604.t3	II	57746699	57803541	ngHelPoly1.g8131.t1	II	57784277	57914140
2557at6231	B	nxHelBake1.g1629.t1	II	59069649	59087324	ngHelPoly1.g8153.t1	II	58991595	59007937
3251at6231	B	nxHelBake1.g1630.t1	II	59111208	59135726	ngHelPoly1.g8154.t2	II	59046610	59065786
5250at6231	-	nxHelBake1.g1633.t2	II	59219639	59225767	ngHelPoly1.g8157.t1	II	59157453	59162363
3226at6231	B	nxHelBake1.g1639.t1	II	59396504	59414724	ngHelPoly1.g8162.t2	II	59300937	59310044
1543at6231	B	nxHelBake1.g1649.t1	II	59847361	59924030	ngHelPoly1.g8172.t1	II	59705091	59761325
1088at6231	B	nxHelBake1.g1661.t1	II	60333312	60342097	ngHelPoly1.g8184.t2	II	60131572	60147266
5779at6231	B	nxHelBake1.g1662.t2	II	60342312	60356912	ngHelPoly1.g8185.t1	II	60147481	60164420
7230at6231	-	nxHelBake1.g1669.t1	II	60573899	60610008	ngHelPoly1.g8199.t1	II	60372518	60405092
5034at6231	-	nxHelBake1.g1679.t1	II	61057096	61071076	ngHelPoly1.g8207.t1	II	60762616	60770507
1314at6231	B	nxHelBake1.g1680.t1	II	61103993	61127893	ngHelPoly1.g8208.t1	II	60793375	60818921
4992at6231	B	nxHelBake1.g1681.t1	II	61129388	61149106	ngHelPoly1.g8209.t1	II	60820410	60836034
446at6231	B	nxHelBake1.g1682.t1	II	61166256	61226594	ngHelPoly1.g8211.t1	II	60872502	60924709
572at6231	B	nxHelBake1.g1685.t1	II	61348776	61394952	ngHelPoly1.g8214.t1	II	61063015	61100931
6531at6231	-	nxHelBake1.g1686.t1	II	61395222	61396184	ngHelPoly1.g8215.t1	II	61101201	61102163
7628at6231	B	nxHelBake1.g1687.t1	II	61396523	61409725	ngHelPoly1.g8216.t1	II	61102503	61112906
1444at6231	B	nxHelBake1.g1689.t1	II	61478143	61504506	ngHelPoly1.g8218.t1	II	61181752	61212116
3317at6231	B	nxHelBake1.g1704.t3	II	62193066	62213880	ngHelPoly1.g8236.t1	II	61912263	61937294
7109at6231	B	nxHelBake1.g1724.t1	II	63076041	63077850	ngHelPoly1.g8255.t1	II	62692662	62696638
818at6231	-	nxHelBake1.g1728.t2	II	63196427	63216716	ngHelPoly1.g8260.t2	II	62808676	62825431
585at6231	B	nxHelBake1.g1731.t1	II	63337326	63386396	ngHelPoly1.g8263.t1	II	62979151	63017964
8502at6231	B	nxHelBake1.g1732.t1	II	63426739	63434363	ngHelPoly1.g8264.t1	II	63053057	63060084
810at6231	B	nxHelBake1.g1736.t1	II	63614359	63739688	ngHelPoly1.g8271.t1	II	63210152	63265506
4621at6231	B	nxHelBake1.g1743.t1	II	63947162	64026605	ngHelPoly1.g8278.t1	II	63539851	63621807
551at6231	B	nxHelBake1.g1758.t1	II	64396317	64411251	ngHelPoly1.g8290.t1	II	63973796	63983580
609at6231	B	nxHelBake1.g1767.t1	II	64755925	64834061	ngHelPoly1.g8297.t1	II	64273751	64336842
8433at6231	-	nxHelBake1.g1789.t1	II	65595454	65600704	ngHelPoly1.g8319.t1	II	65104729	65110043
302at6231	B	nxHelBake1.g1790.t1	II	65620298	65646812	ngHelPoly1.g8320.t1	II	65134341	65174622
7675at6231	B	nxHelBake1.g1793.t1	II	65670525	65706089	ngHelPoly1.g8324.t1	II	65206354	65247677
4155at6231	-	nxHelBake1.g1799.t1	II	65996784	66023769	ngHelPoly1.g8329.t1	II	65503849	65533601
8116at6231	B	nxHelBake1.g1800.t1	II	66073591	66081951	ngHelPoly1.g8330.t1	II	65580252	65606538
2502at6231	-	nxHelBake1.g1806.t2	II	66230874	66243298	ngHelPoly1.g8337.t1	II	65755682	65774204
593at6231	B	nxHelBake1.g1808.t2	II	66318872	66340772	ngHelPoly1.g8339.t2	II	65861133	65885708
3059at6231	B	nxHelBake1.g1810.t1	II	66573438	66584030	ngHelPoly1.g8343.t1	II	66103210	66112804
7839at6231	B	nxHelBake1.g1830.t1	II	67350881	67365006	ngHelPoly1.g8365.t1	II	66876857	66891028
5947at6231	B	nxHelBake1.g1832.t1	II	67423887	67440578	ngHelPoly1.g8367.t1	II	66922520	66943155
494at6231	B	nxHelBake1.g1834.t3	II	67451189	67462681	ngHelPoly1.g8369.t1	II	66952596	66962520
3853at6231	B	nxHelBake1.g1836.t1	II	67515561	67530349	ngHelPoly1.g8371.t3	II	67012427	67018392
4581at6231	-	nxHelBake1.g1849.t1	II	67993734	68013593	ngHelPoly1.g8392.t1	II	67578271	67612450
3211at6231	B	nxHelBake1.g1855.t2	II	68315999	68333430	ngHelPoly1.g8402.t1	II	67880385	67892094
4861at6231	B	nxHelBake1.g1857.t3	II	68382572	68400492	ngHelPoly1.g8404.t2	II	67917390	67934681
7183at6231	B	nxHelBake1.g1861.t3	II	68459828	68495238	ngHelPoly1.g8406.t1	II	67970491	67998126
100at6231	B	nxHelBake1.g1880.t2	II	69406759	69431867	ngHelPoly1.g8426.t1	II	68819603	68841448
650at6231	B	nxHelBake1.g1888.t1	II	69588527	69647234	ngHelPoly1.g8432.t1	II	68969942	68994056
6689at6231	-	nxHelBake1.g1891.t1	II	69913520	70054007	ngHelPoly1.g8434.t1	II	69257550	69328509
6998at6231	B	nxHelBake1.g1893.t2	II	70133945	70145452	ngHelPoly1.g8436.t1	II	69395193	69411925
7825at6231	B	nxHelBake1.g1895.t1	II	70154260	70156339	ngHelPoly1.g8438.t1	II	69419679	69422230
9899at6231	B	nxHelBake1.g1896.t1	II	70156829	70157384	ngHelPoly1.g8439.t1	II	69422324	69423025
655at6231	B	nxHelBake1.g1897.t1	II	70157670	70179488	ngHelPoly1.g8440.t1	II	69423166	69447671
6427at6231	B	nxHelBake1.g1899.t1	II	70240095	70247615	ngHelPoly1.g8442.t1	II	69520864	69530100
3473at6231	-	nxHelBake1.g1900.t1	II	70247740	70269490	ngHelPoly1.g8443.t1	II	69530241	69552030
6137at6231	B	nxHelBake1.g1904.t1	II	70629840	70652462	ngHelPoly1.g8448.t1	II	69940555	69946928
3291at6231	-	nxHelBake1.g1907.t1	II	70768733	70775034	ngHelPoly1.g8451.t1	II	70059491	70064730
2164at6231	B	nxHelBake1.g1918.t1	II	71689805	71707271	ngHelPoly1.g8466.t1	II	70988240	71004764
6052at6231	-	nxHelBake1.g1923.t1	II	71795290	71838352	ngHelPoly1.g8468.t1	II	71082093	71108385
7651at6231	-	nxHelBake1.g1929.t1	II	72230933	72240314	ngHelPoly1.g8471.t1	II	71428638	71432214
7285at6231	B	nxHelBake1.g1939.t2	II	72397247	72424530	ngHelPoly1.g8479.t1	II	71572873	71600798
4509at6231	B	nxHelBake1.g1964.t1	II	73346107	73361485	ngHelPoly1.g8504.t1	II	72556697	72588331
1706at6231	B	nxHelBake1.g1966.t1	II	73428650	73440580	ngHelPoly1.g8506.t1	II	72658513	72671820
987at6231	C	nxHelBake1.g1979.t1	II	73798838	73816852	ngHelPoly1.g8526.t1	II	73083697	73094252
2959at6231	-	nxHelBake1.g1983.t1	II	73956574	74005400	ngHelPoly1.g8533.t1	II	73294766	73348161
9000at6231	B	nxHelBake1.g1984.t1	II	74032977	74045504	ngHelPoly1.g8534.t1	II	73358046	73366392
390at6231	B	nxHelBake1.g1991.t2	II	74249490	74283071	ngHelPoly1.g8543.t1	II	73552224	73587198
543at6231	-	nxHelBake1.g1993.t1	II	74375974	74398221	ngHelPoly1.g8545.t1	II	73665619	73682725
5514at6231	-	nxHelBake1.g1998.t2	II	74523775	74534299	ngHelPoly1.g8552.t1	II	73797030	73808906
2306at6231	-	nxHelBake1.g2006.t1	II	74677967	74687486	ngHelPoly1.g8556.t1	II	73962242	73970712
10897at6231	B	nxHelBake1.g2018.t1	II	75034252	75047834	ngHelPoly1.g8568.t1	II	74335975	74350534
5965at6231	B	nxHelBake1.g2020.t1	II	75076420	75080807	ngHelPoly1.g8569.t1	II	74373137	74378481
3182at6231	B	nxHelBake1.g2025.t1	II	75186069	75199051	ngHelPoly1.g8573.t1	II	74481420	74495455
4982at6231	B	nxHelBake1.g2030.t2	II	75352158	75363593	ngHelPoly1.g8576.t1	II	74639142	74650155
5885at6231	B	nxHelBake1.g2031.t1	II	75364818	75372929	ngHelPoly1.g8577.t1	II	74651661	74658578
753at6231	B	nxHelBake1.g2035.t1	II	75398745	75411851	ngHelPoly1.g8578.t1	II	74680954	74698912
7071at6231	B	nxHelBake1.g2036.t1	II	75415621	75424083	ngHelPoly1.g8579.t1	II	74704632	74717634
5545at6231	B	nxHelBake1.g2049.t1	II	75854836	75864979	ngHelPoly1.g8598.t1	II	75154608	75283672
9163at6231	B	nxHelBake1.g2055.t1	II	76081119	76086548	ngHelPoly1.g8599.t1	II	75193965	75200538
4337at6231	B	nxHelBake1.g2069.t1	II	76412159	76423956	ngHelPoly1.g8613.t1	II	75732556	75743658
2653at6231	N	nxHelBake1.g2074.t1	II	76590822	76603213	ngHelPoly1.g8619.t1	II	75898080	75911185
8081at6231	B	nxHelBake1.g2076.t1	II	76608953	76627224	ngHelPoly1.g8621.t1	II	75917052	75928397
9516at6231	B	nxHelBake1.g2077.t1	II	76622877	76625395	ngHelPoly1.g8622.t1	II	75929874	75932411
10987at6231	B	nxHelBake1.g2079.t1	II	76653602	76686253	ngHelPoly1.g8624.t1	II	75964711	75994530
8869at6231	B	nxHelBake1.g2080.t1	II	76691496	76692471	ngHelPoly1.g8625.t1	II	76002059	76003029
1641at6231	B	nxHelBake1.g2081.t1	II	76729999	76758500	ngHelPoly1.g8627.t1	II	76033277	76067035
958at6231	B	nxHelBake1.g2084.t2	II	76898500	76924802	ngHelPoly1.g8631.t1	II	76197783	76227325
604at6231	B	nxHelBake1.g2086.t1	II	76947702	77045964	ngHelPoly1.g8633.t1	II	76279035	76321916
4296at6231	B	nxHelBake1.g2092.t1	II	77224403	77238905	ngHelPoly1.g8638.t1	II	76522707	76536138
4141at6231	B	nxHelBake1.g2093.t1	II	77247382	77264702	ngHelPoly1.g8639.t1	II	76548839	76563004
3802at6231	-	nxHelBake1.g2094.t1	II	77272514	77277008	ngHelPoly1.g8640.t1	II	76574997	76580940
4650at6231	B	nxHelBake1.g2096.t1	II	77315111	77321433	ngHelPoly1.g8642.t1	II	76629513	76644512
2173at6231	B	nxHelBake1.g2106.t1	II	77468832	77478984	ngHelPoly1.g8659.t1	II	76850763	76859214
3305at6231	-	nxHelBake1.g2107.t1	II	77478984	77496343	ngHelPoly1.g8660.t1	II	76859665	76873289
2383at6231	B	nxHelBake1.g2109.t1	II	77513510	77520798	ngHelPoly1.g8662.t1	II	76896055	76902846
8687at6231	B	nxHelBake1.g2110.t1	II	77521110	77523098	ngHelPoly1.g8663.t1	II	76903174	76904328
1040at6231	B	nxHelBake1.g2111.t1	II	77541234	77549835	ngHelPoly1.g8666.t1	II	76921884	76930471
11201at6231	B	nxHelBake1.g2115.t1	II	77592975	77593635	ngHelPoly1.g8669.t1	II	76971123	76971569
8958at6231	B	nxHelBake1.g2120.t1	II	77715392	77732554	ngHelPoly1.g8675.t1	II	77101989	77119075
5578at6231	-	nxHelBake1.g2121.t1	II	77743343	77756901	ngHelPoly1.g8676.t1	II	77137327	77146401
9411at6231	B	nxHelBake1.g2125.t3	II	77888202	77902213	ngHelPoly1.g8681.t1	II	77266886	77281897
181at6231	B	nxHelBake1.g2136.t2	II	78246032	78267594	ngHelPoly1.g8694.t1	II	77905164	77929080
8190at6231	B	nxHelBake1.g2140.t2	II	78334669	78344619	ngHelPoly1.g8698.t2	II	77990685	78000269
7702at6231	B	nxHelBake1.g2141.t1	II	78344803	78351870	ngHelPoly1.g8699.t1	II	78000453	78007664
2019at6231	-	nxHelBake1.g2143.t1	II	78373158	78393764	ngHelPoly1.g8701.t1	II	78046303	78054238
1358at6231	B	nxHelBake1.g2144.t11	II	78407401	78433539	ngHelPoly1.g8703.t1	II	78078624	78089235
9632at6231	B	nxHelBake1.g2145.t1	II	78447384	78458059	ngHelPoly1.g8704.t1	II	78109387	78119232
3325at6231	B	nxHelBake1.g2149.t1	II	78603640	78622007	ngHelPoly1.g8708.t1	II	78260051	78280148
1780at6231	B	nxHelBake1.g2155.t1	II	78777493	78787815	ngHelPoly1.g8713.t1	II	78389901	78405004
7287at6231	B	nxHelBake1.g2158.t1	II	78876340	78905099	ngHelPoly1.g8717.t1	II	78494464	78523379
1384at6231	-	nxHelBake1.g2160.t3	II	78905604	78934912	ngHelPoly1.g8719.t3	II	78523853	78549216
5862at6231	B	nxHelBake1.g2166.t1	II	79051837	79075378	ngHelPoly1.g8724.t1	II	78668990	78686346
1590at6231	B	nxHelBake1.g2169.t1	II	79122846	79140650	ngHelPoly1.g8727.t2	II	78733046	78755998
825at6231	B	nxHelBake1.g2172.t1	II	79201239	79209893	ngHelPoly1.g8731.t1	II	78825356	78834097
10961at6231	B	nxHelBake1.g2173.t1	II	79248396	79292604	ngHelPoly1.g8733.t1	II	78876086	78901742
920at6231	B	nxHelBake1.g2175.t1	II	79292683	79300552	ngHelPoly1.g8735.t1	II	78922596	78931972
765at6231	B	nxHelBake1.g2176.t1	II	79301987	79325533	ngHelPoly1.g8736.t1	II	78933455	78947290
3215at6231	-	nxHelBake1.g2183.t1	II	79715168	79728872	ngHelPoly1.g8746.t1	II	79331117	79344160
914at6231	B	nxHelBake1.g2189.t1	II	79908323	79918609	ngHelPoly1.g8752.t1	II	79551277	79561008
1637at6231	B	nxHelBake1.g2193.t1	II	79974068	79985758	ngHelPoly1.g8753.t1	II	79590467	79601968
2288at6231	-	nxHelBake1.g2201.t4	II	80280549	80296816	ngHelPoly1.g8768.t1	II	79978042	79991377
8124at6231	B	nxHelBake1.g2203.t1	II	80346151	80351741	ngHelPoly1.g8766.t1	II	79917754	79927134
2401at6231	B	nxHelBake1.g2204.t1	II	80352325	80362083	ngHelPoly1.g8765.t1	II	79906887	79916742
6083at6231	B	nxHelBake1.g2209.t1	II	80475981	80486129	ngHelPoly1.g8771.t1	II	80129109	80136182
3214at6231	B	nxHelBake1.g2218.t1	II	80639575	80646301	ngHelPoly1.g8782.t1	II	80308770	80317029
3944at6231	-	nxHelBake1.g2220.t1	II	80664424	80671492	ngHelPoly1.g8784.t1	II	80327670	80336649
5207at6231	B	nxHelBake1.g2232.t1	II	80952004	80995476	ngHelPoly1.g8793.t1	II	80667595	80706370
2102at6231	B	nxHelBake1.g2240.t1	II	81220348	81233224	ngHelPoly1.g8802.t1	II	80975775	80988859
1377at6231	B	nxHelBake1.g2244.t2	II	81377407	81407981	ngHelPoly1.g8809.t1	II	81228284	81252597
3288at6231	-	nxHelBake1.g2249.t1	II	81484730	81493039	ngHelPoly1.g8815.t1	II	81328390	81335351
2408at6231	B	nxHelBake1.g2276.t2	II	82359418	82378265	ngHelPoly1.g8839.t1	II	82110891	82113924
4873at6231	B	nxHelBake1.g2277.t1	II	82396637	82410259	ngHelPoly1.g8840.t1	II	82142937	82154545
20at6231	B	nxHelBake1.g2280.t1	II	82447241	82510303	ngHelPoly1.g8842.t1	II	82203294	82257206
4345at6231	B	nxHelBake1.g2492.t1	II	82872670	82886290	ngHelPoly1.g8846.t1	II	82364369	82380592
4532at6231	B	nxHelBake1.g2504.t5	II	83225083	83260750	ngHelPoly1.g8857.t1	II	82709096	82734980
5913at6231	-	nxHelBake1.g2520.t1	II	83776949	83783925	ngHelPoly1.g8881.t1	II	83420875	83427642
7223at6231	-	nxHelBake1.g2522.t1	II	83790924	83795615	ngHelPoly1.g8879.t2	II	83406246	83410932
7987at6231	B	nxHelBake1.g2524.t1	II	83855135	83874369	ngHelPoly1.g8875.t1	II	83341846	83347540
3642at6231	B	nxHelBake1.g2529.t1	II	83933744	83943049	ngHelPoly1.g8888.t1	II	83489434	83499089
5347at6231	B	nxHelBake1.g2530.t1	II	83943146	83947375	ngHelPoly1.g8889.t1	II	83499186	83503974
3547at6231	B	nxHelBake1.g2531.t2	II	84016335	84048582	ngHelPoly1.g8890.t1	II	83563285	83604370
5822at6231	B	nxHelBake1.g2537.t1	II	84279263	84285056	ngHelPoly1.g11032.t1	III	33329054	33334779
9946at6231	B	nxHelBake1.g2538.t1	II	84292466	84300061	ngHelPoly1.g11033.t1	III	33341082	33347722
8732at6231	N	nxHelBake1.g2625.t1	II	86256917	86257420	ngHelPoly1.g8951.t1	II	85266802	85267305
7701at6231	-	nxHelBake1.g2626.t1	II	86266921	86286481	ngHelPoly1.g8952.t1	II	85276864	85292253
2649at6231	B	nxHelBake1.g2642.t1	II	86772745	86792053	ngHelPoly1.g8969.t1	II	85861137	85875419
8601at6231	-	nxHelBake1.g2644.t3	II	86798838	86805687	ngHelPoly1.g8971.t1	II	85882494	85889523
2627at6231	-	nxHelBake1.g2654.t1	II	87013131	87028885	ngHelPoly1.g8980.t1	II	86092865	86105570
5440at6231	B	nxHelBake1.g2663.t1	II	87299770	87320655	ngHelPoly1.g8987.t1	II	86362798	86388061
1199at6231	B	nxHelBake1.g2669.t1	II	87446798	87458315	ngHelPoly1.g8994.t1	II	86525507	86535477
794at6231	B	nxHelBake1.g2679.t1	II	87826082	87849867	ngHelPoly1.g9006.t1	II	86917938	86942743
8926at6231	B	nxHelBake1.g2684.t1	II	87998321	88022419	ngHelPoly1.g9011.t1	II	87122078	87148585
2441at6231	B	nxHelBake1.g2688.t4	II	88110327	88138392	ngHelPoly1.g9014.t2	II	87258700	87269206
3293at6231	A	nxHelBake1.g2702.t1	II	88622273	88632549	ngHelPoly1.g9031.t1	II	87828945	87843478
9321at6231	B	nxHelBake1.g2705.t1	II	88762659	88775857	ngHelPoly1.g9034.t1	II	87966627	87977617
1027at6231	-	nxHelBake1.g2706.t1	II	88777840	88801449	ngHelPoly1.g9035.t2	II	87981435	88002849
4612at6231	B	nxHelBake1.g2707.t1	II	88810730	88819455	ngHelPoly1.g9036.t1	II	88013160	88022425
6557at6231	B	nxHelBake1.g2709.t1	II	88846135	88866843	ngHelPoly1.g9038.t1	II	88050009	88073681
7824at6231	B	nxHelBake1.g2710.t2	II	88934143	88973767	ngHelPoly1.g9040.t1	II	88148758	88190758
6938at6231	-	nxHelBake1.g2712.t1	II	89036225	89060715	ngHelPoly1.g9042.t1	II	88267496	88291371
9344at6231	B	nxHelBake1.g2717.t1	II	89168529	89173690	ngHelPoly1.g9047.t1	II	88395727	88400791
11382at6231	N	nxHelBake1.g2719.t1	II	89310168	89313721	ngHelPoly1.g9049.t1	II	88543377	88546752
405at6231	B	nxHelBake1.g2721.t2	II	89341252	89396337	ngHelPoly1.g9051.t1	II	88581565	88620837
944at6231	-	nxHelBake1.g2731.t1	II	89665599	89678868	ngHelPoly1.g9067.t1	II	88918936	88930499
9523at6231	-	nxHelBake1.g2732.t1	II	89680038	89683279	ngHelPoly1.g9068.t1	II	88931835	88935380
702at6231	B	nxHelBake1.g2746.t1	II	90076281	90117347	ngHelPoly1.g9094.t1	II	89462543	89500603
2455at6231	-	nxHelBake1.g2750.t1	II	90201342	90219641	ngHelPoly1.g9099.t1	II	89580520	89599409
5928at6231	B	nxHelBake1.g2753.t1	II	90245490	90255999	ngHelPoly1.g9101.t1	II	89624389	89639417
6826at6231	B	nxHelBake1.g2756.t2	II	90348774	90378519	ngHelPoly1.g9105.t1	II	89748428	89764076
10448at6231	-	nxHelBake1.g2757.t1	II	90410521	90422705	ngHelPoly1.g9107.t2	II	89811019	89823546
2858at6231	B	nxHelBake1.g2781.t2	II	91560921	91577978	ngHelPoly1.g9131.t1	II	91057667	91076660
1104at6231	B	nxHelBake1.g2793.t3	II	92162604	92188894	ngHelPoly1.g9150.t3	II	91792453	91823387
536at6231	B	nxHelBake1.g2827.t1	II	93344180	93380077	ngHelPoly1.g9180.t1	II	93004511	93040339
5357at6231	B	nxHelBake1.g2829.t1	II	93413014	93456360	ngHelPoly1.g9182.t1	II	93078150	93122000
8399at6231	-	nxHelBake1.g2860.t1	II	94537079	94549973	ngHelPoly1.g9213.t1	II	94291338	94329176
501at6231	-	nxHelBake1.g2863.t1	II	94660393	94680331	ngHelPoly1.g9215.t1	II	94417382	94436416
6636at6231	B	nxHelBake1.g2864.t1	II	94681863	94693991	ngHelPoly1.g9216.t1	II	94440728	94453579
1698at6231	B	nxHelBake1.g2866.t1	II	94709794	94728755	ngHelPoly1.g9218.t2	II	94472323	94486510
4913at6231	B	nxHelBake1.g2897.t2	II	95589065	95600345	ngHelPoly1.g9251.t1	II	95372025	95383897
7311at6231	B	nxHelBake1.g2898.t1	II	95600634	95631063	ngHelPoly1.g9252.t1	II	95384184	95415387
1457at6231	-	nxHelBake1.g2904.t1	II	95799150	95832162	ngHelPoly1.g9263.t1	II	95597216	95618934
2437at6231	B	nxHelBake1.g2905.t4	II	95849259	95877206	ngHelPoly1.g9265.t1	II	95649528	95657747
8068at6231	B	nxHelBake1.g2908.t3	II	95901376	95914521	ngHelPoly1.g9268.t1	II	95687313	95698285
5574at6231	B	nxHelBake1.g2924.t1	II	96409694	96434875	ngHelPoly1.g9284.t1	II	96210661	96231109
1374at6231	B	nxHelBake1.g2925.t1	II	96464567	96483490	ngHelPoly1.g9285.t1	II	96255569	96268494
6250at6231	B	nxHelBake1.g2929.t1	II	96561200	96566823	ngHelPoly1.g9290.t1	II	96374814	96380326
2249at6231	-	nxHelBake1.g2930.t1	II	96568310	96579302	ngHelPoly1.g9291.t1	II	96381511	96393926
4412at6231	B	nxHelBake1.g2946.t1	II	97136693	97144775	ngHelPoly1.g9306.t1	II	96941992	96950443
8486at6231	B	nxHelBake1.g2947.t1	II	97149496	97161164	ngHelPoly1.g9307.t1	II	96966605	96976335
5415at6231	B	nxHelBake1.g2948.t1	II	97163454	97169554	ngHelPoly1.g9308.t1	II	96978565	96994817
7637at6231	B	nxHelBake1.g2949.t1	II	97176075	97213085	ngHelPoly1.g9310.t2	II	97006438	97021079
764at6231	-	nxHelBake1.g2950.t1	II	97218196	97229615	ngHelPoly1.g9311.t1	II	97023835	97044474
2089at6231	B	nxHelBake1.g2960.t1	II	97642127	97658962	ngHelPoly1.g9324.t1	II	97552500	97565603
10461at6231	B	nxHelBake1.g2961.t1	II	97670740	97687894	ngHelPoly1.g9325.t1	II	97572985	97589874
1761at6231	B	nxHelBake1.g2975.t2	II	97921917	97973926	ngHelPoly1.g9334.t1	II	97808313	97839171
3156at6231	B	nxHelBake1.g2988.t3	II	98261226	98285135	ngHelPoly1.g9349.t1	II	98195345	98216002
7984at6231	B	nxHelBake1.g2992.t1	II	98362131	98392480	ngHelPoly1.g9352.t1	II	98299613	98324623
4786at6231	B	nxHelBake1.g2993.t1	II	98394475	98418720	ngHelPoly1.g9353.t1	II	98327639	98353433
989at6231	B	nxHelBake1.g2994.t1	II	98420812	98451738	ngHelPoly1.g9354.t1	II	98355567	98388406
1412at6231	-	nxHelBake1.g3037.t1	II	99863783	99897389	ngHelPoly1.g9399.t1	II	99768894	99794468
4428at6231	-	nxHelBake1.g3040.t1	II	99952747	99959038	ngHelPoly1.g9400.t1	II	99845737	99855626
225at6231	-	nxHelBake1.g3042.t1	II	100064679	100127021	ngHelPoly1.g9404.t2	II	99961049	100025930
8025at6231	B	nxHelBake1.g3091.t1	II	101844167	101858234	ngHelPoly1.g9437.t1	II	101573824	101586501
3963at6231	B	nxHelBake1.g3092.t1	II	101860705	101873094	ngHelPoly1.g9438.t2	II	101588865	101601544
7961at6231	B	nxHelBake1.g3093.t1	II	101876435	101889049	ngHelPoly1.g9439.t1	II	101601652	101611930
8295at6231	B	nxHelBake1.g3094.t1	II	101889141	101910177	ngHelPoly1.g9440.t1	II	101612344	101627539
4516at6231	B	nxHelBake1.g3096.t1	II	101943164	101951161	ngHelPoly1.g9442.t1	II	101667320	101676583
2764at6231	B	nxHelBake1.g3097.t1	II	101953504	101968989	ngHelPoly1.g9443.t2	II	101679348	101697746
8556at6231	B	nxHelBake1.g3099.t1	II	102040639	102046278	ngHelPoly1.g9445.t1	II	101762936	101767932
7942at6231	-	nxHelBake1.g3103.t1	II	102168759	102193176	ngHelPoly1.g9449.t1	II	101823707	101872141
4028at6231	B	nxHelBake1.g3105.t1	II	102222312	102247888	ngHelPoly1.g9450.t1	II	101905940	101933421
8781at6231	B	nxHelBake1.g3108.t1	II	102302779	102308324	ngHelPoly1.g9451.t1	II	101961252	101966102
2042at6231	B	nxHelBake1.g3114.t1	II	102422957	102452670	ngHelPoly1.g9455.t1	II	102067893	102091313
1016at6231	B	nxHelBake1.g3121.t1	II	102730218	102752932	ngHelPoly1.g9462.t1	II	102351307	102374547
6102at6231	X	nxHelBake1.g3124.t1	II	102808498	102839630	ngHelPoly1.g9466.t1	II	102418335	102439504
10750at6231	B	nxHelBake1.g3129.t1	II	103030018	103039673	ngHelPoly1.g9474.t2	II	102605165	102611182
4680at6231	B	nxHelBake1.g3130.t1	II	103046635	103060430	ngHelPoly1.g9475.t1	II	102616979	102625606
5682at6231	B	nxHelBake1.g3131.t1	II	103060694	103070333	ngHelPoly1.g9476.t1	II	102625880	102634431
6305at6231	B	nxHelBake1.g3143.t3	II	103262994	103285559	ngHelPoly1.g9487.t2	II	102828128	102853262
957at6231	B	nxHelBake1.g3146.t1	II	103337480	103410651	ngHelPoly1.g9488.t1	II	102908207	102970294
10117at6231	B	nxHelBake1.g3149.t2	II	103439662	103464961	ngHelPoly1.g9489.t1	II	102988007	103019224
7210at6231	B	nxHelBake1.g3161.t1	II	103962770	103985133	ngHelPoly1.g9506.t2	II	103450025	103457126
901at6231	-	nxHelBake1.g3165.t1	II	104115647	104129136	ngHelPoly1.g8421.t2	II	68612733	68628214
525at6231	B	nxHelBake1.g3172.t2	II	104297522	104316725	ngHelPoly1.g9512.t2	II	103761224	103793901
1395at6231	B	nxHelBake1.g3176.t1	II	104383997	104398223	ngHelPoly1.g9515.t1	II	103850877	103868419
5482at6231	B	nxHelBake1.g3177.t1	II	104398245	104410968	ngHelPoly1.g9516.t1	II	103868523	103877731
3718at6231	B	nxHelBake1.g3187.t2	II	104620428	104641422	ngHelPoly1.g9526.t3	II	104083737	104105136
4799at6231	B	nxHelBake1.g3193.t1	II	104813971	104834054	ngHelPoly1.g9532.t1	II	104249133	104266891
4752at6231	B	nxHelBake1.g3205.t1	II	105118357	105180055	ngHelPoly1.g9544.t1	II	104494911	104544033
9532at6231	-	nxHelBake1.g3206.t1	II	105193642	105200147	ngHelPoly1.g9545.t1	II	104553608	104557618
4521at6231	B	nxHelBake1.g3213.t1	II	105605176	105690362	ngHelPoly1.g9554.t1	II	105088152	105096061
9579at6231	B	nxHelBake1.g3214.t1	II	105697800	105705511	ngHelPoly1.g9555.t1	II	105105442	105108498
8377at6231	-	nxHelBake1.g3216.t1	II	105726980	105748897	ngHelPoly1.g9557.t1	II	105139053	105155854
4816at6231	B	nxHelBake1.g3224.t1	II	106031904	106118265	ngHelPoly1.g9564.t1	II	105417454	105488304
6482at6231	-	nxHelBake1.g3226.t1	II	106151084	106162424	ngHelPoly1.g9566.t1	II	105517126	105527608
2862at6231	B	nxHelBake1.g3234.t1	II	106319507	106334654	ngHelPoly1.g9573.t2	II	105683022	105692386
7806at6231	B	nxHelBake1.g3236.t1	II	106346451	106350846	ngHelPoly1.g9575.t1	II	105700904	105703954
4900at6231	B	nxHelBake1.g3248.t2	II	106716947	106722580	ngHelPoly1.g9587.t3	II	106017455	106023094
1942at6231	B	nxHelBake1.g3263.t2	II	107051900	107087628	ngHelPoly1.g9598.t1	II	106319069	106360261
8739at6231	-	nxHelBake1.g3264.t1	II	107097680	107115436	ngHelPoly1.g9599.t2	II	106368737	106381806
1318at6231	B	nxHelBake1.g3308.t4	II	108346556	108385327	ngHelPoly1.g9656.t1	II	107595624	107606768
5096at6231	B	nxHelBake1.g3309.t1	II	108391803	108422232	ngHelPoly1.g9657.t1	II	107627244	107642855
9896at6231	-	nxHelBake1.g3329.t1	II	108793658	108827725	ngHelPoly1.g9676.t1	II	108018149	108056090
4026at6231	B	nxHelBake1.g3332.t1	II	108882124	108889702	ngHelPoly1.g9679.t1	II	108118580	108126078
2104at6231	-	nxHelBake1.g3344.t1	II	109310665	109327257	ngHelPoly1.g9703.t1	II	108682904	108697044
7384at6231	B	nxHelBake1.g3345.t1	II	109328780	109340977	ngHelPoly1.g9704.t1	II	108698566	108717994
916at6231	B	nxHelBake1.g3346.t2	II	109342101	109405515	ngHelPoly1.g9705.t1	II	108727032	108780238
65at6231	B	nxHelBake1.g3355.t1	II	109619746	109681884	ngHelPoly1.g9712.t2	II	108984158	109035159
9588at6231	N	nxHelBake1.g3358.t1	II	109709915	109713835	ngHelPoly1.g9716.t1	II	109062641	109063273
8654at6231	-	nxHelBake1.g3359.t1	II	109713930	109745087	ngHelPoly1.g9717.t1	II	109066581	109074580
6643at6231	-	nxHelBake1.g3366.t1	II	109889022	109909905	ngHelPoly1.g9726.t1	II	109239902	109260698
8072at6231	B	nxHelBake1.g3386.t1	II	110707356	110747749	ngHelPoly1.g9750.t1	II	110029442	110063828
11144at6231	-	nxHelBake1.g3393.t1	II	110835167	110849560	ngHelPoly1.g9756.t1	II	110138382	110152331
627at6231	B	nxHelBake1.g3394.t1	II	110883120	110935652	ngHelPoly1.g9759.t1	II	110183947	110227697
6917at6231	B	nxHelBake1.g3411.t1	II	111335691	111499589	ngHelPoly1.g9780.t1	II	110833149	110868759
1073at6231	B	nxHelBake1.g3421.t1	II	111617719	111667331	ngHelPoly1.g9786.t1	II	111000547	111025317
10717at6231	B	nxHelBake1.g3423.t1	II	111678365	111680562	ngHelPoly1.g9789.t1	II	111063474	111065866
8969at6231	B	nxHelBake1.g3427.t1	II	111751350	111754457	ngHelPoly1.g9793.t1	II	111151034	111154929
7936at6231	-	nxHelBake1.g3433.t1	II	111846802	111860535	ngHelPoly1.g9799.t2	II	111254953	111273990
6448at6231	B	nxHelBake1.g3436.t2	II	111958108	112021713	ngHelPoly1.g9802.t1	II	111361608	111369156
1712at6231	B	nxHelBake1.g3437.t2	II	112021878	112030668	ngHelPoly1.g9804.t1	II	111419293	111427136
4973at6231	E	nxHelBake1.g3446.t1	V	315765	334110	ngHelPoly1.g13236.t1	V	498464	517094
5061at6231	-	nxHelBake1.g3449.t1	V	374379	393729	ngHelPoly1.g13238.t1	V	543602	567407
9528at6231	-	nxHelBake1.g3453.t2	V	618262	646487	ngHelPoly1.g13243.t1	V	762739	796690
3089at6231	E	nxHelBake1.g3454.t2	V	649106	666595	ngHelPoly1.g13244.t1	V	799409	812604
10821at6231	-	nxHelBake1.g3462.t1	V	1186070	1216130	ngHelPoly1.g13252.t1	V	1390107	1404937
1112at6231	E	nxHelBake1.g3473.t1	V	1412470	1437804	ngHelPoly1.g13265.t1	V	1556438	1581901
3935at6231	E	nxHelBake1.g3511.t1	V	2695572	2711117	ngHelPoly1.g13310.t1	V	2781025	2797463
2476at6231	E	nxHelBake1.g3520.t1	V	2921194	2939445	ngHelPoly1.g13319.t1	V	2988863	3008857
4465at6231	E	nxHelBake1.g3524.t2	V	3014711	3054995	ngHelPoly1.g13322.t1	V	3072354	3093112
904at6231	X	nxHelBake1.g3525.t2	V	3137032	3164801	ngHelPoly1.g13324.t1	V	3186256	3205194
5319at6231	E	nxHelBake1.g3526.t1	V	3278159	3285023	ngHelPoly1.g13328.t1	V	3276305	3284358
868at6231	E	nxHelBake1.g3527.t1	V	3285126	3312957	ngHelPoly1.g13329.t1	V	3284467	3302204
1135at6231	E	nxHelBake1.g3535.t2	V	3652455	3686735	ngHelPoly1.g13336.t1	V	3561056	3582984
7170at6231	E	nxHelBake1.g3566.t1	V	4866858	4882302	ngHelPoly1.g13374.t1	V	4659415	4672734
5694at6231	E	nxHelBake1.g3615.t1	V	6731226	6737699	ngHelPoly1.g13406.t1	V	6360599	6369475
9547at6231	E	nxHelBake1.g3635.t1	V	7262286	7270051	ngHelPoly1.g13425.t1	V	6768015	6775743
6757at6231	E	nxHelBake1.g3662.t1	V	8214609	8230514	ngHelPoly1.g13452.t1	V	7561272	7582268
1770at6231	E	nxHelBake1.g3663.t1	V	8247227	8261730	ngHelPoly1.g13453.t1	V	7585552	7623615
1890at6231	E	nxHelBake1.g3669.t1	V	8605293	8677411	ngHelPoly1.g13458.t1	V	7928182	7970568
4483at6231	E	nxHelBake1.g3682.t1	V	9063199	9094077	ngHelPoly1.g13478.t1	V	8363940	8393759
2114at6231	E	nxHelBake1.g3701.t2	V	9950171	9991255	ngHelPoly1.g13496.t1	V	9177957	9208360
1400at6231	E	nxHelBake1.g3702.t1	V	10008550	10043606	ngHelPoly1.g13497.t1	V	9219104	9246245
4794at6231	E	nxHelBake1.g3707.t1	V	10173120	10194422	ngHelPoly1.g13501.t1	V	9311275	9332646
4548at6231	E	nxHelBake1.g3708.t1	V	10198048	10209922	ngHelPoly1.g13502.t1	V	9335989	9345076
2467at6231	N	nxHelBake1.g3715.t1	V	10322540	10336014	ngHelPoly1.g13505.t1	V	9443978	9459208
8215at6231	E	nxHelBake1.g3720.t1	V	10493434	10517515	ngHelPoly1.g13509.t1	V	9601653	9626413
887at6231	-	nxHelBake1.g3723.t1	V	10582689	10618343	ngHelPoly1.g13513.t1	V	9685891	9746912
7196at6231	E	nxHelBake1.g3786.t1	V	12049235	12064929	ngHelPoly1.g13613.t1	V	11234894	11251068
2285at6231	-	nxHelBake1.g3796.t1	V	12534959	12556096	ngHelPoly1.g13622.t1	V	11641049	11659729
1093at6231	-	nxHelBake1.g3801.t1	V	12722584	12739123	ngHelPoly1.g13628.t1	V	11835538	11849734
3561at6231	E	nxHelBake1.g3814.t1	V	13329720	13338348	ngHelPoly1.g13647.t1	V	12416748	12429938
3640at6231	E	nxHelBake1.g3827.t2	V	13963605	14012731	ngHelPoly1.g13661.t1	V	13075050	13092268
3281at6231	E	nxHelBake1.g3829.t2	V	14018482	14029736	ngHelPoly1.g13662.t2	V	13118506	13129989
1215at6231	E	nxHelBake1.g3838.t1	V	14315768	14323647	ngHelPoly1.g13673.t2	V	13372119	13383861
6418at6231	-	nxHelBake1.g3842.t1	V	14592770	14607983	ngHelPoly1.g13678.t1	V	13646178	13664312
3582at6231	-	nxHelBake1.g3867.t1	V	15177342	15206568	ngHelPoly1.g13697.t1	V	14171918	14209816
2369at6231	-	nxHelBake1.g3871.t1	V	15420649	15431140	ngHelPoly1.g13702.t1	V	14429843	14450641
1760at6231	E	nxHelBake1.g3873.t1	V	15497585	15543171	ngHelPoly1.g13706.t1	V	14533493	14603150
6at6231	E	nxHelBake1.g3874.t3	V	15585427	15704500	ngHelPoly1.g13708.t1	V	14636090	14748457
9671at6231	E	nxHelBake1.g3881.t1	V	15845724	15895296	ngHelPoly1.g13712.t2	V	14851998	14891891
2419at6231	-	nxHelBake1.g3884.t1	V	15908014	15952096	ngHelPoly1.g13715.t1	V	14899734	14940437
1900at6231	-	nxHelBake1.g3886.t1	V	15962085	15975055	ngHelPoly1.g13717.t1	V	14940756	14958017
3158at6231	E	nxHelBake1.g3890.t1	V	16153871	16187801	ngHelPoly1.g13720.t1	V	15078200	15110848
10732at6231	E	nxHelBake1.g3893.t3	V	16267022	16331025	ngHelPoly1.g13722.t3	V	15177417	15251443
9370at6231	-	nxHelBake1.g3897.t1	V	16419611	16424854	ngHelPoly1.g13725.t1	V	15315132	15318772
2562at6231	E	nxHelBake1.g3912.t1	V	16751502	16794055	ngHelPoly1.g13737.t1	V	15639439	15672379
857at6231	E	nxHelBake1.g3920.t1	V	17093023	17138338	ngHelPoly1.g13747.t1	V	16026587	16073286
21at6231	-	nxHelBake1.g3927.t2	V	17294946	17428849	ngHelPoly1.g13754.t5	V	16216057	16345400
125at6231	E	nxHelBake1.g3930.t2	V	17545418	17617419	ngHelPoly1.g13756.t1	V	16438998	16509816
1691at6231	E	nxHelBake1.g3933.t1	V	17752335	17770710	ngHelPoly1.g13762.t1	V	16648848	16662229
9408at6231	-	nxHelBake1.g3942.t2	V	17937713	17945830	ngHelPoly1.g13770.t1	V	16841613	16851394
1125at6231	E	nxHelBake1.g3958.t5	V	18536041	18599850	ngHelPoly1.g13789.t1	V	17556022	17574014
97at6231	-	nxHelBake1.g3959.t1	V	18614048	18651069	ngHelPoly1.g13791.t1	V	17596161	17641202
2992at6231	E	nxHelBake1.g3960.t2	V	18683045	18707048	ngHelPoly1.g13792.t2	V	17677765	17699573
1588at6231	E	nxHelBake1.g3961.t3	V	18864287	18903964	ngHelPoly1.g13794.t2	V	17841721	17888357
1663at6231	E	nxHelBake1.g3984.t1	V	19516153	19531059	ngHelPoly1.g13811.t1	V	18414218	18447460
2581at6231	E	nxHelBake1.g3987.t1	V	19633143	19651936	ngHelPoly1.g13814.t1	V	18559272	18568775
31at6231	E	nxHelBake1.g3989.t1	V	19721879	19776900	ngHelPoly1.g13816.t1	V	18631374	18714059
5680at6231	E	nxHelBake1.g3998.t1	V	20072108	20084951	ngHelPoly1.g13825.t2	V	18963193	18971043
6209at6231	-	nxHelBake1.g4001.t1	V	20115070	20134595	ngHelPoly1.g13828.t1	V	19006703	19019245
11267at6231	E	nxHelBake1.g4003.t1	V	20155552	20158696	ngHelPoly1.g13829.t1	V	19064543	19067562
10068at6231	-	nxHelBake1.g4004.t1	V	20173134	20200797	ngHelPoly1.g13830.t1	V	19071298	19094267
5021at6231	-	nxHelBake1.g4011.t1	V	20424936	20442233	ngHelPoly1.g13834.t1	V	19290472	19311704
7519at6231	E	nxHelBake1.g4013.t1	V	20483527	20508662	ngHelPoly1.g13836.t2	V	19359934	19376808
8117at6231	E	nxHelBake1.g4017.t1	V	20767769	20774922	ngHelPoly1.g13841.t1	V	19657570	19664339
1459at6231	E	nxHelBake1.g4019.t2	V	20821223	20914040	ngHelPoly1.g13843.t1	V	19705852	19802948
2131at6231	E	nxHelBake1.g4047.t2	V	22262150	22288113	ngHelPoly1.g13870.t1	V	20914999	20934729
5799at6231	E	nxHelBake1.g4057.t1	V	22551922	22556905	ngHelPoly1.g13879.t1	V	21212789	21219813
7561at6231	E	nxHelBake1.g4060.t2	V	22601221	22623944	ngHelPoly1.g13882.t2	V	21270011	21280647
8604at6231	-	nxHelBake1.g4075.t1	V	23086096	23101874	ngHelPoly1.g13897.t2	V	21800378	21809490
1317at6231	E	nxHelBake1.g4077.t1	V	23124147	23169356	ngHelPoly1.g13899.t1	V	21833098	21879466
5298at6231	E	nxHelBake1.g4092.t2	V	23724899	23745545	ngHelPoly1.g13917.t1	V	22474493	22501826
10708at6231	E	nxHelBake1.g4093.t2	V	23880623	23901612	ngHelPoly1.g13918.t2	V	22615944	22634203
3607at6231	E	nxHelBake1.g4098.t1	V	24034537	24072650	ngHelPoly1.g13924.t1	V	22750950	22772582
1822at6231	E	nxHelBake1.g4099.t1	V	24072868	24090245	ngHelPoly1.g13925.t1	V	22778874	22799133
9183at6231	E	nxHelBake1.g4101.t1	V	24107346	24118958	ngHelPoly1.g13927.t1	V	22812128	22826768
7474at6231	E	nxHelBake1.g4107.t1	V	24308797	24311073	ngHelPoly1.g13933.t1	V	23011813	23014065
1362at6231	E	nxHelBake1.g4115.t2	V	24492730	24545347	ngHelPoly1.g13943.t1	V	23181708	23243143
5091at6231	-	nxHelBake1.g4125.t1	V	24684032	24688245	ngHelPoly1.g13953.t1	V	23369489	23373047
2565at6231	E	nxHelBake1.g4126.t1	V	24688343	24693900	ngHelPoly1.g13954.t1	V	23373630	23378774
5771at6231	E	nxHelBake1.g4137.t1	V	24916144	24954291	ngHelPoly1.g13963.t2	V	23573108	23615278
11021at6231	E	nxHelBake1.g4138.t1	V	24961179	24969553	ngHelPoly1.g13964.t1	V	23618923	23629206
1695at6231	-	nxHelBake1.g4139.t3	V	24976471	25001028	ngHelPoly1.g13966.t2	V	23668767	23732518
3908at6231	E	nxHelBake1.g4149.t1	V	25344944	25363298	ngHelPoly1.g13972.t1	V	23883729	23899569
1187at6231	E	nxHelBake1.g4172.t2	V	26231645	26251822	ngHelPoly1.g13988.t1	V	24684851	24705164
7219at6231	-	nxHelBake1.g4182.t4	V	26575572	26592113	ngHelPoly1.g14003.t1	V	24975574	24993230
2550at6231	E	nxHelBake1.g4187.t1	V	26848963	26870471	ngHelPoly1.g14008.t1	V	25213384	25228708
9613at6231	-	nxHelBake1.g4195.t1	V	27140470	27166809	ngHelPoly1.g14013.t1	V	25437167	25458142
8545at6231	-	nxHelBake1.g4206.t1	V	27779730	27787790	ngHelPoly1.g14024.t1	V	26018852	26026414
4039at6231	-	nxHelBake1.g4210.t1	V	27843398	27860002	ngHelPoly1.g14028.t1	V	26107964	26120489
6907at6231	E	nxHelBake1.g4212.t2	V	27908931	27935911	ngHelPoly1.g14030.t1	V	26166848	26193453
3486at6231	E	nxHelBake1.g4227.t1	V	28497157	28503719	ngHelPoly1.g14046.t1	V	26728485	26737130
7752at6231	E	nxHelBake1.g4235.t1	V	28795517	28807098	ngHelPoly1.g14053.t1	V	27020118	27029165
6846at6231	E	nxHelBake1.g4240.t1	V	28981842	28996700	ngHelPoly1.g14058.t1	V	27221264	27236997
4894at6231	E	nxHelBake1.g4243.t1	V	29039564	29044779	ngHelPoly1.g14060.t1	V	27263556	27280316
1194at6231	-	nxHelBake1.g4249.t1	V	29236556	29265509	ngHelPoly1.g14065.t1	V	27451300	27484068
9959at6231	E	nxHelBake1.g4269.t1	V	29876962	29881456	ngHelPoly1.g14087.t1	V	28095257	28101655
35at6231	E	nxHelBake1.g4271.t1	V	30172936	30228004	ngHelPoly1.g14093.t1	V	28391536	28442162
5071at6231	-	nxHelBake1.g4295.t1	V	31068961	31081277	ngHelPoly1.g14126.t1	V	29290484	29304746
4779at6231	E	nxHelBake1.g4308.t1	V	31786110	31799539	ngHelPoly1.g14145.t1	V	29944397	29957795
4793at6231	E	nxHelBake1.g4321.t1	V	32360571	32399018	ngHelPoly1.g14158.t1	V	30548316	30597572
9299at6231	E	nxHelBake1.g4323.t2	V	32405752	32463032	ngHelPoly1.g14160.t2	V	30597630	30644282
7161at6231	E	nxHelBake1.g4324.t1	V	32531721	32555267	ngHelPoly1.g14161.t1	V	30734035	30749215
2961at6231	E	nxHelBake1.g4329.t1	V	32828817	32843190	ngHelPoly1.g14170.t1	V	31004039	31018699
7414at6231	-	nxHelBake1.g4333.t1	V	32969168	32981325	ngHelPoly1.g14174.t1	V	31164647	31172797
7076at6231	E	nxHelBake1.g4347.t2	V	33742868	33750998	ngHelPoly1.g14187.t1	V	31918348	31924377
1128at6231	E	nxHelBake1.g4348.t4	V	33752873	33759362	ngHelPoly1.g14188.t1	V	31925860	31933887
10741at6231	-	nxHelBake1.g4351.t1	V	33789414	33801707	ngHelPoly1.g14191.t1	V	31969179	31981455
4054at6231	E	nxHelBake1.g4358.t1	V	34053207	34065190	ngHelPoly1.g14198.t1	V	32194032	32201131
1315at6231	-	nxHelBake1.g4370.t2	V	34607308	34625248	ngHelPoly1.g14216.t1	V	32765508	32781974
499at6231	-	nxHelBake1.g4379.t1	V	34836260	34867159	ngHelPoly1.g14226.t1	V	32980373	33003724
10709at6231	E	nxHelBake1.g4381.t1	V	34914220	34924337	ngHelPoly1.g14228.t1	V	33017246	33049031
2132at6231	E	nxHelBake1.g4384.t1	V	35133781	35156520	ngHelPoly1.g14231.t1	V	33207432	33229484
5996at6231	E	nxHelBake1.g4385.t2	V	35158473	35174628	ngHelPoly1.g14232.t1	V	33231353	33242634
4496at6231	-	nxHelBake1.g4403.t3	V	35966445	35980929	ngHelPoly1.g14253.t2	V	33975384	33986400
4128at6231	E	nxHelBake1.g4411.t1	V	36189321	36195662	ngHelPoly1.g14258.t1	V	34182657	34189781
10686at6231	-	nxHelBake1.g4414.t1	V	36215563	36220443	ngHelPoly1.g14260.t1	V	34208688	34213121
2942at6231	E	nxHelBake1.g4427.t6	V	36659200	36667795	ngHelPoly1.g14277.t3	V	34670876	34677240
9008at6231	-	nxHelBake1.g4428.t1	V	36669041	36670670	ngHelPoly1.g14278.t1	V	34681895	34683526
704at6231	N	nxHelBake1.g4429.t1	V	36673060	36681473	ngHelPoly1.g14279.t1	V	34686209	34695736
3887at6231	E	nxHelBake1.g4435.t1	V	36786531	36791557	ngHelPoly1.g14284.t1	V	34787481	34789727
4069at6231	E	nxHelBake1.g4437.t1	V	36806057	36837536	ngHelPoly1.g14286.t1	V	34803508	34833318
401at6231	E	nxHelBake1.g4439.t3	V	36861920	36924934	ngHelPoly1.g14288.t2	V	34850417	34872666
10177at6231	N	nxHelBake1.g4441.t1	V	36969162	36974929	ngHelPoly1.g14289.t1	V	34917701	34922643
714at6231	E	nxHelBake1.g4445.t1	V	37030416	37047077	ngHelPoly1.g14292.t2	V	34989589	35007332
5449at6231	E	nxHelBake1.g4446.t1	V	37047194	37055931	ngHelPoly1.g14293.t1	V	35007455	35017377
6812at6231	E	nxHelBake1.g4447.t1	V	37056562	37062283	ngHelPoly1.g14294.t1	V	35020368	35025144
4178at6231	E	nxHelBake1.g4464.t1	V	37642958	37675744	ngHelPoly1.g14311.t1	V	35551400	35569244
2357at6231	E	nxHelBake1.g4467.t2	V	37750816	37762420	ngHelPoly1.g14314.t1	V	35646309	35657928
4549at6231	E	nxHelBake1.g4468.t3	V	37808853	37845452	ngHelPoly1.g14316.t1	V	35693440	35733032
1873at6231	X	nxHelBake1.g4469.t7	V	37856207	37933827	ngHelPoly1.g14317.t3	V	35740261	35809136
1320at6231	E	nxHelBake1.g4481.t3	V	38379186	38403022	ngHelPoly1.g14328.t1	V	36205525	36224267
3969at6231	E	nxHelBake1.g4488.t1	V	38584191	38599379	ngHelPoly1.g14334.t1	V	36407248	36424073
5748at6231	N	nxHelBake1.g4491.t2	V	38651361	38659037	ngHelPoly1.g14337.t1	V	36469565	36475545
7050at6231	-	nxHelBake1.g4498.t1	V	39055439	39064150	ngHelPoly1.g14341.t1	V	36655513	36665569
3830at6231	E	nxHelBake1.g4499.t1	V	39064261	39072889	ngHelPoly1.g14342.t1	V	36665904	36670643
1346at6231	E	nxHelBake1.g4519.t1	V	39654557	39688819	ngHelPoly1.g14362.t1	V	37187661	37216822
277at6231	-	nxHelBake1.g4528.t1	V	39839267	39858841	ngHelPoly1.g14370.t1	V	37355173	37381319
11189at6231	E	nxHelBake1.g4561.t1	V	41102694	41111341	ngHelPoly1.g14404.t1	V	38574788	38582511
6997at6231	E	nxHelBake1.g4562.t1	V	41111469	41135321	ngHelPoly1.g14405.t2	V	38582735	38616183
1605at6231	E	nxHelBake1.g4565.t1	V	41169827	41196226	ngHelPoly1.g14408.t1	V	38650868	38671707
1153at6231	E	nxHelBake1.g4566.t7	V	41207646	41219336	ngHelPoly1.g14409.t2	V	38679723	38690695
8602at6231	E	nxHelBake1.g4573.t1	V	41429353	41434040	ngHelPoly1.g14419.t2	V	38964315	38980921
286at6231	E	nxHelBake1.g4577.t1	V	41565109	41607778	ngHelPoly1.g14423.t1	V	39111374	39185386
3871at6231	E	nxHelBake1.g4593.t1	V	42472914	42483462	ngHelPoly1.g14443.t1	V	40073698	40101446
3060at6231	E	nxHelBake1.g4620.t1	V	43664105	43678315	ngHelPoly1.g14469.t1	V	41333550	41344310
6234at6231	E	nxHelBake1.g4628.t2	V	43853450	43888059	ngHelPoly1.g14478.t1	V	41506227	41527497
902at6231	E	nxHelBake1.g4636.t1	V	44157771	44182056	ngHelPoly1.g14486.t1	V	41851075	41880290
11307at6231	E	nxHelBake1.g4643.t4	V	44446374	44467353	ngHelPoly1.g14495.t1	V	42091602	42107024
9257at6231	-	nxHelBake1.g4645.t1	V	44509230	44522674	ngHelPoly1.g14496.t1	V	42133081	42144401
3939at6231	-	nxHelBake1.g4655.t2	V	44748757	44752929	ngHelPoly1.g14505.t1	V	42367335	42371680
4815at6231	E	nxHelBake1.g4659.t1	V	44845602	44874632	ngHelPoly1.g14509.t2	V	42478063	42564287
1843at6231	-	nxHelBake1.g4664.t1	V	44981612	45020601	ngHelPoly1.g14514.t1	V	42640474	42675240
7746at6231	E	nxHelBake1.g4678.t1	V	45384158	45400978	ngHelPoly1.g14526.t1	V	43073096	43090511
7318at6231	-	nxHelBake1.g4688.t2	V	45703216	45720752	ngHelPoly1.g14536.t1	V	43453823	43465228
642at6231	E	nxHelBake1.g4698.t2	V	46265066	46304724	ngHelPoly1.g14547.t1	V	43952303	44029487
2931at6231	E	nxHelBake1.g4701.t1	V	46347548	46377831	ngHelPoly1.g14550.t1	V	44080669	44106087
9478at6231	E	nxHelBake1.g4702.t1	V	46381741	46384485	ngHelPoly1.g14551.t1	V	44110867	44113591
6833at6231	E	nxHelBake1.g4705.t2	V	46454526	46494235	ngHelPoly1.g14554.t1	V	44174380	44206708
458at6231	E	nxHelBake1.g4706.t1	V	46636445	46663788	ngHelPoly1.g14555.t2	V	44318290	44375085
5188at6231	E	nxHelBake1.g4710.t1	V	46804545	46837124	ngHelPoly1.g14562.t1	V	44556756	44581520
416at6231	E	nxHelBake1.g4717.t1	V	46982710	47054843	ngHelPoly1.g14567.t1	V	44701120	44773845
1463at6231	E	nxHelBake1.g4722.t1	V	47266767	47287479	ngHelPoly1.g14572.t1	V	45006755	45032557
217at6231	E	nxHelBake1.g4724.t1	V	47308384	47375565	ngHelPoly1.g14574.t1	V	45057875	45142921
5510at6231	E	nxHelBake1.g4746.t1	V	47980346	47988953	ngHelPoly1.g14593.t1	V	45690238	45700581
1250at6231	-	nxHelBake1.g4755.t3	V	48539122	48574825	ngHelPoly1.g14610.t1	V	46333225	46368108
1686at6231	E	nxHelBake1.g4759.t2	V	48646234	48665787	ngHelPoly1.g14613.t1	V	46495144	46516532
482at6231	E	nxHelBake1.g4765.t1	V	48752471	48766797	ngHelPoly1.g14619.t1	V	46595660	46610343
2238at6231	-	nxHelBake1.g4766.t1	V	48769339	48817187	ngHelPoly1.g14620.t1	V	46612933	46669798
9289at6231	E	nxHelBake1.g4785.t1	V	49500393	49518952	ngHelPoly1.g14643.t1	V	47339256	47350401
544at6231	E	nxHelBake1.g4809.t2	V	50371976	50431783	ngHelPoly1.g14662.t1	V	48155241	48178246
5373at6231	-	nxHelBake1.g4812.t1	V	50571968	50627532	ngHelPoly1.g14671.t1	V	48393706	48399057
2847at6231	E	nxHelBake1.g4820.t1	V	51067593	51078854	ngHelPoly1.g14682.t1	V	48829798	48838992
5875at6231	E	nxHelBake1.g4823.t2	V	51343514	51385162	ngHelPoly1.g14687.t1	V	49073112	49094763
993at6231	E	nxHelBake1.g4832.t1	V	51804529	51830447	ngHelPoly1.g14695.t1	V	49404237	49457600
917at6231	E	nxHelBake1.g4833.t2	V	51833767	51875549	ngHelPoly1.g14696.t2	V	49461521	49501256
3545at6231	E	nxHelBake1.g4847.t2	V	52603517	52621082	ngHelPoly1.g14710.t1	V	50217896	50230805
787at6231	E	nxHelBake1.g4848.t1	V	52622229	52668775	ngHelPoly1.g14711.t1	V	50231664	50284792
7340at6231	E	nxHelBake1.g4863.t1	V	53021299	53033062	ngHelPoly1.g14724.t1	V	50646560	50659048
8561at6231	E	nxHelBake1.g4865.t2	V	53105402	53149836	ngHelPoly1.g14725.t1	V	50747240	50757015
2077at6231	E	nxHelBake1.g4868.t1	V	53275819	53299385	ngHelPoly1.g14729.t1	V	50831280	50867387
2075at6231	E	nxHelBake1.g4889.t1	V	54071122	54133498	ngHelPoly1.g14749.t1	V	51673427	51720008
3493at6231	E	nxHelBake1.g4893.t1	V	54268582	54297942	ngHelPoly1.g14752.t1	V	51841708	51872405
11034at6231	E	nxHelBake1.g4902.t1	V	54671993	54685706	ngHelPoly1.g14760.t1	V	52260648	52268451
5386at6231	-	nxHelBake1.g4911.t2	V	54983793	55038740	ngHelPoly1.g14768.t1	V	52550235	52582597
1838at6231	E	nxHelBake1.g4915.t2	V	55285189	55346074	ngHelPoly1.g14777.t1	V	52780519	52832640
1604at6231	E	nxHelBake1.g4938.t1	V	56244205	56268932	ngHelPoly1.g14889.t1	V	54502755	54529471
2544at6231	E	nxHelBake1.g4939.t1	V	56335231	56359689	ngHelPoly1.g14890.t1	V	54582804	54595136
1762at6231	E	nxHelBake1.g4946.t1	V	56507839	56538433	ngHelPoly1.g14893.t1	V	54740962	54763882
5805at6231	-	nxHelBake1.g4947.t2	V	56604492	56658166	ngHelPoly1.g14894.t2	V	54838034	54882714
2460at6231	E	nxHelBake1.g4949.t1	V	56689811	56735220	ngHelPoly1.g14896.t2	V	54906462	54958558
2875at6231	E	nxHelBake1.g4958.t1	V	57181895	57200475	ngHelPoly1.g14905.t1	V	55320340	55333790
2957at6231	E	nxHelBake1.g4959.t1	V	57206383	57221069	ngHelPoly1.g14906.t1	V	55339187	55352798
4905at6231	E	nxHelBake1.g4969.t1	V	57584512	57607236	ngHelPoly1.g14912.t1	V	55650216	55666338
1471at6231	E	nxHelBake1.g4982.t1	V	58212579	58279253	ngHelPoly1.g14929.t1	V	56295690	56355714
490at6231	E	nxHelBake1.g5006.t2	V	59430091	59449746	ngHelPoly1.g14958.t1	V	57523907	57543319
9099at6231	E	nxHelBake1.g5014.t2	V	59800002	59810082	ngHelPoly1.g14964.t1	V	57831180	57836709
5229at6231	-	nxHelBake1.g5028.t1	V	60310173	60336197	ngHelPoly1.g14977.t1	V	58322281	58343108
10541at6231	-	nxHelBake1.g5050.t1	V	61265020	61270754	ngHelPoly1.g14992.t1	V	59224098	59232270
10185at6231	-	nxHelBake1.g5055.t1	V	61445642	61451050	ngHelPoly1.g14997.t1	V	59386639	59392255
1136at6231	-	nxHelBake1.g5063.t2	V	61715510	61749749	ngHelPoly1.g15006.t1	V	59643129	59665547
5717at6231	E	nxHelBake1.g5070.t1	V	62188670	62191639	ngHelPoly1.g15012.t1	V	60026168	60034797
4588at6231	E	nxHelBake1.g5073.t2	V	62227596	62255724	ngHelPoly1.g15013.t1	V	60056927	60081905
4357at6231	E	nxHelBake1.g5078.t1	V	62298050	62307887	ngHelPoly1.g15016.t1	V	60116685	60126495
19at6231	E	nxHelBake1.g5092.t3	V	62776668	62841457	ngHelPoly1.g15031.t1	V	60592423	60659155
683at6231	E	nxHelBake1.g5100.t1	V	62954295	62977739	ngHelPoly1.g15037.t1	V	60755978	60777601
40at6231	E	nxHelBake1.g5101.t1	V	62983539	63063229	ngHelPoly1.g15038.t2	V	60785949	60886973
88at6231	E	nxHelBake1.g5106.t1	V	63225328	63238530	ngHelPoly1.g15043.t1	V	61035211	61048430
2356at6231	-	nxHelBake1.g5108.t1	V	63255757	63284458	ngHelPoly1.g15044.t1	V	61065321	61084347
6806at6231	-	nxHelBake1.g5109.t1	V	63324431	63353374	ngHelPoly1.g15045.t1	V	61102217	61132896
1083at6231	E	nxHelBake1.g5116.t1	V	63546658	63597124	ngHelPoly1.g15050.t1	V	61325240	61372607
2152at6231	E	nxHelBake1.g5122.t1	V	63904948	63914926	ngHelPoly1.g15055.t1	V	61652901	61668032
5398at6231	E	nxHelBake1.g5124.t1	V	63976890	63994837	ngHelPoly1.g15056.t1	V	61714180	61738123
6307at6231	-	nxHelBake1.g5129.t4	V	64058905	64069168	ngHelPoly1.g15060.t1	V	61798736	61807727
8737at6231	E	nxHelBake1.g5140.t1	V	64606898	64646579	ngHelPoly1.g15076.t1	V	62382548	62404296
4919at6231	E	nxHelBake1.g5142.t1	V	64665008	64691323	ngHelPoly1.g15078.t1	V	62448668	62465950
1546at6231	-	nxHelBake1.g5165.t4	V	65569182	65581577	ngHelPoly1.g15086.t1	V	62807292	62815469
498at6231	E	nxHelBake1.g5170.t2	V	65896866	65929914	ngHelPoly1.g15092.t1	V	63090054	63133617
777at6231	-	nxHelBake1.g5189.t1	V	66577266	66597240	ngHelPoly1.g15111.t1	V	63763859	63787324
7899at6231	E	nxHelBake1.g5191.t2	V	66686522	66702427	ngHelPoly1.g15113.t1	V	63861434	63873029
6439at6231	-	nxHelBake1.g5192.t1	V	66699734	66746191	ngHelPoly1.g15114.t1	V	63872600	63919657
8518at6231	E	nxHelBake1.g5196.t1	V	66817398	66823147	ngHelPoly1.g15118.t1	V	64040469	64048936
8888at6231	E	nxHelBake1.g5204.t1	V	66931436	66941562	ngHelPoly1.g15124.t1	V	64156448	64165621
6265at6231	E	nxHelBake1.g5209.t2	V	67006620	67026242	ngHelPoly1.g15128.t1	V	64208810	64220257
3232at6231	-	nxHelBake1.g5224.t1	V	67359293	67373359	ngHelPoly1.g15141.t1	V	64521303	64532188
5576at6231	E	nxHelBake1.g5228.t1	V	67503509	67515984	ngHelPoly1.g15147.t1	V	64659998	64672582
2431at6231	E	nxHelBake1.g5240.t1	V	67929166	68013650	ngHelPoly1.g15157.t1	V	65031209	65113022
912at6231	E	nxHelBake1.g5251.t2	V	68520089	68538864	ngHelPoly1.g15170.t1	V	65568653	65583397
2018at6231	E	nxHelBake1.g5264.t1	V	68843806	68854911	ngHelPoly1.g15186.t1	V	65883660	65897921
1478at6231	E	nxHelBake1.g5274.t2	V	69049517	69063685	ngHelPoly1.g15197.t1	V	66076571	66086192
5019at6231	E	nxHelBake1.g5276.t1	V	69140489	69156792	ngHelPoly1.g15202.t1	V	66167650	66194605
1671at6231	E	nxHelBake1.g5277.t2	V	69304934	69337947	ngHelPoly1.g15205.t1	V	66305510	66338590
2430at6231	E	nxHelBake1.g5283.t1	V	69406384	69419496	ngHelPoly1.g15209.t1	V	66407843	66421073
1207at6231	E	nxHelBake1.g5284.t1	V	69429644	69438687	ngHelPoly1.g15210.t1	V	66434236	66443065
1313at6231	E	nxHelBake1.g5285.t1	V	69440632	69456014	ngHelPoly1.g15211.t1	V	66444969	66459088
8552at6231	E	nxHelBake1.g5289.t1	V	69504957	69509782	ngHelPoly1.g15217.t1	V	66628898	66632436
8326at6231	E	nxHelBake1.g5291.t1	V	69537585	69543801	ngHelPoly1.g15219.t1	V	66664567	66670746
1273at6231	E	nxHelBake1.g5294.t1	V	69604718	69636410	ngHelPoly1.g15222.t1	V	66732804	66765108
2950at6231	E	nxHelBake1.g5314.t2	V	70466193	70483668	ngHelPoly1.g15243.t1	V	67522421	67537227
547at6231	E	nxHelBake1.g5316.t1	V	70560118	70595772	ngHelPoly1.g15246.t1	V	67606047	67631585
4143at6231	-	nxHelBake1.g5327.t1	V	71039649	71051363	ngHelPoly1.g15258.t1	V	68076446	68089241
2464at6231	E	nxHelBake1.g5328.t1	V	71157606	71171044	ngHelPoly1.g15260.t1	V	68192540	68205569
9641at6231	-	nxHelBake1.g5338.t2	V	71604560	71610258	ngHelPoly1.g15269.t1	V	68607775	68613022
5508at6231	E	nxHelBake1.g5352.t1	V	71983017	72066837	ngHelPoly1.g15281.t1	V	69014572	69109484
3349at6231	E	nxHelBake1.g5353.t1	V	72091150	72102067	ngHelPoly1.g15283.t1	V	69148429	69159273
420at6231	E	nxHelBake1.g5363.t3	V	72488164	72519831	ngHelPoly1.g15294.t2	V	69509525	69543527
3183at6231	E	nxHelBake1.g5370.t1	V	72753785	72773725	ngHelPoly1.g15300.t1	V	69750248	69775424
6716at6231	E	nxHelBake1.g5372.t1	V	72828886	72834445	ngHelPoly1.g15302.t1	V	69831184	69839294
9138at6231	E	nxHelBake1.g5384.t1	V	73354581	73379752	ngHelPoly1.g15318.t1	V	70355198	70387696
8856at6231	E	nxHelBake1.g5388.t1	V	73481486	73501055	ngHelPoly1.g15322.t1	V	70474103	70486312
8768at6231	-	nxHelBake1.g5390.t1	V	73512428	73513876	ngHelPoly1.g15323.t1	V	70488020	70498082
5047at6231	-	nxHelBake1.g5399.t1	V	73776815	73787829	ngHelPoly1.g15336.t1	V	70771699	70786695
3524at6231	E	nxHelBake1.g5400.t1	V	73897945	73907274	ngHelPoly1.g15337.t1	V	70876896	70884746
3128at6231	-	nxHelBake1.g5408.t2	V	74044021	74067714	ngHelPoly1.g15347.t1	V	71056558	71089367
8258at6231	E	nxHelBake1.g5409.t1	V	74104365	74123164	ngHelPoly1.g15348.t1	V	71145506	71163754
5842at6231	-	nxHelBake1.g5431.t1	V	74856260	74881053	ngHelPoly1.g15373.t1	V	71826224	71848595
8183at6231	E	nxHelBake1.g5443.t1	V	75416455	75418893	ngHelPoly1.g15385.t1	V	72391213	72393755
6387at6231	-	nxHelBake1.g5446.t1	V	75452015	75460666	ngHelPoly1.g15387.t1	V	72418531	72436002
3074at6231	E	nxHelBake1.g5450.t1	V	75550402	75559072	ngHelPoly1.g15391.t1	V	72514730	72521112
8679at6231	E	nxHelBake1.g5466.t1	V	76045228	76058152	ngHelPoly1.g15401.t1	V	72948265	72959878
7983at6231	-	nxHelBake1.g5473.t2	V	76198896	76206335	ngHelPoly1.g15409.t1	V	73119203	73128627
7540at6231	E	nxHelBake1.g5474.t3	V	76208737	76264331	ngHelPoly1.g15410.t3	V	73131523	73182854
1109at6231	-	nxHelBake1.g5478.t1	V	76302519	76320489	ngHelPoly1.g15411.t2	V	73219701	73232045
3666at6231	E	nxHelBake1.g5479.t1	V	76327688	76357353	ngHelPoly1.g15412.t1	V	73238407	73279728
11112at6231	-	nxHelBake1.g5501.t1	V	77247398	77266374	ngHelPoly1.g15434.t1	V	74261400	74277614
10298at6231	-	nxHelBake1.g5507.t1	V	77738596	77748650	ngHelPoly1.g15441.t1	V	74697634	74702867
2859at6231	E	nxHelBake1.g5512.t1	V	77877770	77898554	ngHelPoly1.g15447.t1	V	74816847	74833215
6423at6231	E	nxHelBake1.g5520.t2	V	78181131	78199837	ngHelPoly1.g15455.t2	V	75172169	75214168
2972at6231	E	nxHelBake1.g5526.t1	V	78360679	78384415	ngHelPoly1.g15460.t1	V	75328445	75351166
7328at6231	-	nxHelBake1.g5530.t1	V	78608501	78619448	ngHelPoly1.g15466.t1	V	75568115	75573766
2773at6231	E	nxHelBake1.g5549.t1	V	79867334	79890044	ngHelPoly1.g15494.t1	V	76792538	76803303
4906at6231	E	nxHelBake1.g5550.t4	V	79897221	79973508	ngHelPoly1.g15495.t1	V	76812391	76878962
10170at6231	-	nxHelBake1.g5585.t1	V	81064309	81072253	ngHelPoly1.g15525.t1	V	77942933	77949450
6745at6231	E	nxHelBake1.g5590.t1	V	81176314	81191298	ngHelPoly1.g15532.t1	V	78062478	78078007
9300at6231	E	nxHelBake1.g5598.t1	V	81467674	81472003	ngHelPoly1.g15541.t1	V	78333459	78337788
487at6231	E	nxHelBake1.g5601.t1	V	81605342	81636617	ngHelPoly1.g15544.t2	V	78501710	78533878
4585at6231	E	nxHelBake1.g5609.t1	V	81912083	81939517	ngHelPoly1.g15550.t1	V	78828419	78853305
5011at6231	-	nxHelBake1.g5616.t1	V	82136032	82158227	ngHelPoly1.g15554.t1	V	78956364	78960986
7251at6231	-	nxHelBake1.g5622.t2	V	82428636	82436619	ngHelPoly1.g15563.t2	V	79309112	79315009
9313at6231	E	nxHelBake1.g5623.t1	V	82437113	82439383	ngHelPoly1.g15564.t1	V	79315504	79317970
5664at6231	E	nxHelBake1.g5624.t1	V	82452555	82487215	ngHelPoly1.g15565.t1	V	79343822	79358734
6081at6231	E	nxHelBake1.g5625.t1	V	82489902	82497064	ngHelPoly1.g15566.t1	V	79361419	79368874
5016at6231	E	nxHelBake1.g5657.t1	V	83301817	83351135	ngHelPoly1.g15598.t1	V	80126977	80176779
3798at6231	E	nxHelBake1.g5658.t1	V	83352867	83362429	ngHelPoly1.g15599.t1	V	80178495	80187561
11187at6231	E	nxHelBake1.g5661.t1	V	83394279	83398966	ngHelPoly1.g15602.t1	V	80227306	80231212
6725at6231	E	nxHelBake1.g5672.t1	V	83712705	83720123	ngHelPoly1.g15610.t1	V	80499142	80506752
1416at6231	E	nxHelBake1.g5676.t1	V	83789076	83803083	ngHelPoly1.g15614.t2	V	80574116	80584832
1669at6231	E	nxHelBake1.g5677.t1	V	83803195	83850330	ngHelPoly1.g15615.t1	V	80587032	80637493
4492at6231	-	nxHelBake1.g5696.t1	V	84429767	84444015	ngHelPoly1.g15631.t1	V	81191410	81200609
4834at6231	E	nxHelBake1.g5715.t1	V	85604410	85611861	ngHelPoly1.g15649.t1	V	82214557	82221808
569at6231	-	nxHelBake1.g5718.t1	V	85678437	85689603	ngHelPoly1.g15653.t1	V	82311535	82322161
2128at6231	E	nxHelBake1.g5729.t2	V	85987118	86014426	ngHelPoly1.g15666.t2	V	82790047	82812945
1670at6231	E	nxHelBake1.g5746.t1	V	86610401	86622694	ngHelPoly1.g15685.t1	V	83530386	83543163
2368at6231	E	nxHelBake1.g5749.t1	V	86887181	86909801	ngHelPoly1.g15689.t1	V	83782942	83804143
3344at6231	-	nxHelBake1.g5755.t1	V	87044046	87080755	ngHelPoly1.g15696.t1	V	83924121	83951993
8746at6231	E	nxHelBake1.g5761.t2	V	87170525	87191256	ngHelPoly1.g15704.t1	V	84051802	84064223
2021at6231	E	nxHelBake1.g5762.t2	V	87204864	87222206	ngHelPoly1.g15705.t2	V	84078159	84093973
4968at6231	E	nxHelBake1.g5777.t1	V	87785957	87796053	ngHelPoly1.g15722.t1	V	84613938	84621573
7713at6231	E	nxHelBake1.g5779.t5	V	87815499	87843312	ngHelPoly1.g15724.t1	V	84649609	84677706
9500at6231	E	nxHelBake1.g5796.t1	V	88450131	88457222	ngHelPoly1.g15746.t1	V	85309196	85314770
11007at6231	-	nxHelBake1.g5798.t1	V	88561585	88569170	ngHelPoly1.g15748.t1	V	85414124	85419549
2786at6231	E	nxHelBake1.g5801.t1	V	88579487	88592794	ngHelPoly1.g15751.t1	V	85431535	85450314
8033at6231	E	nxHelBake1.g5810.t1	V	88799828	88807588	ngHelPoly1.g15761.t3	V	85639681	85644324
5197at6231	-	nxHelBake1.g5811.t1	V	88808931	88822256	ngHelPoly1.g15762.t1	V	85646702	85657414
9499at6231	E	nxHelBake1.g5822.t3	V	88992488	89003697	ngHelPoly1.g15772.t1	V	85817082	85825273
3630at6231	E	nxHelBake1.g5824.t1	V	89027157	89045767	ngHelPoly1.g15774.t1	V	85855024	85872385
9040at6231	-	nxHelBake1.g5826.t1	V	89186610	89229106	ngHelPoly1.g15776.t1	V	85982847	86051952
6693at6231	E	nxHelBake1.g5833.t1	V	89561335	89611241	ngHelPoly1.g15785.t1	V	86322727	86359274
7810at6231	E	nxHelBake1.g5844.t1	V	89971838	89975423	ngHelPoly1.g15798.t1	V	86677132	86680969
1014at6231	E	nxHelBake1.g5845.t1	V	89979157	90016693	ngHelPoly1.g15799.t1	V	86686939	86733803
606at6231	E	nxHelBake1.g5855.t1	V	90287667	90313787	ngHelPoly1.g15806.t1	V	87001898	87034803
890at6231	E	nxHelBake1.g5866.t1	V	90550025	90573137	ngHelPoly1.g15813.t1	V	87245643	87267762
863at6231	-	nxHelBake1.g5935.t1	V	92884969	93027003	ngHelPoly1.g15866.t3	V	89551897	89635472
708at6231	E	nxHelBake1.g5936.t1	V	93035398	93067145	ngHelPoly1.g15867.t1	V	89645083	89668705
7511at6231	E	nxHelBake1.g5937.t2	V	93069051	93090277	ngHelPoly1.g15868.t1	V	89670722	89701256
3401at6231	B	nxHelBake1.g5938.t1	V	93125876	93185821	ngHelPoly1.g15870.t1	V	89743083	89792082
3398at6231	E	nxHelBake1.g5955.t2	V	93798424	93823076	ngHelPoly1.g15891.t2	V	90389497	90412141
5045at6231	E	nxHelBake1.g5963.t1	V	94026026	94041897	ngHelPoly1.g15898.t1	V	90608282	90623191
8879at6231	E	nxHelBake1.g5972.t1	V	94524838	94534788	ngHelPoly1.g15908.t1	V	91039093	91048117
455at6231	E	nxHelBake1.g5974.t2	V	94722755	94766576	ngHelPoly1.g15911.t2	V	91213119	91259892
9828at6231	-	nxHelBake1.g5983.t1	V	95065004	95069325	ngHelPoly1.g15918.t1	V	91550017	91553059
7888at6231	-	nxHelBake1.g5984.t1	V	95072504	95106868	ngHelPoly1.g15919.t1	V	91554432	91583286
2889at6231	-	nxHelBake1.g6003.t1	V	95732185	95740714	ngHelPoly1.g15939.t1	V	92196361	92208379
2714at6231	E	nxHelBake1.g6014.t1	V	96167071	96181557	ngHelPoly1.g15949.t1	V	92637672	92659838
3324at6231	E	nxHelBake1.g6015.t1	V	96189148	96211857	ngHelPoly1.g15950.t1	V	92668058	92689819
8232at6231	-	nxHelBake1.g6037.t1	V	97011570	97012556	ngHelPoly1.g15971.t1	V	93352752	93353602
4754at6231	E	nxHelBake1.g6039.t1	V	97040686	97052394	ngHelPoly1.g15973.t1	V	93379936	93398749
4554at6231	-	nxHelBake1.g6041.t1	V	97068860	97094437	ngHelPoly1.g15974.t1	V	93404958	93432327
8674at6231	-	nxHelBake1.g6045.t1	V	97218431	97222801	ngHelPoly1.g15979.t1	V	93546713	93551705
885at6231	E	nxHelBake1.g6050.t1	V	97449919	97507783	ngHelPoly1.g15988.t1	V	93815688	93877542
257at6231	-	nxHelBake1.g6051.t2	V	97509189	97548924	ngHelPoly1.g15989.t1	V	93879932	93904526
4756at6231	-	nxHelBake1.g6061.t1	V	97724345	97761070	ngHelPoly1.g15999.t2	V	94039259	94074761
9774at6231	E	nxHelBake1.g6067.t1	V	97874031	97890569	ngHelPoly1.g16008.t2	V	94218912	94232348
6690at6231	-	nxHelBake1.g6071.t1	V	97967136	97975106	ngHelPoly1.g16013.t2	V	94322852	94332672
2628at6231	-	nxHelBake1.g6076.t1	V	98133616	98164106	ngHelPoly1.g16016.t1	V	94458859	94484201
9328at6231	-	nxHelBake1.g6083.t1	V	98352011	98358727	ngHelPoly1.g16023.t1	V	94653461	94658926
4504at6231	E	nxHelBake1.g6089.t2	V	98456011	98490500	ngHelPoly1.g16028.t1	V	94762278	94770045
743at6231	E	nxHelBake1.g6097.t1	V	98851214	98881903	ngHelPoly1.g16036.t1	V	95082754	95119111
1228at6231	E	nxHelBake1.g6098.t1	V	98881925	98939563	ngHelPoly1.g16037.t1	V	95119210	95135984
2782at6231	-	nxHelBake1.g6108.t1	V	99172510	99201331	ngHelPoly1.g16051.t1	V	95442458	95473830
9436at6231	-	nxHelBake1.g6112.t1	V	99442916	99449689	ngHelPoly1.g16058.t1	V	95822962	95829816
2112at6231	-	nxHelBake1.g6113.t2	V	99454218	99503697	ngHelPoly1.g16059.t1	V	95835536	95884360
2038at6231	E	nxHelBake1.g6115.t2	V	99539803	99556806	ngHelPoly1.g16061.t1	V	95910457	95924587
454at6231	E	nxHelBake1.g6134.t1	V	100036522	100082805	ngHelPoly1.g16081.t1	V	96390412	96434211
8110at6231	E	nxHelBake1.g6137.t1	V	100102632	100111958	ngHelPoly1.g16084.t1	V	96450791	96460515
1603at6231	-	nxHelBake1.g6150.t1	V	100336309	100380394	ngHelPoly1.g16096.t1	V	96675672	96711485
11297at6231	-	nxHelBake1.g6168.t1	V	100679624	100911277	ngHelPoly1.g16118.t1	V	97166704	97200207
7182at6231	E	nxHelBake1.g6173.t1	V	100916398	100928579	ngHelPoly1.g16119.t2	V	97205494	97216895
7116at6231	E	nxHelBake1.g6174.t1	V	100928913	100947034	ngHelPoly1.g16120.t1	V	97223685	97235640
995at6231	E	nxHelBake1.g6185.t1	V	101209748	101233989	ngHelPoly1.g16133.t2	V	97489211	97509541
7301at6231	E	nxHelBake1.g6198.t1	V	101615253	101643021	ngHelPoly1.g16146.t1	V	97843720	97876699
10389at6231	E	nxHelBake1.g6200.t1	V	101687165	101703645	ngHelPoly1.g16148.t1	V	97927295	97932096
3411at6231	A	nxHelBake1.g6205.t1	V	102013023	102035282	ngHelPoly1.g16159.t1	V	98221459	98244818
1173at6231	B	nxHelBake1.g6251.t1	V	103814667	103836099	ngHelPoly1.g16211.t1	V	99983177	100014832
3373at6231	-	nxHelBake1.g6256.t1	V	103936877	103952299	ngHelPoly1.g16217.t1	V	100128894	100139024
9816at6231	E	nxHelBake1.g6260.t2	V	104084217	104090045	ngHelPoly1.g16224.t1	V	100281355	100287409
2257at6231	C	nxHelBake1.g6263.t1	V	104131946	104142875	ngHelPoly1.g553.t2	X	19600838	19615214
2475at6231	E	nxHelBake1.g6268.t1	V	104240207	104376790	ngHelPoly1.g16242.t1	V	100502979	100532861
3431at6231	-	nxHelBake1.g6287.t1	V	104845684	104864967	ngHelPoly1.g16258.t1	V	100958084	100987428
7381at6231	-	nxHelBake1.g6289.t1	V	104879759	104884484	ngHelPoly1.g16259.t1	V	100987628	100993245
287at6231	E	nxHelBake1.g6296.t1	V	105029265	105052332	ngHelPoly1.g16268.t1	V	101117776	101144388
8618at6231	B	nxHelBake1.g6299.t1	V	105166153	105177848	ngHelPoly1.g16270.t1	V	101270193	101283331
6514at6231	E	nxHelBake1.g6336.t1	V	105506470	105513336	ngHelPoly1.g16313.t1	V	101569047	101575747
407at6231	-	nxHelBake1.g6343.t1	V	105548301	105565728	ngHelPoly1.g16319.t1	V	101615661	101631655
2848at6231	E	nxHelBake1.g6344.t1	V	105566173	105583441	ngHelPoly1.g16320.t1	V	101632072	101644617
850at6231	E	nxHelBake1.g6350.t1	V	105672372	105681699	ngHelPoly1.g16327.t1	V	101718299	101726986
3085at6231	-	nxHelBake1.g6355.t1	V	105740309	105749708	ngHelPoly1.g16331.t2	V	101784340	101794648
2635at6231	E	nxHelBake1.g6361.t1	V	105800631	105807376	ngHelPoly1.g16337.t1	V	101868482	101874025
10165at6231	E	nxHelBake1.g6375.t1	V	106069809	106088036	ngHelPoly1.g16351.t1	V	102131089	102133634
8146at6231	E	nxHelBake1.g6376.t1	V	106089816	106092751	ngHelPoly1.g16352.t1	V	102135110	102141135
9857at6231	-	nxHelBake1.g6379.t1	V	106124687	106144261	ngHelPoly1.g16354.t1	V	102161035	102175760
8643at6231	E	nxHelBake1.g6383.t2	V	106199323	106211449	ngHelPoly1.g16361.t1	V	102279575	102287313
7449at6231	-	nxHelBake1.g6396.t1	V	106455461	106461035	ngHelPoly1.g16377.t1	V	102557091	102564338
5923at6231	-	nxHelBake1.g6400.t1	V	106546446	106552904	ngHelPoly1.g16381.t1	V	102654786	102661024
8708at6231	-	nxHelBake1.g6401.t1	V	106553448	106556703	ngHelPoly1.g16382.t1	V	102661743	102664016
10011at6231	-	nxHelBake1.g6421.t1	V	107017148	107059892	ngHelPoly1.g16409.t1	V	103135691	103146067
4910at6231	X	nxHelBake1.g13115.t2	X	18246	46239	ngHelPoly1.g5.t1	X	236608	261816
5902at6231	X	nxHelBake1.g13118.t1	X	131195	177270	ngHelPoly1.g11.t1	X	382607	396273
1827at6231	X	nxHelBake1.g13129.t1	X	374325	387709	ngHelPoly1.g18.t1	X	655080	668761
790at6231	X	nxHelBake1.g13148.t5	X	812114	852337	ngHelPoly1.g43.t2	X	1255675	1290135
442at6231	X	nxHelBake1.g13155.t1	X	977358	997522	ngHelPoly1.g46.t1	X	1392116	1412937
9055at6231	X	nxHelBake1.g13171.t1	X	1175907	1187915	ngHelPoly1.g62.t1	X	1592622	1610784
3679at6231	X	nxHelBake1.g13173.t1	X	1268989	1283248	ngHelPoly1.g65.t1	X	1677595	1691422
432at6231	X	nxHelBake1.g13178.t1	X	1317129	1347026	ngHelPoly1.g69.t1	X	1730651	1758721
755at6231	X	nxHelBake1.g13199.t1	X	1793457	1814306	ngHelPoly1.g92.t2	X	2318606	2334524
1279at6231	X	nxHelBake1.g13207.t1	X	2058072	2112805	ngHelPoly1.g106.t1	X	2620141	2658269
4642at6231	-	nxHelBake1.g13212.t1	X	2301819	2428864	ngHelPoly1.g115.t1	X	2916275	2942946
6104at6231	X	nxHelBake1.g13226.t1	X	3107555	3123276	ngHelPoly1.g139.t1	X	4010564	4024561
2952at6231	-	nxHelBake1.g13258.t1	X	4228906	4256727	ngHelPoly1.g215.t1	X	5818863	5844819
8341at6231	-	nxHelBake1.g13260.t1	X	4285249	4293453	ngHelPoly1.g218.t1	X	5872372	5880326
781at6231	X	nxHelBake1.g13261.t1	X	4295691	4313141	ngHelPoly1.g219.t2	X	5883521	5909542
1450at6231	X	nxHelBake1.g13296.t1	X	5593442	5632806	ngHelPoly1.g261.t2	X	7580514	7620252
3010at6231	-	nxHelBake1.g13298.t1	X	5666570	5718329	ngHelPoly1.g263.t1	X	7654946	7701112
5812at6231	-	nxHelBake1.g13299.t1	X	5718472	5730227	ngHelPoly1.g265.t1	X	7701255	7711126
2159at6231	N	nxHelBake1.g13301.t1	X	5768149	5793728	ngHelPoly1.g267.t1	X	7764651	7790746
1561at6231	N	nxHelBake1.g13304.t2	X	5881783	5933305	ngHelPoly1.g269.t2	X	7876977	7925074
3531at6231	-	nxHelBake1.g13309.t1	X	6241924	6267247	ngHelPoly1.g285.t1	X	8576149	8602909
2119at6231	X	nxHelBake1.g13311.t1	X	6414875	6503088	ngHelPoly1.g289.t1	X	8800628	8835341
3191at6231	X	nxHelBake1.g13318.t1	X	6650478	6710036	ngHelPoly1.g295.t1	X	8991636	9042735
3490at6231	X	nxHelBake1.g13320.t1	X	6863762	6871471	ngHelPoly1.g298.t1	X	9201792	9213788
1636at6231	X	nxHelBake1.g13326.t1	X	7200241	7245643	ngHelPoly1.g308.t1	X	9505002	9554785
347at6231	-	nxHelBake1.g13327.t3	X	7333531	7356956	ngHelPoly1.g309.t1	X	9628491	9655333
5872at6231	N	nxHelBake1.g13348.t1	X	8010346	8034461	ngHelPoly1.g345.t1	X	10596481	10635711
1821at6231	N	nxHelBake1.g13353.t1	X	8214663	8236578	ngHelPoly1.g348.t1	X	10827515	10839959
49at6231	-	nxHelBake1.g13357.t1	X	8347591	8437060	ngHelPoly1.g352.t1	X	10942164	11025230
4661at6231	X	nxHelBake1.g13359.t1	X	8465437	8476796	ngHelPoly1.g353.t1	X	11061222	11078200
9566at6231	-	nxHelBake1.g13362.t1	X	8590469	8615321	ngHelPoly1.g359.t1	X	11249541	11271141
2574at6231	X	nxHelBake1.g13374.t3	X	9125669	9179565	ngHelPoly1.g374.t1	X	11861650	11917746
493at6231	X	nxHelBake1.g13375.t1	X	9187747	9232819	ngHelPoly1.g375.t1	X	11924576	11958783
8508at6231	X	nxHelBake1.g13379.t1	X	9665229	9704000	ngHelPoly1.g381.t1	X	12383999	12390310
7252at6231	-	nxHelBake1.g13403.t1	X	10168030	10182933	ngHelPoly1.g403.t1	X	12877346	12894507
164at6231	-	nxHelBake1.g13422.t1	X	10793319	10839182	ngHelPoly1.g420.t1	X	13505733	13551821
1964at6231	X	nxHelBake1.g13425.t1	X	11090274	11121270	ngHelPoly1.g429.t1	X	13941107	14005102
1517at6231	X	nxHelBake1.g13446.t1	X	11484299	11499559	ngHelPoly1.g442.t2	X	15121124	15137202
2185at6231	X	nxHelBake1.g13451.t3	X	11719036	11722569	ngHelPoly1.g449.t1	X	15386414	15389630
3947at6231	X	nxHelBake1.g13452.t1	X	11731082	11759430	ngHelPoly1.g451.t2	X	15399708	15430574
9463at6231	-	nxHelBake1.g13453.t1	X	11759847	11778977	ngHelPoly1.g452.t1	X	15430467	15452798
3008at6231	-	nxHelBake1.g13462.t1	X	12159998	12171616	ngHelPoly1.g459.t1	X	15880888	15893627
9039at6231	N	nxHelBake1.g13484.t1	X	12983469	13008937	ngHelPoly1.g488.t1	X	17070773	17098453
2251at6231	X	nxHelBake1.g13516.t1	X	14027483	14042163	ngHelPoly1.g525.t1	X	18385807	18401160
4282at6231	X	nxHelBake1.g13517.t2	X	14062411	14071065	ngHelPoly1.g526.t1	X	18415283	18422818
1974at6231	X	nxHelBake1.g13522.t1	X	14206200	14215257	ngHelPoly1.g531.t1	X	18582358	18594611
7212at6231	-	nxHelBake1.g13539.t1	X	14986170	14990599	ngHelPoly1.g548.t1	X	19424914	19429573
2037at6231	-	nxHelBake1.g13540.t1	X	14995533	15009839	ngHelPoly1.g549.t1	X	19436940	19447176
3574at6231	-	nxHelBake1.g13542.t1	X	15060558	15092618	ngHelPoly1.g551.t1	X	19494095	19526149
8044at6231	X	nxHelBake1.g13552.t2	X	15464401	15473904	ngHelPoly1.g563.t1	X	19907959	19917240
563at6231	X	nxHelBake1.g13555.t1	X	15519250	15536855	ngHelPoly1.g568.t1	X	19951258	19970598
3504at6231	N	nxHelBake1.g13563.t1	X	15903572	15924036	ngHelPoly1.g578.t1	X	20267738	20302446
9467at6231	N	nxHelBake1.g13564.t1	X	15969872	15992051	ngHelPoly1.g579.t1	X	20335777	20358522
479at6231	-	nxHelBake1.g13565.t1	X	16002785	16031539	ngHelPoly1.g580.t1	X	20370289	20389360
9019at6231	-	nxHelBake1.g13568.t1	X	16156792	16160234	ngHelPoly1.g587.t1	X	20529814	20532976
3045at6231	N	nxHelBake1.g13572.t1	X	16218284	16244835	ngHelPoly1.g590.t1	X	20598418	20627256
8086at6231	X	nxHelBake1.g13590.t1	X	16672448	16689525	ngHelPoly1.g605.t1	X	21005158	21021415
8467at6231	-	nxHelBake1.g13591.t1	X	16713166	16724691	ngHelPoly1.g606.t1	X	21038770	21053205
4883at6231	N	nxHelBake1.g13596.t1	X	16874243	16888919	ngHelPoly1.g612.t1	X	21227166	21232073
7110at6231	N	nxHelBake1.g13601.t1	X	16969701	16985182	ngHelPoly1.g615.t1	X	21314454	21330751
7201at6231	N	nxHelBake1.g13605.t2	X	17060700	17077866	ngHelPoly1.g619.t1	X	21431301	21434002
10521at6231	X	nxHelBake1.g13609.t1	X	17175657	17177300	ngHelPoly1.g621.t1	X	21495241	21514017
802at6231	N	nxHelBake1.g13610.t2	X	17181669	17209921	ngHelPoly1.g622.t1	X	21519179	21547121
1587at6231	X	nxHelBake1.g13646.t3	X	18058990	18233821	ngHelPoly1.g656.t1	X	22512935	22540475
8676at6231	-	nxHelBake1.g13661.t1	X	18520853	18528919	ngHelPoly1.g677.t1	X	22991478	22998268
2474at6231	X	nxHelBake1.g13676.t1	X	19350054	19359927	ngHelPoly1.g700.t1	X	24070608	24080649
8007at6231	N	nxHelBake1.g13683.t1	X	19599321	19599764	ngHelPoly1.g3560.t1	IV	20128413	20136324
2844at6231	X	nxHelBake1.g13685.t1	X	19683017	19699677	ngHelPoly1.g709.t1	X	24356321	24372967
5296at6231	-	nxHelBake1.g13690.t1	X	19852204	19866714	ngHelPoly1.g716.t1	X	24504952	24515887
8647at6231	N	nxHelBake1.g13713.t1	X	20620526	20627567	ngHelPoly1.g735.t1	X	25203932	25210043
1616at6231	N	nxHelBake1.g13714.t1	X	20655603	20663904	ngHelPoly1.g736.t1	X	25234060	25240745
8304at6231	N	nxHelBake1.g13727.t1	X	21172274	21191728	ngHelPoly1.g747.t1	X	25750359	25770560
1576at6231	N	nxHelBake1.g13729.t1	X	21261657	21286033	ngHelPoly1.g750.t1	X	25852763	25875142
252at6231	X	nxHelBake1.g13734.t1	X	21362944	21400309	ngHelPoly1.g752.t1	X	25950671	25986761
1885at6231	-	nxHelBake1.g13741.t1	X	21617548	21628234	ngHelPoly1.g759.t2	X	26221389	26237936
8469at6231	X	nxHelBake1.g13754.t3	X	21946281	21955321	ngHelPoly1.g767.t1	X	26540773	26551891
2208at6231	X	nxHelBake1.g13758.t1	X	22077123	22100924	ngHelPoly1.g771.t1	X	26672657	26695347
9277at6231	X	nxHelBake1.g13761.t1	X	22141612	22201404	ngHelPoly1.g773.t1	X	26746856	26791095
7033at6231	X	nxHelBake1.g13763.t1	X	22297009	22309393	ngHelPoly1.g776.t1	X	26902395	26924201
600at6231	X	nxHelBake1.g13768.t1	X	22515959	22534028	ngHelPoly1.g783.t1	X	27173472	27191904
5643at6231	-	nxHelBake1.g13773.t1	X	22717596	22735314	ngHelPoly1.g789.t1	X	27351274	27378605
625at6231	X	nxHelBake1.g13783.t8	X	23080277	23150111	ngHelPoly1.g798.t3	X	27759193	27827952
5522at6231	-	nxHelBake1.g13793.t1	X	23465426	23482892	ngHelPoly1.g811.t1	X	28172082	28184797
3442at6231	X	nxHelBake1.g13797.t1	X	23646018	23665292	ngHelPoly1.g814.t1	X	28373758	28394182
748at6231	-	nxHelBake1.g13805.t1	X	24084591	24122942	ngHelPoly1.g823.t1	X	28782354	28824242
4498at6231	X	nxHelBake1.g13815.t1	X	24464991	24495359	ngHelPoly1.g833.t1	X	29174954	29203276
3330at6231	-	nxHelBake1.g13816.t2	X	24547959	24575875	ngHelPoly1.g834.t1	X	29252406	29284123
67at6231	X	nxHelBake1.g13833.t1	X	25181024	25292013	ngHelPoly1.g852.t1	X	29865491	29970642
7847at6231	X	nxHelBake1.g13844.t1	X	25754266	25759229	ngHelPoly1.g866.t1	X	30473979	30479400
1182at6231	N	nxHelBake1.g13847.t1	X	25913754	25952335	ngHelPoly1.g870.t1	X	30651704	30694532
4775at6231	N	nxHelBake1.g13851.t1	X	26067331	26094743	ngHelPoly1.g873.t1	X	30898185	30926129
6594at6231	N	nxHelBake1.g13861.t1	X	26417596	26430671	ngHelPoly1.g887.t1	X	31284739	31296244
1066at6231	N	nxHelBake1.g13865.t1	X	26547204	26615062	ngHelPoly1.g894.t1	X	31403062	31469776
3933at6231	-	nxHelBake1.g13872.t1	X	26910638	26925229	ngHelPoly1.g903.t1	X	31792082	31806865
2100at6231	X	nxHelBake1.g13879.t2	X	27199777	27210097	ngHelPoly1.g910.t2	X	32062604	32074176
1705at6231	X	nxHelBake1.g13880.t1	X	27233191	27275359	ngHelPoly1.g911.t1	X	32131605	32197496
9192at6231	N	nxHelBake1.g13894.t1	X	27840382	27862141	ngHelPoly1.g928.t1	X	32887759	32904614
8207at6231	X	nxHelBake1.g13908.t1	X	28479826	28481907	ngHelPoly1.g949.t1	X	33707477	33709356
3693at6231	-	nxHelBake1.g13909.t1	X	28501690	28528971	ngHelPoly1.g950.t1	X	33725295	33767671
421at6231	X	nxHelBake1.g13916.t4	X	28788590	28824849	ngHelPoly1.g953.t1	X	33952808	33990899
865at6231	-	nxHelBake1.g13917.t1	X	28824901	28879673	ngHelPoly1.g954.t1	X	33992213	34041898
8234at6231	-	nxHelBake1.g13931.t1	X	29538088	29622833	ngHelPoly1.g971.t1	X	34703675	34747533
788at6231	X	nxHelBake1.g13938.t1	X	30111731	30191665	ngHelPoly1.g982.t1	X	35244284	35353955
4561at6231	-	nxHelBake1.g13943.t2	X	30445245	30541953	ngHelPoly1.g984.t1	X	35520227	35567231
994at6231	X	nxHelBake1.g13950.t2	X	30743027	30803418	ngHelPoly1.g992.t1	X	35876283	35949549
837at6231	X	nxHelBake1.g13981.t1	X	33108022	33230142	ngHelPoly1.g1027.t1	X	37955545	38095545
86at6231	X	nxHelBake1.g13990.t1	X	35225317	35388330	ngHelPoly1.g8679.t1	II	77223262	77250857
2605at6231	X	nxHelBake1.g13998.t1	X	35821345	35833539	ngHelPoly1.g1050.t1	X	39504478	39517018
3103at6231	X	nxHelBake1.g14000.t1	X	35838397	35842489	ngHelPoly1.g1052.t1	X	39522128	39526077
1180at6231	X	nxHelBake1.g14005.t2	X	35993407	36077147	ngHelPoly1.g1055.t1	X	39604857	39673405
6197at6231	X	nxHelBake1.g14030.t2	X	37790358	37868759	ngHelPoly1.g1080.t1	X	41030523	41105381
1835at6231	X	nxHelBake1.g14033.t2	X	38110111	38220202	ngHelPoly1.g1084.t1	X	41414697	41484884
3345at6231	-	nxHelBake1.g14041.t3	X	38463645	38538966	ngHelPoly1.g1089.t1	X	41692175	41771400
6687at6231	-	nxHelBake1.g14057.t1	X	40078085	40145109	ngHelPoly1.g1580.t1	X	56814194	56852544
5752at6231	N	nxHelBake1.g14068.t1	X	40883402	40912885	ngHelPoly1.g1565.t1	X	55969349	55998080
4457at6231	N	nxHelBake1.g14070.t1	X	40930054	40941411	ngHelPoly1.g1564.t1	X	55940926	55953608
1042at6231	-	nxHelBake1.g14072.t1	X	41020424	41150071	ngHelPoly1.g1563.t1	X	55765017	55876342
438at6231	N	nxHelBake1.g14082.t1	X	42327516	42476041	ngHelPoly1.g1453.t1	X	54524468	54649939
5974at6231	N	nxHelBake1.g14085.t5	X	42681668	42797934	ngHelPoly1.g1451.t1	X	54318611	54404296
3404at6231	X	nxHelBake1.g14526.t1	X	49183316	49255464	ngHelPoly1.g1262.t1	X	47892659	48005946
7325at6231	X	nxHelBake1.g14542.t1	X	51155142	51209190	ngHelPoly1.g1108.t1	X	43956867	44005155
1285at6231	X	nxHelBake1.g14550.t2	X	51674166	51748017	ngHelPoly1.g1105.t1	X	43669578	43767944
10134at6231	N	nxHelBake1.g14581.t2	X	53418647	53476486	ngHelPoly1.g1594.t1	X	57468919	57540027
2247at6231	N	nxHelBake1.g14591.t1	X	54451855	54590301	ngHelPoly1.g1617.t1	X	59580468	59661249
2118at6231	-	nxHelBake1.g14602.t1	X	55297174	55388023	ngHelPoly1.g1633.t1	X	60352672	60402769
10911at6231	-	nxHelBake1.g14607.t1	X	55562580	55642905	ngHelPoly1.g1636.t1	X	60573655	60668934
4427at6231	X	nxHelBake1.g14617.t3	X	55950041	55983639	ngHelPoly1.g1641.t1	X	60981708	61029054
7250at6231	N	nxHelBake1.g14642.t1	X	58122368	58173490	ngHelPoly1.g1664.t1	X	62430900	62457792
9327at6231	N	nxHelBake1.g14665.t5	X	59389445	59493009	ngHelPoly1.g1700.t1	X	63788118	63834457
10100at6231	N	nxHelBake1.g14683.t1	X	60645318	60686272	ngHelPoly1.g1728.t1	X	65435805	65476001
198at6231	N	nxHelBake1.g14687.t1	X	61529186	61648354	ngHelPoly1.g1733.t1	X	65725477	65852127
101at6231	N	nxHelBake1.g14697.t1	X	61938860	61987691	ngHelPoly1.g1741.t1	X	66146650	66221292
7586at6231	N	nxHelBake1.g14701.t1	X	62148110	62183647	ngHelPoly1.g1744.t1	X	66332215	66362969
6879at6231	N	nxHelBake1.g14718.t1	X	62819267	62826903	ngHelPoly1.g1765.t1	X	67012682	67020828
3771at6231	-	nxHelBake1.g14719.t1	X	62856210	62867967	ngHelPoly1.g1766.t1	X	67058881	67078089
2765at6231	N	nxHelBake1.g14732.t1	X	63643184	63672963	ngHelPoly1.g1786.t1	X	67916930	67946280
9739at6231	N	nxHelBake1.g14740.t2	X	64111801	64169229	ngHelPoly1.g1802.t1	X	68444125	68464077
7478at6231	-	nxHelBake1.g14741.t1	X	64172473	64222597	ngHelPoly1.g1803.t1	X	68467024	68483108
2093at6231	-	nxHelBake1.g14746.t2	X	64347507	64377868	ngHelPoly1.g1807.t1	X	68660720	68695521
311at6231	N	nxHelBake1.g14752.t1	X	64600210	64643533	ngHelPoly1.g1812.t1	X	68962474	69006130
4093at6231	N	nxHelBake1.g14760.t1	X	64926252	64963309	ngHelPoly1.g1823.t1	X	69385580	69398810
6634at6231	N	nxHelBake1.g14763.t1	X	64993053	65012046	ngHelPoly1.g1826.t3	X	69424518	69442528
4950at6231	-	nxHelBake1.g14765.t1	X	65176998	65223084	ngHelPoly1.g1828.t1	X	69590292	69640040
718at6231	N	nxHelBake1.g14768.t1	X	65573085	65635405	ngHelPoly1.g1837.t1	X	70099439	70157541
2956at6231	N	nxHelBake1.g14784.t4	X	66553182	66619802	ngHelPoly1.g1862.t1	X	71057877	71129762
4526at6231	N	nxHelBake1.g14799.t5	X	67228638	67244048	ngHelPoly1.g1872.t3	X	71657743	71666992
6816at6231	N	nxHelBake1.g14802.t2	X	67325678	67427992	ngHelPoly1.g1877.t2	X	71832771	71855309
6438at6231	N	nxHelBake1.g14803.t1	X	67463905	67499970	ngHelPoly1.g1878.t1	X	71897569	71903534
7566at6231	N	nxHelBake1.g14813.t1	X	67820776	67829247	ngHelPoly1.g1893.t2	X	72396028	72404421
5057at6231	N	nxHelBake1.g14818.t1	X	67932726	67944666	ngHelPoly1.g1898.t1	X	72540863	72551373
6683at6231	-	nxHelBake1.g14826.t1	X	68221314	68225820	ngHelPoly1.g1906.t1	X	72831914	72836029
10340at6231	N	nxHelBake1.g14838.t1	X	68725322	68752665	ngHelPoly1.g1919.t1	X	73378719	73386612
9967at6231	-	nxHelBake1.g14851.t2	X	69140335	69144736	ngHelPoly1.g1930.t1	X	73789099	73792337
10121at6231	-	nxHelBake1.g14852.t1	X	69156418	69176293	ngHelPoly1.g1931.t1	X	73805908	73816498
3408at6231	N	nxHelBake1.g14853.t1	X	69176666	69187653	ngHelPoly1.g1932.t1	X	73816882	73826203
1574at6231	N	nxHelBake1.g14859.t3	X	69318484	69338997	ngHelPoly1.g1936.t2	X	73938076	73957986
375at6231	N	nxHelBake1.g14863.t1	X	69469632	69505009	ngHelPoly1.g1940.t1	X	74070422	74141106
8090at6231	N	nxHelBake1.g14882.t1	X	70099741	70121181	ngHelPoly1.g1956.t1	X	74732202	74747148
189at6231	N	nxHelBake1.g14892.t4	X	70452746	70514768	ngHelPoly1.g1972.t2	X	75154494	75211065
2403at6231	N	nxHelBake1.g14894.t1	X	70617112	70625092	ngHelPoly1.g1980.t1	X	75351834	75359591
232at6231	N	nxHelBake1.g14915.t1	X	71091234	71178944	ngHelPoly1.g1995.t1	X	75771841	75845004
5289at6231	N	nxHelBake1.g14922.t1	X	71451767	71472546	ngHelPoly1.g2004.t1	X	76177585	76181719
876at6231	N	nxHelBake1.g14931.t1	X	71736513	71758319	ngHelPoly1.g2016.t1	X	76494308	76511956
1013at6231	N	nxHelBake1.g14951.t2	X	72638647	72654213	ngHelPoly1.g2037.t1	X	77368068	77380937
6653at6231	-	nxHelBake1.g14956.t1	X	72920601	72925832	ngHelPoly1.g2043.t1	X	77636025	77641284
9208at6231	-	nxHelBake1.g14968.t1	X	73448414	73457173	ngHelPoly1.g2063.t1	X	78333233	78336826
1927at6231	N	nxHelBake1.g14974.t1	X	73664769	73675587	ngHelPoly1.g2070.t1	X	78535944	78545514
6333at6231	N	nxHelBake1.g15001.t1	X	74630486	74640862	ngHelPoly1.g2097.t1	X	79513988	79527692
3088at6231	-	nxHelBake1.g15002.t1	X	74642430	74678914	ngHelPoly1.g2099.t1	X	79529254	79553497
6300at6231	N	nxHelBake1.g15003.t1	X	74683517	74691621	ngHelPoly1.g2100.t1	X	79563842	79571005
3024at6231	N	nxHelBake1.g15024.t1	X	75391935	75405599	ngHelPoly1.g2135.t1	X	80299176	80311199
6945at6231	N	nxHelBake1.g15044.t1	X	76097512	76100684	ngHelPoly1.g2161.t1	X	80907596	80910782
7763at6231	-	nxHelBake1.g15045.t1	X	76100972	76103990	ngHelPoly1.g2162.t1	X	80911074	80913898
8282at6231	N	nxHelBake1.g15048.t1	X	76153404	76159955	ngHelPoly1.g2165.t1	X	80959795	80967959
5472at6231	-	nxHelBake1.g15049.t1	X	76166688	76171037	ngHelPoly1.g2167.t1	X	80977076	80979168
5371at6231	N	nxHelBake1.g15050.t1	X	76180859	76185499	ngHelPoly1.g2169.t1	X	80992184	80996894
9998at6231	-	nxHelBake1.g15051.t2	X	76204091	76218894	ngHelPoly1.g2171.t1	X	81038927	81041160
2345at6231	X	nxHelBake1.g15052.t1	X	76236689	76238926	ngHelPoly1.g2172.t1	X	81059835	81062070
2568at6231	X	nxHelBake1.g15053.t1	X	76278719	76297996	ngHelPoly1.g2174.t1	X	81098130	81115179
1490at6231	X	nxHelBake1.g15054.t1	X	76336832	76343562	ngHelPoly1.g2176.t1	X	81162209	81166380
1884at6231	X	nxHelBake1.g15055.t1	X	76360411	76380312	ngHelPoly1.g2177.t1	X	81189641	81214000
3037at6231	X	nxHelBake1.g15070.t1	X	76917299	76943833	ngHelPoly1.g2190.t1	X	81714624	81742945
7423at6231	X	nxHelBake1.g15071.t1	X	76943762	76955442	ngHelPoly1.g2191.t1	X	81742875	81755138
10473at6231	N	nxHelBake1.g15089.t1	X	77550951	77561532	ngHelPoly1.g2209.t1	X	82342268	82344061
4719at6231	-	nxHelBake1.g15095.t2	X	77773322	77803271	ngHelPoly1.g2216.t1	X	82552592	82576712
7056at6231	-	nxHelBake1.g15109.t1	X	78042501	78052009	ngHelPoly1.g2230.t1	X	82928900	82933958
6218at6231	N	nxHelBake1.g15116.t3	X	78373684	78386229	ngHelPoly1.g2238.t3	X	83231695	83247944
11183at6231	-	nxHelBake1.g15130.t1	X	78870071	78890177	ngHelPoly1.g2253.t3	X	83741038	83762260
5480at6231	N	nxHelBake1.g15131.t1	X	78924924	78942469	ngHelPoly1.g2255.t1	X	83786457	83794180
3347at6231	N	nxHelBake1.g15138.t1	X	79274003	79312411	ngHelPoly1.g2265.t1	X	84092931	84130043
6921at6231	N	nxHelBake1.g15143.t1	X	79468011	79478697	ngHelPoly1.g2270.t1	X	84271299	84282217
8902at6231	N	nxHelBake1.g15146.t1	X	79531493	79535232	ngHelPoly1.g2273.t1	X	84339710	84343901
25at6231	X	nxHelBake1.g15151.t2	X	79682751	79720476	ngHelPoly1.g2283.t1	X	84585748	84621921
394at6231	N	nxHelBake1.g15159.t1	X	80069411	80090398	ngHelPoly1.g2294.t1	X	84987807	85012679
1133at6231	N	nxHelBake1.g15161.t1	X	80151428	80161079	ngHelPoly1.g2297.t1	X	85069774	85087604
1541at6231	X	nxHelBake1.g15178.t1	X	80751599	80773703	ngHelPoly1.g2321.t2	X	85620541	85634126
3042at6231	-	nxHelBake1.g15179.t1	X	80778742	80812036	ngHelPoly1.g2322.t1	X	85637747	85650412
2115at6231	X	nxHelBake1.g15184.t1	X	80904828	80917781	ngHelPoly1.g2327.t1	X	85738495	85750846
651at6231	N	nxHelBake1.g15187.t1	X	80953756	80988572	ngHelPoly1.g2329.t1	X	85790101	85823599
7094at6231	N	nxHelBake1.g15193.t1	X	81166283	81181006	ngHelPoly1.g2334.t1	X	85995913	86008368
2990at6231	N	nxHelBake1.g15195.t1	X	81188877	81197878	ngHelPoly1.g2336.t1	X	86015484	86024253
2327at6231	N	nxHelBake1.g15196.t1	X	81258555	81275778	ngHelPoly1.g2337.t1	X	86089440	86100998
2302at6231	N	nxHelBake1.g15197.t1	X	81321184	81341275	ngHelPoly1.g2339.t1	X	86143747	86161987
4669at6231	X	nxHelBake1.g15203.t3	X	81582730	81604230	ngHelPoly1.g2348.t1	X	86439714	86459285
6237at6231	N	nxHelBake1.g15225.t1	X	82442363	82483118	ngHelPoly1.g2374.t1	X	87328532	87334290
6924at6231	N	nxHelBake1.g15230.t2	X	82687593	82705804	ngHelPoly1.g2379.t1	X	87550643	87569033
7481at6231	N	nxHelBake1.g15239.t1	X	82957247	82983828	ngHelPoly1.g2388.t1	X	87831228	87848943
1495at6231	N	nxHelBake1.g15241.t1	X	83014038	83037713	ngHelPoly1.g2390.t1	X	87876240	87903879
1519at6231	N	nxHelBake1.g15248.t2	X	83223301	83262918	ngHelPoly1.g2397.t1	X	88095135	88128373
1743at6231	N	nxHelBake1.g15250.t1	X	83311708	83339022	ngHelPoly1.g2400.t1	X	88180709	88206577
5502at6231	N	nxHelBake1.g15254.t1	X	83440378	83456257	ngHelPoly1.g2405.t2	X	88302176	88315995
147at6231	N	nxHelBake1.g15258.t1	X	83560793	83596355	ngHelPoly1.g2408.t1	X	88423289	88460392
9940at6231	N	nxHelBake1.g15261.t2	X	83685503	83689524	ngHelPoly1.g2411.t2	X	88544419	88548909
8128at6231	-	nxHelBake1.g15263.t1	X	83728109	83741363	ngHelPoly1.g2413.t1	X	88586129	88595009
814at6231	N	nxHelBake1.g15265.t1	X	83824822	83923210	ngHelPoly1.g2417.t1	X	88682534	88780630
1181at6231	-	nxHelBake1.g15279.t1	X	84384121	84404797	ngHelPoly1.g2431.t1	X	89264155	89284712
4983at6231	-	nxHelBake1.g15280.t1	X	84414096	84420860	ngHelPoly1.g2432.t1	X	89297704	89304464
5988at6231	X	nxHelBake1.g15284.t1	X	84486657	84499474	ngHelPoly1.g2436.t1	X	89372485	89377525
2453at6231	-	nxHelBake1.g15285.t1	X	84529099	84559239	ngHelPoly1.g2437.t1	X	89404488	89426934
4094at6231	-	nxHelBake1.g15299.t1	X	84982693	84990770	ngHelPoly1.g2449.t1	X	89846189	89854397
1816at6231	-	nxHelBake1.g15300.t1	X	85000233	85019920	ngHelPoly1.g2450.t1	X	89864463	89880684
4879at6231	-	nxHelBake1.g15308.t1	X	85201303	85232043	ngHelPoly1.g2456.t1	X	90066913	90092153
3990at6231	-	nxHelBake1.g15309.t1	X	85246487	85252983	ngHelPoly1.g2457.t1	X	90105010	90109407
7601at6231	-	nxHelBake1.g15310.t1	X	85260512	85264818	ngHelPoly1.g2458.t1	X	90116100	90119746
1956at6231	-	nxHelBake1.g15311.t1	X	85278270	85286236	ngHelPoly1.g2459.t1	X	90134734	90141140
5132at6231	X	nxHelBake1.g15312.t1	X	85288704	85304254	ngHelPoly1.g2460.t1	X	90145070	90160618
1075at6231	-	nxHelBake1.g15314.t1	X	85376032	85433397	ngHelPoly1.g2464.t1	X	90254697	90268065
8664at6231	X	nxHelBake1.g15319.t1	X	85479508	85490568	ngHelPoly1.g2469.t1	X	90378894	90389534
5685at6231	-	nxHelBake1.g15327.t1	X	85793965	85798096	ngHelPoly1.g2475.t1	X	90656680	90660750
3619at6231	-	nxHelBake1.g15328.t1	X	85798196	85814661	ngHelPoly1.g2476.t1	X	90661052	90674112
4597at6231	X	nxHelBake1.g15329.t1	X	85822406	85832706	ngHelPoly1.g2477.t1	X	90682118	90688879
7507at6231	-	nxHelBake1.g15333.t1	X	85938487	85943350	ngHelPoly1.g2481.t1	X	90806454	90811487
3746at6231	X	nxHelBake1.g15345.t1	X	86398753	86403851	ngHelPoly1.g2496.t1	X	91253915	91258213
4991at6231	X	nxHelBake1.g15352.t2	X	86621659	86644492	ngHelPoly1.g2500.t1	X	91477254	91505187
5208at6231	N	nxHelBake1.g15359.t1	X	86856742	86873378	ngHelPoly1.g2509.t1	X	91753218	91770823
933at6231	N	nxHelBake1.g15360.t3	X	86886146	86904950	ngHelPoly1.g2510.t2	X	91783629	91803007
8494at6231	X	nxHelBake1.g15382.t1	X	87313038	87373213	ngHelPoly1.g2537.t1	X	92260711	92291614
5324at6231	-	nxHelBake1.g15384.t1	X	87434145	87458299	ngHelPoly1.g2539.t1	X	92362470	92381940
1222at6231	X	nxHelBake1.g15386.t1	X	87489404	87528591	ngHelPoly1.g2540.t1	X	92413253	92442694
4340at6231	N	nxHelBake1.g15388.t1	X	87609530	87644358	ngHelPoly1.g2543.t1	X	92520321	92544601
5165at6231	N	nxHelBake1.g15394.t1	X	87860928	87898897	ngHelPoly1.g2549.t2	X	92768265	92806244
3850at6231	X	nxHelBake1.g15403.t1	X	88269927	88304362	ngHelPoly1.g2560.t1	X	93203238	93234570
7187at6231	X	nxHelBake1.g15404.t1	X	88364519	88376201	ngHelPoly1.g2561.t1	X	93336535	93354816
322at6231	N	nxHelBake1.g15413.t1	X	88686292	88761140	ngHelPoly1.g2571.t1	X	93727617	93753475
3523at6231	N	nxHelBake1.g15415.t1	X	88768735	88779849	ngHelPoly1.g2572.t1	X	93762034	93770130
8132at6231	-	nxHelBake1.g15425.t1	X	89023193	89037514	ngHelPoly1.g2585.t1	X	94023181	94041439
3550at6231	X	nxHelBake1.g15427.t1	X	89057407	89069275	ngHelPoly1.g2587.t1	X	94059542	94072278
3464at6231	X	nxHelBake1.g15434.t1	X	89401239	89419446	ngHelPoly1.g2592.t1	X	94370812	94389967
2968at6231	-	nxHelBake1.g15435.t1	X	89438833	89484189	ngHelPoly1.g2593.t2	X	94411771	94452767
735at6231	N	nxHelBake1.g15438.t1	X	89532906	89550852	ngHelPoly1.g2596.t2	X	94500810	94520104
402at6231	N	nxHelBake1.g15442.t1	X	89587998	89622396	ngHelPoly1.g2599.t1	X	94566074	94600118
1701at6231	-	nxHelBake1.g15443.t1	X	89634821	89646316	ngHelPoly1.g2600.t1	X	94611541	94622786
2427at6231	N	nxHelBake1.g15448.t1	X	89744867	89772936	ngHelPoly1.g2604.t1	X	94716165	94727135
2687at6231	N	nxHelBake1.g15450.t1	X	89784339	89791427	ngHelPoly1.g2606.t1	X	94763877	94773195
8866at6231	N	nxHelBake1.g15451.t1	X	89812831	89819215	ngHelPoly1.g2607.t1	X	94792646	94799327
5441at6231	N	nxHelBake1.g15465.t1	X	90213896	90235178	ngHelPoly1.g2624.t2	X	95221310	95238638
5755at6231	N	nxHelBake1.g15470.t2	X	90362816	90405671	ngHelPoly1.g2628.t1	X	95380052	95409554
3403at6231	N	nxHelBake1.g15471.t1	X	90408484	90429616	ngHelPoly1.g2630.t1	X	95422261	95450015
10313at6231	N	nxHelBake1.g15474.t1	X	90516948	90519424	ngHelPoly1.g2636.t1	X	95532297	95534650
3434at6231	N	nxHelBake1.g15475.t2	X	90530749	90538372	ngHelPoly1.g2637.t1	X	95548946	95557435
2710at6231	-	nxHelBake1.g15494.t1	X	91033386	91057820	ngHelPoly1.g2661.t1	X	96054520	96086620
8309at6231	N	nxHelBake1.g15517.t1	X	91655570	91661957	ngHelPoly1.g2680.t1	X	96617337	96623377
613at6231	A	nxHelBake1.g9887.t2	I	146014	204827	ngHelPoly1.g16423.t1	I	14664	116773
5364at6231	A	nxHelBake1.g9888.t1	I	250560	267643	ngHelPoly1.g16424.t1	I	150029	184712
6673at6231	A	nxHelBake1.g9896.t1	I	488735	505023	ngHelPoly1.g16435.t1	I	403091	410649
2370at6231	N	nxHelBake1.g9897.t1	I	522961	536428	ngHelPoly1.g16436.t1	I	433524	451352
8834at6231	A	nxHelBake1.g9898.t1	I	537001	548424	ngHelPoly1.g16437.t1	I	452899	465781
6946at6231	A	nxHelBake1.g9902.t1	I	584910	606304	ngHelPoly1.g16441.t2	I	510107	527655
9367at6231	A	nxHelBake1.g9903.t1	I	606414	606982	ngHelPoly1.g16442.t1	I	527767	528332
5311at6231	A	nxHelBake1.g9905.t1	I	624935	636214	ngHelPoly1.g16444.t1	I	550669	558840
6590at6231	A	nxHelBake1.g9907.t2	I	662363	678770	ngHelPoly1.g16446.t1	I	585664	601091
1123at6231	N	nxHelBake1.g9909.t1	I	703691	709381	ngHelPoly1.g16450.t1	I	636283	645206
3302at6231	-	nxHelBake1.g9912.t1	I	726771	732768	ngHelPoly1.g16453.t1	I	661144	705071
9630at6231	A	nxHelBake1.g9916.t1	I	808870	810705	ngHelPoly1.g16456.t1	I	751730	753537
7539at6231	-	nxHelBake1.g9917.t1	I	816685	835427	ngHelPoly1.g16457.t2	I	769182	779906
644at6231	A	nxHelBake1.g9918.t1	I	836768	851027	ngHelPoly1.g16458.t1	I	782302	796704
2757at6231	A	nxHelBake1.g9919.t1	I	859494	870028	ngHelPoly1.g16459.t1	I	802924	816136
9976at6231	-	nxHelBake1.g9927.t1	I	1086120	1095466	ngHelPoly1.g16467.t1	I	996873	1007934
7002at6231	A	nxHelBake1.g9931.t2	I	1284842	1299813	ngHelPoly1.g16473.t1	I	1154095	1166089
3476at6231	A	nxHelBake1.g9933.t3	I	1308849	1356719	ngHelPoly1.g16475.t1	I	1174766	1256749
8088at6231	A	nxHelBake1.g9938.t1	I	1466149	1476220	ngHelPoly1.g16481.t1	I	1323604	1332014
294at6231	A	nxHelBake1.g9952.t1	I	1750147	1764658	ngHelPoly1.g16493.t1	I	1630527	1645901
43at6231	A	nxHelBake1.g9955.t1	I	1808953	1871484	ngHelPoly1.g16495.t1	I	1688900	1723665
1432at6231	N	nxHelBake1.g9959.t1	I	1913986	1927577	ngHelPoly1.g16499.t1	I	1807109	1821797
1620at6231	A	nxHelBake1.g9964.t1	I	2005422	2037830	ngHelPoly1.g16502.t1	I	1889556	1935855
5330at6231	A	nxHelBake1.g9967.t1	I	2088487	2096869	ngHelPoly1.g16505.t1	I	1975370	1983581
1831at6231	A	nxHelBake1.g9969.t1	I	2127365	2209664	ngHelPoly1.g16508.t1	I	2064810	2088482
2125at6231	N	nxHelBake1.g9970.t2	I	2238046	2248477	ngHelPoly1.g16510.t1	I	2110382	2116856
216at6231	A	nxHelBake1.g9983.t2	I	2510291	2584472	ngHelPoly1.g16525.t1	I	2414592	2486743
1381at6231	A	nxHelBake1.g9988.t1	I	2672568	2721845	ngHelPoly1.g16533.t1	I	2621420	2641846
8040at6231	A	nxHelBake1.g9991.t1	I	2756173	2763473	ngHelPoly1.g16537.t1	I	2682972	2690906
2410at6231	A	nxHelBake1.g9995.t1	I	2826687	2841933	ngHelPoly1.g16541.t1	I	2734623	2759904
5488at6231	N	nxHelBake1.g9996.t1	I	2857025	2862858	ngHelPoly1.g16542.t1	I	2774231	2780327
4811at6231	A	nxHelBake1.g10015.t1	I	3260377	3283665	ngHelPoly1.g16558.t1	I	3125897	3155077
3578at6231	A	nxHelBake1.g10022.t2	I	3496869	3549476	ngHelPoly1.g16566.t1	I	3380242	3414896
11409at6231	-	nxHelBake1.g10029.t1	I	3785285	3809803	ngHelPoly1.g16575.t1	I	3634264	3653668
8577at6231	N	nxHelBake1.g10032.t1	I	3948592	3949200	ngHelPoly1.g16578.t1	I	3787741	3788352
8195at6231	A	nxHelBake1.g10038.t1	I	4076372	4093790	ngHelPoly1.g16583.t1	I	3898156	3907043
3827at6231	-	nxHelBake1.g10053.t1	I	4446703	4455433	ngHelPoly1.g16598.t1	I	4240686	4249146
8862at6231	A	nxHelBake1.g10055.t1	I	4472436	4480689	ngHelPoly1.g16600.t1	I	4269232	4276613
3433at6231	A	nxHelBake1.g10067.t2	I	4721332	4745859	ngHelPoly1.g16615.t2	I	4515306	4536730
4108at6231	-	nxHelBake1.g10069.t3	I	4746038	4810927	ngHelPoly1.g16616.t1	I	4536928	4601413
3880at6231	A	nxHelBake1.g10075.t1	I	4882003	4889376	ngHelPoly1.g16622.t1	I	4679569	4686739
10702at6231	A	nxHelBake1.g10077.t1	I	4939872	4976352	ngHelPoly1.g16624.t1	I	4734272	4764362
6207at6231	A	nxHelBake1.g10078.t1	I	4980195	4992156	ngHelPoly1.g16625.t1	I	4769703	4779590
1549at6231	-	nxHelBake1.g10083.t1	I	5132388	5147733	ngHelPoly1.g16631.t1	I	4964108	4978123
7269at6231	-	nxHelBake1.g10104.t1	I	5745468	5748885	ngHelPoly1.g16650.t1	I	5535718	5538541
3609at6231	A	nxHelBake1.g10106.t1	I	5770796	5783473	ngHelPoly1.g16652.t1	I	5557575	5566029
8164at6231	-	nxHelBake1.g10110.t1	I	5829117	5835539	ngHelPoly1.g16655.t1	I	5604040	5610805
4519at6231	A	nxHelBake1.g10113.t1	I	5924951	5934140	ngHelPoly1.g16658.t2	I	5693233	5702220
7849at6231	A	nxHelBake1.g10114.t1	I	5940529	5949222	ngHelPoly1.g16659.t1	I	5708038	5716631
229at6231	-	nxHelBake1.g10115.t1	I	5952764	6006106	ngHelPoly1.g16660.t1	I	5719788	5766841
1383at6231	A	nxHelBake1.g10119.t4	I	6158276	6178373	ngHelPoly1.g16664.t1	I	5918408	5938215
2023at6231	A	nxHelBake1.g10121.t1	I	6229542	6236585	ngHelPoly1.g16666.t1	I	5980862	5988094
10353at6231	A	nxHelBake1.g10122.t1	I	6236599	6242063	ngHelPoly1.g16667.t1	I	5988110	5993876
8700at6231	A	nxHelBake1.g10137.t1	I	6626248	6689515	ngHelPoly1.g16688.t1	I	6416967	6487862
1837at6231	A	nxHelBake1.g10141.t2	I	6815441	6836563	ngHelPoly1.g16693.t1	I	6590447	6605621
9719at6231	A	nxHelBake1.g10142.t1	I	6821777	6826078	ngHelPoly1.g16692.t1	I	6586860	6590519
7663at6231	A	nxHelBake1.g10143.t2	I	6837068	6841619	ngHelPoly1.g16694.t1	I	6606123	6611113
76at6231	A	nxHelBake1.g10154.t1	I	7216535	7347320	ngHelPoly1.g16712.t1	I	7060424	7172160
5521at6231	A	nxHelBake1.g10157.t1	I	7508867	7568288	ngHelPoly1.g16715.t1	I	7330855	7391304
1556at6231	A	nxHelBake1.g10160.t1	I	7629384	7643245	ngHelPoly1.g16719.t1	I	7435760	7452338
10513at6231	A	nxHelBake1.g10161.t1	I	7647121	7651937	ngHelPoly1.g16720.t1	I	7456662	7460737
9491at6231	A	nxHelBake1.g10162.t1	I	7656948	7662041	ngHelPoly1.g16721.t1	I	7464749	7467811
10615at6231	-	nxHelBake1.g10177.t1	I	8165745	8229570	ngHelPoly1.g16739.t2	I	7912295	7976961
5470at6231	A	nxHelBake1.g10179.t1	I	8297342	8310660	ngHelPoly1.g16741.t1	I	8049798	8059786
346at6231	A	nxHelBake1.g10181.t4	I	8392119	8429889	ngHelPoly1.g16745.t3	I	8105942	8144273
4512at6231	A	nxHelBake1.g10184.t1	I	8535828	8559273	ngHelPoly1.g16748.t1	I	8229788	8253062
846at6231	-	nxHelBake1.g10191.t1	I	8923671	8934567	ngHelPoly1.g16755.t1	I	8624310	8637714
7525at6231	A	nxHelBake1.g10199.t1	I	9132029	9138044	ngHelPoly1.g16764.t1	I	8935584	8939754
581at6231	A	nxHelBake1.g10201.t1	I	9140805	9151249	ngHelPoly1.g16766.t1	I	8942429	8955144
2999at6231	A	nxHelBake1.g10204.t2	I	9204858	9215470	ngHelPoly1.g16770.t1	I	9009104	9020988
6642at6231	A	nxHelBake1.g10210.t1	I	9373706	9387692	ngHelPoly1.g16777.t1	I	9160388	9170986
10631at6231	A	nxHelBake1.g10212.t2	I	9388509	9398821	ngHelPoly1.g16779.t1	I	9175077	9180877
5199at6231	A	nxHelBake1.g10216.t1	I	9427785	9438110	ngHelPoly1.g16783.t1	I	9210252	9218956
523at6231	A	nxHelBake1.g10217.t1	I	9449678	9484979	ngHelPoly1.g16785.t1	I	9231366	9255901
562at6231	A	nxHelBake1.g10218.t1	I	9486957	9539657	ngHelPoly1.g16786.t1	I	9258509	9298879
7352at6231	A	nxHelBake1.g10220.t1	I	9544884	9549736	ngHelPoly1.g16788.t1	I	9306125	9311165
3070at6231	A	nxHelBake1.g10221.t1	I	9554104	9560759	ngHelPoly1.g16789.t1	I	9315454	9322275
7157at6231	A	nxHelBake1.g10225.t1	I	9636653	9640820	ngHelPoly1.g16793.t1	I	9387220	9389329
6440at6231	A	nxHelBake1.g10227.t2	I	9667008	9683265	ngHelPoly1.g16795.t1	I	9414722	9422605
7299at6231	A	nxHelBake1.g10235.t4	I	10099918	10211699	ngHelPoly1.g16808.t1	I	9904658	9929390
3548at6231	A	nxHelBake1.g10244.t6	I	10335116	10365831	ngHelPoly1.g16814.t2	I	10098097	10127364
2946at6231	A	nxHelBake1.g10246.t1	I	10405004	10410035	ngHelPoly1.g16817.t1	I	10162572	10169681
9092at6231	A	nxHelBake1.g10248.t1	I	10430414	10450091	ngHelPoly1.g16818.t1	I	10199029	10221156
4168at6231	A	nxHelBake1.g10287.t1	I	11538109	11546617	ngHelPoly1.g16853.t1	I	11214224	11222533
4802at6231	A	nxHelBake1.g10290.t1	I	11584132	11611664	ngHelPoly1.g16855.t1	I	11254997	11265288
10271at6231	A	nxHelBake1.g10291.t1	I	11610999	11618634	ngHelPoly1.g16856.t1	I	11265490	11271700
288at6231	A	nxHelBake1.g10293.t3	I	11639635	11664907	ngHelPoly1.g16858.t1	I	11285634	11310962
366at6231	A	nxHelBake1.g10295.t1	I	11764984	11824718	ngHelPoly1.g16862.t1	I	11412665	11465863
10222at6231	A	nxHelBake1.g10297.t1	I	11836089	11838111	ngHelPoly1.g16864.t1	I	11475640	11477529
5925at6231	A	nxHelBake1.g10301.t1	I	11847879	11875390	ngHelPoly1.g16868.t1	I	11488045	11503982
6937at6231	A	nxHelBake1.g10303.t1	I	11880884	11888229	ngHelPoly1.g16870.t1	I	11508546	11530308
6214at6231	A	nxHelBake1.g10308.t1	I	12002669	12010116	ngHelPoly1.g16875.t1	I	11590167	11600900
10757at6231	-	nxHelBake1.g10309.t1	I	12014166	12019745	ngHelPoly1.g16876.t1	I	11604851	11610478
3031at6231	C	nxHelBake1.g10310.t1	I	12039319	12051784	ngHelPoly1.g16878.t1	I	11624512	11633437
1778at6231	A	nxHelBake1.g10314.t1	I	12236942	12433650	ngHelPoly1.g16883.t1	I	11918485	12013130
5740at6231	A	nxHelBake1.g10316.t1	I	12491484	12502023	ngHelPoly1.g16886.t1	I	12066359	12074520
908at6231	-	nxHelBake1.g10319.t1	I	12539478	12555851	ngHelPoly1.g16889.t1	I	12113981	12130629
3233at6231	-	nxHelBake1.g10325.t1	I	12822962	12833617	ngHelPoly1.g16893.t1	I	12359959	12376013
2962at6231	N	nxHelBake1.g10326.t1	I	12845793	12864303	ngHelPoly1.g16894.t1	I	12385531	12399722
7172at6231	A	nxHelBake1.g10331.t3	I	13067444	13075860	ngHelPoly1.g16899.t1	I	12558758	12568258
121at6231	A	nxHelBake1.g10339.t4	I	13555153	13617620	ngHelPoly1.g16915.t1	I	13011732	13078364
8712at6231	A	nxHelBake1.g10352.t1	I	14070365	14077822	ngHelPoly1.g16926.t2	I	13441749	13448940
3295at6231	A	nxHelBake1.g10359.t1	I	14315306	14319426	ngHelPoly1.g16931.t1	I	13654277	13658539
9263at6231	-	nxHelBake1.g10366.t1	I	14564995	14572354	ngHelPoly1.g16940.t1	I	13977456	13983059
7866at6231	A	nxHelBake1.g10369.t1	I	14638817	14667676	ngHelPoly1.g16946.t1	I	14087096	14116405
2390at6231	A	nxHelBake1.g10370.t1	I	14667855	14681247	ngHelPoly1.g16947.t1	I	14116584	14128360
7738at6231	A	nxHelBake1.g10379.t1	I	14951204	15016496	ngHelPoly1.g16954.t1	I	14380995	14430183
6210at6231	A	nxHelBake1.g10381.t5	I	15115964	15165144	ngHelPoly1.g16959.t4	I	14543609	14584976
6663at6231	A	nxHelBake1.g10382.t1	I	15165162	15187600	ngHelPoly1.g16960.t1	I	14585340	14607286
3369at6231	-	nxHelBake1.g10384.t1	I	15210635	15296998	ngHelPoly1.g16961.t1	I	14628896	14724918
3869at6231	A	nxHelBake1.g10386.t1	I	15301758	15332219	ngHelPoly1.g16963.t1	I	14729520	14749283
4877at6231	A	nxHelBake1.g10394.t1	I	15574344	15590052	ngHelPoly1.g16972.t1	I	15030638	15055169
4542at6231	N	nxHelBake1.g10408.t1	I	16117158	16138388	ngHelPoly1.g16983.t1	I	15473295	15487900
3816at6231	A	nxHelBake1.g10411.t1	I	16272863	16290946	ngHelPoly1.g16988.t1	I	15654328	15677887
3637at6231	A	nxHelBake1.g10418.t1	I	16441709	16448484	ngHelPoly1.g16997.t1	I	15826684	15836959
5993at6231	-	nxHelBake1.g10419.t1	I	16451890	16460670	ngHelPoly1.g16998.t1	I	15838004	15844782
8914at6231	A	nxHelBake1.g10426.t1	I	16658772	16671109	ngHelPoly1.g17003.t1	I	16020488	16029177
2473at6231	-	nxHelBake1.g10434.t1	I	16890362	16911383	ngHelPoly1.g17018.t1	I	16347612	16368793
5621at6231	A	nxHelBake1.g10435.t1	I	16924341	16959987	ngHelPoly1.g17020.t1	I	16379795	16463613
8283at6231	A	nxHelBake1.g10437.t1	I	17058816	17077691	ngHelPoly1.g17022.t1	I	16510740	16526964
1871at6231	A	nxHelBake1.g10447.t1	I	17260073	17278221	ngHelPoly1.g17033.t1	I	16707826	16727928
7884at6231	A	nxHelBake1.g10454.t1	I	17407812	17416743	ngHelPoly1.g17042.t1	I	16882855	16891621
8506at6231	A	nxHelBake1.g10455.t1	I	17416885	17435485	ngHelPoly1.g17043.t1	I	16891763	16910519
8780at6231	A	nxHelBake1.g10463.t1	I	17803271	17811617	ngHelPoly1.g17054.t1	I	17278802	17283273
7232at6231	A	nxHelBake1.g10471.t1	I	18070560	18076673	ngHelPoly1.g17062.t1	I	17531708	17540483
4763at6231	A	nxHelBake1.g10473.t1	I	18113250	18129401	ngHelPoly1.g17064.t1	I	17573700	17610493
8087at6231	-	nxHelBake1.g10478.t2	I	18234009	18268301	ngHelPoly1.g17069.t1	I	17699307	17737655
2163at6231	A	nxHelBake1.g10507.t2	I	19067067	19111528	ngHelPoly1.g17095.t1	I	18409810	18451457
4435at6231	-	nxHelBake1.g10510.t1	I	19176912	19195080	ngHelPoly1.g17098.t1	I	18518473	18543918
1369at6231	-	nxHelBake1.g10516.t7	I	19353944	19376008	ngHelPoly1.g17108.t1	I	18705970	18731257
5240at6231	A	nxHelBake1.g10518.t1	I	19418170	19421217	ngHelPoly1.g17109.t1	I	18766631	18774546
7689at6231	N	nxHelBake1.g10520.t1	I	19442588	19450215	ngHelPoly1.g17111.t1	I	18799242	18812709
4499at6231	A	nxHelBake1.g10538.t4	I	19854607	19876201	ngHelPoly1.g17126.t2	I	19144783	19175631
5276at6231	A	nxHelBake1.g10557.t1	I	20441211	20474886	ngHelPoly1.g17146.t1	I	19785727	19815674
3487at6231	-	nxHelBake1.g10561.t1	I	20593933	20604063	ngHelPoly1.g17149.t1	I	19943066	19948911
5785at6231	A	nxHelBake1.g10566.t1	I	20683063	20699255	ngHelPoly1.g17154.t1	I	20008796	20013183
5911at6231	-	nxHelBake1.g10568.t2	I	20710207	20722444	ngHelPoly1.g17155.t2	I	20031620	20047130
3381at6231	A	nxHelBake1.g10569.t1	I	20722519	20735437	ngHelPoly1.g17156.t1	I	20047242	20077525
5487at6231	-	nxHelBake1.g10572.t1	I	20753989	20758193	ngHelPoly1.g17159.t1	I	20095337	20099592
1270at6231	A	nxHelBake1.g10573.t1	I	20759304	20790317	ngHelPoly1.g17160.t1	I	20101202	20133757
5585at6231	A	nxHelBake1.g10574.t1	I	20790449	20800331	ngHelPoly1.g17161.t1	I	20133891	20146980
2965at6231	-	nxHelBake1.g10575.t1	I	20803851	20820313	ngHelPoly1.g17162.t1	I	20149609	20163587
4702at6231	A	nxHelBake1.g10576.t1	I	20820435	20825214	ngHelPoly1.g17163.t2	I	20163870	20167330
7005at6231	A	nxHelBake1.g10577.t1	I	20824243	20878185	ngHelPoly1.g17164.t1	I	20169888	20174046
8094at6231	A	nxHelBake1.g10581.t1	I	20992157	20996202	ngHelPoly1.g17169.t1	I	20321415	20326117
8061at6231	A	nxHelBake1.g10583.t1	I	21007448	21022710	ngHelPoly1.g17171.t1	I	20332975	20336079
3976at6231	A	nxHelBake1.g10600.t1	I	21417917	21427999	ngHelPoly1.g17191.t1	I	20839546	20847781
5466at6231	A	nxHelBake1.g10601.t2	I	21428141	21448700	ngHelPoly1.g17192.t1	I	20851449	20869483
11255at6231	-	nxHelBake1.g10605.t2	I	21530623	21561698	ngHelPoly1.g17195.t1	I	20955496	20974326
7416at6231	A	nxHelBake1.g10629.t3	I	22236435	22286883	ngHelPoly1.g17214.t2	I	21553744	21593915
1150at6231	A	nxHelBake1.g10631.t1	I	22358228	22393718	ngHelPoly1.g17217.t1	I	21694356	21728033
8774at6231	-	nxHelBake1.g10636.t1	I	22488925	22505363	ngHelPoly1.g17227.t1	I	21950004	21955005
725at6231	N	nxHelBake1.g10646.t1	I	22724157	22736857	ngHelPoly1.g17231.t1	I	22132948	22148919
3331at6231	A	nxHelBake1.g10655.t1	I	22865805	22871768	ngHelPoly1.g17240.t1	I	22281395	22286284
6875at6231	A	nxHelBake1.g10661.t2	I	22968955	22994653	ngHelPoly1.g17248.t1	I	22384278	22405061
8219at6231	N	nxHelBake1.g10663.t1	I	23008439	23029344	ngHelPoly1.g17250.t1	I	22432791	22439000
8480at6231	-	nxHelBake1.g10664.t1	I	23032749	23037914	ngHelPoly1.g17251.t1	I	22439974	22446577
1045at6231	-	nxHelBake1.g10665.t1	I	23037893	23053493	ngHelPoly1.g17252.t1	I	22446601	22456203
7092at6231	-	nxHelBake1.g10667.t1	I	23072088	23077233	ngHelPoly1.g17254.t1	I	22479671	22485385
359at6231	A	nxHelBake1.g10692.t1	I	23805101	23811767	ngHelPoly1.g17279.t1	I	23172224	23176971
2422at6231	A	nxHelBake1.g10699.t2	I	23872895	23891699	ngHelPoly1.g17286.t1	I	23261682	23271568
10279at6231	-	nxHelBake1.g10717.t1	I	24622340	24656930	ngHelPoly1.g17309.t1	I	23993339	24028101
1288at6231	A	nxHelBake1.g10720.t1	I	24718327	24732906	ngHelPoly1.g17312.t1	I	24084558	24100522
962at6231	A	nxHelBake1.g10728.t1	I	24881844	24900505	ngHelPoly1.g17317.t1	I	24238156	24257099
2966at6231	A	nxHelBake1.g10733.t1	I	25014359	25023742	ngHelPoly1.g17322.t1	I	24352528	24363010
10532at6231	A	nxHelBake1.g10737.t1	I	25109996	25129866	ngHelPoly1.g17325.t1	I	24452104	24476550
4780at6231	A	nxHelBake1.g10756.t1	I	25635271	25642544	ngHelPoly1.g17348.t1	I	24990398	24998393
5481at6231	A	nxHelBake1.g10759.t1	I	25666540	25674125	ngHelPoly1.g17345.t1	I	24960291	24966196
8615at6231	N	nxHelBake1.g10760.t1	I	25679073	25681173	ngHelPoly1.g17343.t1	I	24950823	24952845
112at6231	N	nxHelBake1.g10766.t1	I	25804606	25842367	ngHelPoly1.g17355.t1	I	25105044	25168722
10323at6231	-	nxHelBake1.g10772.t2	I	25968786	25977058	ngHelPoly1.g17359.t1	I	25324545	25330669
4at6231	-	nxHelBake1.g10773.t1	I	25977400	26025139	ngHelPoly1.g17360.t1	I	25331008	25375698
8231at6231	A	nxHelBake1.g10780.t1	I	26434784	26439208	ngHelPoly1.g17374.t1	I	25898056	25902396
3558at6231	A	nxHelBake1.g10794.t1	I	26671832	26708436	ngHelPoly1.g17382.t1	I	26140867	26168873
4173at6231	A	nxHelBake1.g10796.t1	I	26818632	26831002	ngHelPoly1.g17385.t1	I	26227288	26275677
1113at6231	A	nxHelBake1.g10802.t1	I	27009827	27096113	ngHelPoly1.g17392.t1	I	26495561	26543671
6193at6231	A	nxHelBake1.g10804.t1	I	27180139	27190790	ngHelPoly1.g17396.t1	I	26654226	26661038
1967at6231	A	nxHelBake1.g10808.t2	I	27426764	27431293	ngHelPoly1.g17398.t1	I	26783226	26790399
6888at6231	-	nxHelBake1.g10812.t1	I	27564511	27568641	ngHelPoly1.g17402.t1	I	26968110	26972161
6364at6231	-	nxHelBake1.g10815.t1	I	27603247	27626991	ngHelPoly1.g17405.t1	I	27006989	27030963
2220at6231	-	nxHelBake1.g10820.t1	I	27797829	27809786	ngHelPoly1.g17409.t1	I	27232183	27246965
11227at6231	A	nxHelBake1.g10875.t1	I	29556070	29558585	ngHelPoly1.g17465.t2	I	29073108	29075249
646at6231	A	nxHelBake1.g10876.t1	I	29558795	29574891	ngHelPoly1.g17466.t1	I	29075824	29098149
1138at6231	A	nxHelBake1.g10918.t1	I	30859739	30887311	ngHelPoly1.g17505.t2	I	30391328	30415532
8794at6231	A	nxHelBake1.g10922.t1	I	31050088	31067493	ngHelPoly1.g17507.t1	I	30601434	30616637
2092at6231	A	nxHelBake1.g10925.t5	I	31113334	31123072	ngHelPoly1.g17509.t1	I	30658457	30665861
10827at6231	A	nxHelBake1.g10927.t1	I	31138269	31149129	ngHelPoly1.g17510.t1	I	30677604	30689662
1489at6231	-	nxHelBake1.g10954.t2	I	31823687	31856103	ngHelPoly1.g17526.t1	I	31245752	31260868
4166at6231	A	nxHelBake1.g10970.t1	I	32248379	32254651	ngHelPoly1.g17544.t1	I	31664329	31671784
665at6231	A	nxHelBake1.g10973.t1	I	32262329	32285956	ngHelPoly1.g17547.t1	I	31679052	31702102
4485at6231	-	nxHelBake1.g10980.t1	I	32416342	32426830	ngHelPoly1.g17554.t1	I	31838579	31851117
6299at6231	-	nxHelBake1.g10984.t1	I	32620886	32635519	ngHelPoly1.g17558.t1	I	32104605	32115943
7772at6231	A	nxHelBake1.g10986.t1	I	32693602	32763289	ngHelPoly1.g17562.t1	I	32224190	32233674
7007at6231	A	nxHelBake1.g10988.t1	I	32765316	32773385	ngHelPoly1.g17563.t1	I	32235382	32242879
9559at6231	A	nxHelBake1.g11012.t1	I	33554289	33558019	ngHelPoly1.g17592.t1	I	33008800	33011990
2294at6231	-	nxHelBake1.g11020.t1	I	33785857	33795871	ngHelPoly1.g17600.t1	I	33191526	33205899
5608at6231	A	nxHelBake1.g11046.t1	I	34625168	34639882	ngHelPoly1.g17627.t1	I	34038956	34054188
11385at6231	A	nxHelBake1.g11051.t1	I	34773332	34779366	ngHelPoly1.g17632.t1	I	34170282	34173689
6815at6231	-	nxHelBake1.g11066.t1	I	35259641	35284119	ngHelPoly1.g17648.t1	I	34615623	34635332
9526at6231	A	nxHelBake1.g11067.t1	I	35344381	35359049	ngHelPoly1.g17649.t1	I	34688652	34702255
2661at6231	-	nxHelBake1.g11074.t1	I	35652919	35659597	ngHelPoly1.g17658.t1	I	35042003	35046368
3818at6231	N	nxHelBake1.g11075.t1	I	35660979	35665895	ngHelPoly1.g17659.t1	I	35047851	35053377
4826at6231	A	nxHelBake1.g11076.t3	I	35667707	35673529	ngHelPoly1.g17660.t1	I	35054076	35062879
4182at6231	A	nxHelBake1.g11078.t1	I	35710883	35719181	ngHelPoly1.g17662.t1	I	35102887	35111933
1407at6231	N	nxHelBake1.g11084.t1	I	35822667	35832632	ngHelPoly1.g17665.t1	I	35195455	35206959
3585at6231	A	nxHelBake1.g11087.t1	I	35855604	35892759	ngHelPoly1.g17667.t1	I	35229388	35273405
11372at6231	A	nxHelBake1.g11090.t1	I	36054682	36060224	ngHelPoly1.g17671.t1	I	35411764	35418303
3184at6231	-	nxHelBake1.g11091.t1	I	36062013	36078485	ngHelPoly1.g17672.t1	I	35420185	35435244
11397at6231	A	nxHelBake1.g11092.t1	I	36078627	36080172	ngHelPoly1.g17673.t1	I	35435460	35436861
548at6231	A	nxHelBake1.g11093.t1	I	36098606	36115739	ngHelPoly1.g17675.t1	I	35489784	35501488
9425at6231	-	nxHelBake1.g11108.t1	I	36401021	36468176	ngHelPoly1.g17687.t1	I	35769570	35877502
3612at6231	A	nxHelBake1.g11118.t2	I	36731297	36744110	ngHelPoly1.g17694.t1	I	36102829	36118902
3379at6231	A	nxHelBake1.g11131.t1	I	37082879	37093568	ngHelPoly1.g17707.t1	I	36381704	36395219
4856at6231	A	nxHelBake1.g11132.t1	I	37104481	37112043	ngHelPoly1.g17708.t1	I	36402828	36409257
7788at6231	A	nxHelBake1.g11134.t1	I	37133494	37191505	ngHelPoly1.g17709.t1	I	36422991	36464446
6827at6231	A	nxHelBake1.g11135.t1	I	37208846	37213486	ngHelPoly1.g17710.t1	I	36502783	36507010
3378at6231	A	nxHelBake1.g11139.t1	I	37227069	37250709	ngHelPoly1.g17711.t1	I	36518103	36546555
7295at6231	-	nxHelBake1.g11141.t1	I	37261153	37273920	ngHelPoly1.g17713.t2	I	36557163	36560025
6675at6231	-	nxHelBake1.g11144.t2	I	37325575	37333472	ngHelPoly1.g17716.t1	I	36611161	36618963
3644at6231	A	nxHelBake1.g11145.t1	I	37415138	37428570	ngHelPoly1.g17717.t1	I	36676611	36690023
10555at6231	-	nxHelBake1.g11153.t1	I	37588140	37589192	ngHelPoly1.g17726.t1	I	36901725	36902594
1792at6231	-	nxHelBake1.g11163.t2	I	37835858	37858252	ngHelPoly1.g17735.t1	I	37143908	37164651
11194at6231	-	nxHelBake1.g11166.t1	I	37951446	37952203	ngHelPoly1.g17738.t1	I	37248397	37253846
5088at6231	-	nxHelBake1.g11178.t1	I	38233156	38237463	ngHelPoly1.g17751.t1	I	37630263	37634579
969at6231	A	nxHelBake1.g11183.t1	I	38364466	38381380	ngHelPoly1.g17757.t1	I	37779562	37790979
2032at6231	A	nxHelBake1.g11194.t1	I	38756746	38798576	ngHelPoly1.g17769.t1	I	38226367	38264293
11295at6231	A	nxHelBake1.g11199.t1	I	38900875	38922545	ngHelPoly1.g17771.t1	I	38327297	38349455
7146at6231	A	nxHelBake1.g11200.t1	I	38946734	38973660	ngHelPoly1.g17772.t1	I	38387770	38407317
8055at6231	A	nxHelBake1.g11218.t1	I	39587294	39591759	ngHelPoly1.g17796.t1	I	39081770	39089523
5484at6231	A	nxHelBake1.g11219.t1	I	39591829	39598430	ngHelPoly1.g17797.t1	I	39089596	39097024
8482at6231	A	nxHelBake1.g11221.t1	I	39601720	39610680	ngHelPoly1.g17799.t1	I	39102261	39108919
2494at6231	A	nxHelBake1.g11222.t1	I	39610282	39616569	ngHelPoly1.g17800.t1	I	39108304	39114619
5202at6231	A	nxHelBake1.g11223.t1	I	39611072	39636063	ngHelPoly1.g17801.t2	I	39118439	39136759
1673at6231	A	nxHelBake1.g11228.t1	I	39719217	39735172	ngHelPoly1.g17804.t1	I	39205578	39238386
321at6231	-	nxHelBake1.g11229.t1	I	39735223	39770721	ngHelPoly1.g17806.t1	I	39241254	39269916
5013at6231	A	nxHelBake1.g11230.t1	I	39770696	39780139	ngHelPoly1.g17807.t1	I	39269892	39276721
1134at6231	A	nxHelBake1.g11232.t4	I	39785650	39798303	ngHelPoly1.g17808.t1	I	39281663	39297222
4106at6231	A	nxHelBake1.g11236.t1	I	39843550	39863201	ngHelPoly1.g17812.t1	I	39364248	39385766
4602at6231	A	nxHelBake1.g11240.t4	I	39993495	40014865	ngHelPoly1.g17816.t1	I	39479656	39503606
1174at6231	A	nxHelBake1.g11241.t1	I	40014642	40059160	ngHelPoly1.g17818.t1	I	39530684	39556359
7424at6231	-	nxHelBake1.g11250.t1	I	40259075	40267112	ngHelPoly1.g17825.t1	I	39752724	39756276
1492at6231	A	nxHelBake1.g11252.t1	I	40336191	40348839	ngHelPoly1.g17828.t1	I	39828152	39840509
8505at6231	A	nxHelBake1.g11260.t1	I	40482410	40500533	ngHelPoly1.g17836.t1	I	40006630	40022534
5070at6231	A	nxHelBake1.g11261.t1	I	40500662	40513682	ngHelPoly1.g17837.t1	I	40022665	40033137
267at6231	C	nxHelBake1.g11273.t1	I	40832694	40928227	ngHelPoly1.g9862.t1	III	686954	699719
4197at6231	-	nxHelBake1.g11279.t1	I	41148365	41214140	ngHelPoly1.g17860.t1	I	40691399	40752655
3793at6231	A	nxHelBake1.g11293.t1	I	41721902	41728550	ngHelPoly1.g17874.t1	I	41292044	41298619
2311at6231	A	nxHelBake1.g11296.t1	I	41854103	41869160	ngHelPoly1.g17878.t1	I	41425820	41441997
1452at6231	A	nxHelBake1.g11304.t1	I	42210141	42236164	ngHelPoly1.g17884.t1	I	41760690	41783659
3995at6231	A	nxHelBake1.g11306.t2	I	42268047	42282976	ngHelPoly1.g17886.t1	I	41813739	41828759
11433at6231	-	nxHelBake1.g11307.t1	I	42298099	42309264	ngHelPoly1.g17887.t1	I	41834153	41848548
10640at6231	A	nxHelBake1.g11310.t1	I	42349929	42368802	ngHelPoly1.g17890.t1	I	41890863	41912656
9262at6231	A	nxHelBake1.g11312.t1	I	42380949	42393491	ngHelPoly1.g17893.t1	I	41924484	41932186
6476at6231	-	nxHelBake1.g11313.t1	I	42410744	42430963	ngHelPoly1.g17895.t1	I	41945045	41985873
5773at6231	A	nxHelBake1.g11314.t1	I	42447530	42469514	ngHelPoly1.g17896.t1	I	41999838	42023609
3553at6231	A	nxHelBake1.g11317.t1	I	42526403	42538307	ngHelPoly1.g17898.t1	I	42080775	42094493
3259at6231	A	nxHelBake1.g11318.t1	I	42540850	42572448	ngHelPoly1.g17899.t1	I	42097076	42144773
10791at6231	A	nxHelBake1.g11320.t1	I	42574798	42589355	ngHelPoly1.g17901.t1	I	42146962	42158575
1373at6231	A	nxHelBake1.g11324.t1	I	42747474	42770447	ngHelPoly1.g17905.t1	I	42274986	42292367
10249at6231	-	nxHelBake1.g11325.t1	I	42775574	42775979	ngHelPoly1.g17906.t1	I	42296274	42296689
5714at6231	A	nxHelBake1.g11326.t3	I	42786677	42804914	ngHelPoly1.g17907.t1	I	42302932	42313666
1596at6231	A	nxHelBake1.g11327.t1	I	42805012	42813996	ngHelPoly1.g17908.t1	I	42313790	42323938
522at6231	A	nxHelBake1.g11328.t1	I	42822066	42872800	ngHelPoly1.g17909.t1	I	42356268	42378134
3903at6231	A	nxHelBake1.g11330.t1	I	43186277	43203100	ngHelPoly1.g17913.t1	I	42680728	42697248
1645at6231	A	nxHelBake1.g11338.t1	I	43422916	43443904	ngHelPoly1.g17925.t1	I	43008024	43031619
3596at6231	A	nxHelBake1.g11346.t1	I	43962074	43974396	ngHelPoly1.g17938.t2	I	43528297	43542086
327at6231	A	nxHelBake1.g11347.t2	I	44015978	44033500	ngHelPoly1.g17939.t1	I	43574398	43590607
74at6231	A	nxHelBake1.g11356.t1	I	44220046	44268551	ngHelPoly1.g17947.t1	I	43757522	43800756
4887at6231	A	nxHelBake1.g11357.t1	I	44275456	44337660	ngHelPoly1.g17949.t1	I	43808159	43866971
7851at6231	A	nxHelBake1.g11367.t1	I	44586187	44590215	ngHelPoly1.g17956.t1	I	44029212	44051296
117at6231	A	nxHelBake1.g11381.t1	I	45058991	45108794	ngHelPoly1.g17967.t1	I	44545541	44593733
489at6231	A	nxHelBake1.g11391.t1	I	45554796	45561182	ngHelPoly1.g17981.t1	I	44981603	44988387
9081at6231	A	nxHelBake1.g11398.t1	I	45644732	45645878	ngHelPoly1.g17987.t1	I	45092910	45094055
7626at6231	A	nxHelBake1.g11402.t1	I	45779148	45794152	ngHelPoly1.g17992.t1	I	45260807	45270366
9260at6231	A	nxHelBake1.g11408.t1	I	45960698	45968629	ngHelPoly1.g18001.t1	I	45445930	45456315
7943at6231	A	nxHelBake1.g11411.t1	I	46024303	46030793	ngHelPoly1.g18004.t1	I	45508291	45515446
2415at6231	A	nxHelBake1.g11415.t1	I	46181459	46207442	ngHelPoly1.g18006.t3	I	45628587	45654807
9060at6231	-	nxHelBake1.g11418.t1	I	46325624	46365643	ngHelPoly1.g18009.t1	I	45779427	45809681
6880at6231	A	nxHelBake1.g11434.t1	I	46676290	46681675	ngHelPoly1.g18027.t1	I	46163147	46168159
4461at6231	A	nxHelBake1.g11435.t2	I	46709092	46720595	ngHelPoly1.g18028.t1	I	46183651	46193606
1263at6231	A	nxHelBake1.g11436.t1	I	46786689	46797139	ngHelPoly1.g18030.t1	I	46262616	46269128
10152at6231	A	nxHelBake1.g11442.t2	I	46969794	46974302	ngHelPoly1.g18035.t1	I	46457333	46461869
1473at6231	A	nxHelBake1.g11448.t1	I	47029500	47057817	ngHelPoly1.g18037.t1	I	46519956	46536059
5299at6231	A	nxHelBake1.g11455.t2	I	47190359	47210829	ngHelPoly1.g18041.t1	I	46660900	46686857
6246at6231	A	nxHelBake1.g11457.t3	I	47323597	47348999	ngHelPoly1.g18043.t1	I	46777185	46807357
9564at6231	A	nxHelBake1.g11458.t1	I	47350324	47361636	ngHelPoly1.g18044.t1	I	46809320	46819393
594at6231	A	nxHelBake1.g11463.t1	I	47449353	47463886	ngHelPoly1.g18047.t1	I	46887248	46898815
6167at6231	A	nxHelBake1.g11468.t1	I	47692920	47850982	ngHelPoly1.g18051.t1	I	47099546	47135727
5901at6231	-	nxHelBake1.g11480.t1	I	48412038	48426075	ngHelPoly1.g18067.t1	I	47773444	47783153
10655at6231	-	nxHelBake1.g11481.t1	I	48426217	48429569	ngHelPoly1.g18068.t1	I	47783227	47785846
1076at6231	-	nxHelBake1.g11482.t3	I	48494235	48534095	ngHelPoly1.g18071.t1	I	47886678	47891534
9486at6231	-	nxHelBake1.g11483.t1	I	48543198	48573075	ngHelPoly1.g18074.t1	I	47908165	47948859
7276at6231	-	nxHelBake1.g11490.t2	I	48856213	48875759	ngHelPoly1.g18081.t1	I	48137537	48170529
5611at6231	A	nxHelBake1.g11491.t2	I	48875104	48893195	ngHelPoly1.g18083.t1	I	48178564	48182964
3058at6231	-	nxHelBake1.g11493.t1	I	49018944	49041629	ngHelPoly1.g18091.t1	I	48400263	48417833
3125at6231	A	nxHelBake1.g11495.t2	I	49056583	49074431	ngHelPoly1.g18089.t1	I	48367441	48378793
3376at6231	A	nxHelBake1.g11497.t1	I	49100110	49105711	ngHelPoly1.g18086.t1	I	48314716	48328644
1552at6231	A	nxHelBake1.g11501.t4	I	49229348	49278474	ngHelPoly1.g18094.t1	I	48469858	48530351
9120at6231	A	nxHelBake1.g11506.t1	I	49501486	49532943	ngHelPoly1.g18099.t1	I	48727399	48761273
6350at6231	A	nxHelBake1.g11508.t4	I	49574684	49609922	ngHelPoly1.g18101.t2	I	48800732	48835882
57at6231	A	nxHelBake1.g11510.t2	I	49652621	49715502	ngHelPoly1.g18106.t1	I	48855603	48922994
8846at6231	-	nxHelBake1.g11511.t1	I	49718857	49730745	ngHelPoly1.g18109.t1	I	48929031	48943244
7707at6231	A	nxHelBake1.g11512.t1	I	49734589	49740022	ngHelPoly1.g18110.t1	I	48947953	48953014
1293at6231	A	nxHelBake1.g11513.t1	I	49747281	49805393	ngHelPoly1.g18111.t1	I	48955817	49020226
4098at6231	A	nxHelBake1.g11526.t2	I	50224290	50234346	ngHelPoly1.g18128.t2	I	49563305	49571874
6065at6231	A	nxHelBake1.g11531.t1	I	50408122	50434115	ngHelPoly1.g18138.t1	I	49744569	49771869
1147at6231	A	nxHelBake1.g11533.t2	I	50443311	50490873	ngHelPoly1.g18139.t3	I	49783965	49836122
532at6231	A	nxHelBake1.g11534.t3	I	50557608	50626558	ngHelPoly1.g18140.t1	I	49898276	49954132
8036at6231	A	nxHelBake1.g11536.t1	I	50688780	50708999	ngHelPoly1.g18141.t1	I	49988669	50028254
2351at6231	A	nxHelBake1.g11538.t1	I	50766339	50787689	ngHelPoly1.g18143.t1	I	50089751	50108060
5268at6231	A	nxHelBake1.g11541.t2	I	50854836	50875266	ngHelPoly1.g18147.t1	I	50177062	50196334
2778at6231	A	nxHelBake1.g11543.t1	I	50891838	50898429	ngHelPoly1.g18148.t1	I	50217135	50223067
1980at6231	A	nxHelBake1.g11554.t1	I	51552367	51624053	ngHelPoly1.g18165.t1	I	50839465	50902509
5895at6231	A	nxHelBake1.g11558.t1	I	51722795	51731051	ngHelPoly1.g18168.t1	I	50989524	51010323
11173at6231	A	nxHelBake1.g11559.t3	I	51739600	51753244	ngHelPoly1.g18169.t2	I	51019126	51035938
7555at6231	-	nxHelBake1.g11561.t1	I	51872303	51914770	ngHelPoly1.g18172.t1	I	51172320	51189221
7009at6231	A	nxHelBake1.g11562.t1	I	51932810	51953619	ngHelPoly1.g18175.t1	I	51237347	51254944
1087at6231	-	nxHelBake1.g11565.t3	I	52093181	52123060	ngHelPoly1.g18180.t1	I	51365823	51401558
8417at6231	A	nxHelBake1.g11566.t1	I	52123256	52147351	ngHelPoly1.g18182.t1	I	51421758	51425864
3450at6231	A	nxHelBake1.g11569.t1	I	52303983	52318564	ngHelPoly1.g18186.t1	I	51545527	51558933
5767at6231	A	nxHelBake1.g11577.t1	I	52590348	52619630	ngHelPoly1.g18194.t1	I	51746106	51771134
7003at6231	N	nxHelBake1.g11578.t1	I	52619582	52628129	ngHelPoly1.g18197.t1	I	51790962	51812285
2295at6231	N	nxHelBake1.g11579.t1	I	52628223	52676035	ngHelPoly1.g18198.t1	I	51812391	51869650
8184at6231	C	nxHelBake1.g11580.t1	I	52679950	52692685	ngHelPoly1.g18200.t2	I	51890272	51911366
1038at6231	-	nxHelBake1.g11588.t1	I	52896295	52940097	ngHelPoly1.g18206.t1	I	52108161	52128741
5868at6231	A	nxHelBake1.g11592.t1	I	53087178	53105588	ngHelPoly1.g18211.t1	I	52220528	52232897
5655at6231	A	nxHelBake1.g11599.t1	I	53307060	53311703	ngHelPoly1.g18216.t1	I	52688427	52692171
5715at6231	A	nxHelBake1.g11615.t1	I	53685736	53742209	ngHelPoly1.g18226.t1	I	53025096	53062675
1594at6231	A	nxHelBake1.g11623.t2	I	53994477	54045473	ngHelPoly1.g18238.t1	I	53499423	53512849
3671at6231	A	nxHelBake1.g11632.t1	I	54313233	54328738	ngHelPoly1.g18246.t1	I	53782976	53799449
8020at6231	-	nxHelBake1.g11645.t1	I	54625267	54645666	ngHelPoly1.g18256.t1	I	54089680	54109977
1033at6231	A	nxHelBake1.g11647.t1	I	54656447	54693646	ngHelPoly1.g18258.t1	I	54116761	54164932
7546at6231	A	nxHelBake1.g11651.t1	I	54873035	54902536	ngHelPoly1.g18262.t1	I	54393641	54399038
1142at6231	A	nxHelBake1.g11652.t3	I	54903296	54919974	ngHelPoly1.g18263.t1	I	54400330	54411410
9714at6231	A	nxHelBake1.g11653.t1	I	54921430	54931383	ngHelPoly1.g18264.t1	I	54415576	54424862
7430at6231	A	nxHelBake1.g11655.t1	I	54939605	54946556	ngHelPoly1.g18266.t1	I	54433028	54440200
1437at6231	A	nxHelBake1.g11656.t3	I	54946649	54979123	ngHelPoly1.g18267.t1	I	54440295	54445729
1375at6231	A	nxHelBake1.g11664.t1	I	55420252	55503612	ngHelPoly1.g18277.t1	I	54923108	54974307
8776at6231	A	nxHelBake1.g11685.t12	I	56381704	56480710	ngHelPoly1.g18295.t1	I	55826723	55906965
3863at6231	A	nxHelBake1.g11686.t1	I	56609182	56624800	ngHelPoly1.g18298.t1	I	55974100	55982544
631at6231	A	nxHelBake1.g11687.t6	I	56624919	56706096	ngHelPoly1.g18300.t1	I	55989276	56068368
10907at6231	-	nxHelBake1.g11692.t1	I	57483741	57486368	ngHelPoly1.g18305.t1	I	56384188	56387331
5770at6231	A	nxHelBake1.g11700.t2	I	57723210	57747458	ngHelPoly1.g18321.t1	I	56581119	56610704
6496at6231	A	nxHelBake1.g11729.t1	I	58829306	58866101	ngHelPoly1.g18345.t1	I	57532494	57562155
8603at6231	A	nxHelBake1.g11734.t1	I	58949239	58952578	ngHelPoly1.g18348.t1	I	57649866	57651224
5082at6231	A	nxHelBake1.g11738.t1	I	59105781	59112447	ngHelPoly1.g18351.t1	I	57786526	57799215
2629at6231	A	nxHelBake1.g11767.t1	I	60665034	60719158	ngHelPoly1.g18379.t1	I	59181632	59257919
5365at6231	-	nxHelBake1.g11771.t1	I	60751455	60815199	ngHelPoly1.g18381.t1	I	59288785	59332532
2342at6231	A	nxHelBake1.g11773.t6	I	60888991	60936692	ngHelPoly1.g18384.t1	I	59392760	59431837
3458at6231	-	nxHelBake1.g11775.t1	I	61025527	61030197	ngHelPoly1.g18386.t1	I	59527680	59532213
509at6231	A	nxHelBake1.g11779.t1	I	61120210	61138374	ngHelPoly1.g18390.t1	I	59623267	59641689
918at6231	A	nxHelBake1.g11782.t1	I	61203679	61243298	ngHelPoly1.g18391.t1	I	59686986	59723039
1499at6231	A	nxHelBake1.g11784.t1	I	61294892	61341085	ngHelPoly1.g18395.t1	I	59772614	59816216
1856at6231	A	nxHelBake1.g11793.t1	I	61599702	61606400	ngHelPoly1.g18401.t2	I	60080475	60087119
2064at6231	A	nxHelBake1.g11794.t1	I	61606552	61642794	ngHelPoly1.g18402.t1	I	60089489	60112056
531at6231	A	nxHelBake1.g11802.t1	I	62177170	62203089	ngHelPoly1.g18413.t1	I	60570672	60587282
10441at6231	A	nxHelBake1.g11811.t1	I	62534844	62543779	ngHelPoly1.g18424.t1	I	60855584	60858079
6678at6231	A	nxHelBake1.g11820.t6	I	62788411	62835195	ngHelPoly1.g18436.t2	I	61104630	61204474
9343at6231	A	nxHelBake1.g11821.t1	I	62841067	62848188	ngHelPoly1.g18438.t1	I	61212077	61218054
9386at6231	A	nxHelBake1.g11825.t1	I	62960642	62979403	ngHelPoly1.g18441.t1	I	61321428	61340397
2652at6231	A	nxHelBake1.g11828.t1	I	63029827	63042309	ngHelPoly1.g18444.t1	I	61393044	61410294
10127at6231	A	nxHelBake1.g11830.t1	I	63076089	63084604	ngHelPoly1.g18446.t1	I	61446773	61456272
68at6231	A	nxHelBake1.g11833.t1	I	63253886	63323773	ngHelPoly1.g18453.t1	I	61659337	61742339
3235at6231	A	nxHelBake1.g11835.t1	I	63363717	63375685	ngHelPoly1.g18454.t1	I	61781116	61791437
7627at6231	A	nxHelBake1.g11848.t1	I	63841889	63883061	ngHelPoly1.g18465.t1	I	62214952	62239123
1053at6231	A	nxHelBake1.g11862.t1	I	64425650	64459439	ngHelPoly1.g18478.t1	I	62784715	62805999
1702at6231	A	nxHelBake1.g11874.t1	I	64819197	64845238	ngHelPoly1.g18493.t1	I	63133377	63149179
484at6231	A	nxHelBake1.g11878.t1	I	64921902	64983558	ngHelPoly1.g18497.t1	I	63239138	63291272
3012at6231	A	nxHelBake1.g11884.t1	I	65061954	65078159	ngHelPoly1.g18501.t1	I	63369345	63387263
7385at6231	-	nxHelBake1.g11885.t1	I	65144526	65154039	ngHelPoly1.g18502.t1	I	63432017	63437367
3516at6231	A	nxHelBake1.g11886.t1	I	65158343	65164664	ngHelPoly1.g18503.t1	I	63440656	63446626
590at6231	A	nxHelBake1.g11887.t2	I	65190379	65207165	ngHelPoly1.g18505.t1	I	63461546	63480554
1295at6231	A	nxHelBake1.g11888.t1	I	65210554	65232499	ngHelPoly1.g18506.t2	I	63484502	63502897
422at6231	A	nxHelBake1.g11891.t1	I	65290222	65301550	ngHelPoly1.g18509.t1	I	63572389	63583614
4085at6231	-	nxHelBake1.g11892.t2	I	65310948	65322559	ngHelPoly1.g18510.t2	I	63586350	63597604
2524at6231	A	nxHelBake1.g11893.t1	I	65322703	65345304	ngHelPoly1.g18511.t2	I	63598162	63618939
5900at6231	A	nxHelBake1.g11895.t1	I	65350300	65361730	ngHelPoly1.g18514.t1	I	63631883	63647671
7089at6231	A	nxHelBake1.g11896.t1	I	65367402	65374989	ngHelPoly1.g18515.t1	I	63658766	63667590
3676at6231	A	nxHelBake1.g11897.t1	I	65393184	65403650	ngHelPoly1.g18516.t3	I	63682081	63692976
9206at6231	-	nxHelBake1.g11900.t1	I	65448957	65452350	ngHelPoly1.g18519.t1	I	63739954	63742576
7476at6231	A	nxHelBake1.g11901.t2	I	65452540	65464395	ngHelPoly1.g18520.t1	I	63742723	63750846
5792at6231	-	nxHelBake1.g11904.t2	I	65485843	65511863	ngHelPoly1.g18523.t1	I	63768829	63787457
8280at6231	A	nxHelBake1.g11908.t1	I	65626274	65642820	ngHelPoly1.g18527.t1	I	63923001	63942784
881at6231	A	nxHelBake1.g11917.t1	I	66297136	66311043	ngHelPoly1.g18542.t1	I	64539041	64552305
8691at6231	A	nxHelBake1.g11926.t1	I	66855134	66873822	ngHelPoly1.g18556.t3	I	65121213	65140365
2213at6231	A	nxHelBake1.g11930.t3	I	67081855	67107619	ngHelPoly1.g18562.t1	I	65320966	65335298
1575at6231	-	nxHelBake1.g11934.t1	I	67163429	67180219	ngHelPoly1.g18565.t1	I	65439655	65456147
2498at6231	A	nxHelBake1.g11935.t1	I	67200668	67217999	ngHelPoly1.g18566.t1	I	65484935	65496183
3386at6231	-	nxHelBake1.g11937.t1	I	67223880	67243740	ngHelPoly1.g18569.t1	I	65502250	65520237
3072at6231	-	nxHelBake1.g11948.t1	I	67736388	67753607	ngHelPoly1.g18580.t1	I	65944881	65963435
5952at6231	A	nxHelBake1.g11951.t1	I	67784780	67793791	ngHelPoly1.g18583.t1	I	65989008	65999389
175at6231	A	nxHelBake1.g11959.t2	I	68050703	68192022	ngHelPoly1.g18595.t2	I	66250435	66393165
998at6231	X	nxHelBake1.g11962.t2	I	68346641	68358543	ngHelPoly1.g18598.t4	I	66542465	66553723
1196at6231	A	nxHelBake1.g11966.t6	I	68409262	68427378	ngHelPoly1.g18602.t1	I	66609787	66620888
4310at6231	A	nxHelBake1.g11971.t1	I	68624594	68652694	ngHelPoly1.g18604.t1	I	66773830	66796661
2182at6231	A	nxHelBake1.g11972.t1	I	68658229	68683516	ngHelPoly1.g18605.t2	I	66802868	66828601
3699at6231	A	nxHelBake1.g11975.t3	I	68772585	68793597	ngHelPoly1.g18607.t1	I	66910091	66931292
2073at6231	A	nxHelBake1.g11976.t1	I	68803040	68818202	ngHelPoly1.g18608.t1	I	66938953	66952497
2035at6231	A	nxHelBake1.g11978.t2	I	68843191	68864215	ngHelPoly1.g18611.t1	I	66970933	66993360
7814at6231	A	nxHelBake1.g11984.t1	I	69050273	69052615	ngHelPoly1.g18621.t1	I	67183647	67185765
2232at6231	A	nxHelBake1.g11991.t1	I	69242114	69259529	ngHelPoly1.g18629.t1	I	67376359	67403006
10259at6231	-	nxHelBake1.g11996.t2	I	69376268	69387288	ngHelPoly1.g18635.t1	I	67514793	67527524
3653at6231	-	nxHelBake1.g11997.t1	I	69387698	69402540	ngHelPoly1.g18636.t1	I	67527945	67544590
4213at6231	A	nxHelBake1.g12001.t1	I	69464991	69478906	ngHelPoly1.g18639.t1	I	67589152	67595386
1211at6231	A	nxHelBake1.g12010.t1	I	69691016	69702361	ngHelPoly1.g18647.t2	I	67839982	67849376
2081at6231	-	nxHelBake1.g12011.t4	I	69702832	69717620	ngHelPoly1.g18648.t1	I	67851804	67865355
5705at6231	-	nxHelBake1.g12016.t1	I	69801517	69809072	ngHelPoly1.g18650.t1	I	67930922	67945106
7281at6231	A	nxHelBake1.g12017.t1	I	69822046	69835122	ngHelPoly1.g18651.t1	I	67964510	67977344
4359at6231	A	nxHelBake1.g12021.t1	I	70049469	70062415	ngHelPoly1.g18657.t1	I	68169103	68181859
10341at6231	A	nxHelBake1.g12025.t4	I	70092131	70115380	ngHelPoly1.g18661.t1	I	68215923	68225451
7591at6231	-	nxHelBake1.g12026.t1	I	70140541	70156374	ngHelPoly1.g18662.t1	I	68264931	68282393
1649at6231	A	nxHelBake1.g12032.t1	I	70319977	70332460	ngHelPoly1.g18666.t1	I	68471285	68485519
503at6231	A	nxHelBake1.g12033.t1	I	70357275	70377491	ngHelPoly1.g18667.t1	I	68502928	68525706
1708at6231	-	nxHelBake1.g12036.t1	I	70453858	70468826	ngHelPoly1.g18669.t1	I	68601645	68616452
4735at6231	A	nxHelBake1.g12044.t1	I	70808962	70814056	ngHelPoly1.g18681.t2	I	68923324	68929514
4993at6231	A	nxHelBake1.g12045.t1	I	70814194	70818509	ngHelPoly1.g18682.t1	I	68930291	68934605
3157at6231	A	nxHelBake1.g12046.t2	I	70818388	70826115	ngHelPoly1.g18683.t1	I	68934538	68944217
1322at6231	A	nxHelBake1.g12047.t1	I	70827391	70841713	ngHelPoly1.g18684.t2	I	68946520	68958549
4202at6231	A	nxHelBake1.g12055.t1	I	71026019	71032943	ngHelPoly1.g18693.t1	I	69200947	69207720
3304at6231	A	nxHelBake1.g12056.t1	I	71033222	71042439	ngHelPoly1.g18694.t1	I	69207997	69217603
4559at6231	-	nxHelBake1.g12060.t1	I	71115920	71125081	ngHelPoly1.g18696.t1	I	69251435	69278103
430at6231	A	nxHelBake1.g12062.t1	I	71143666	71155068	ngHelPoly1.g18699.t1	I	69298140	69308680
2418at6231	A	nxHelBake1.g12085.t1	I	71735919	71747343	ngHelPoly1.g18716.t1	I	69882445	69894325
8448at6231	A	nxHelBake1.g12086.t1	I	71747541	71754985	ngHelPoly1.g18717.t1	I	69894587	69903351
10289at6231	A	nxHelBake1.g12087.t1	I	71755945	71761402	ngHelPoly1.g18718.t1	I	69904305	69911073
8058at6231	-	nxHelBake1.g12094.t1	I	71896647	71904018	ngHelPoly1.g18725.t1	I	70042144	70048399
1717at6231	-	nxHelBake1.g12098.t1	I	71950755	72011905	ngHelPoly1.g18728.t1	I	70085809	70130856
1899at6231	A	nxHelBake1.g12104.t1	I	72221175	72237761	ngHelPoly1.g18737.t1	I	70321269	70336207
5379at6231	-	nxHelBake1.g12108.t1	I	72374397	72394454	ngHelPoly1.g18741.t1	I	70453549	70489795
238at6231	A	nxHelBake1.g12115.t1	I	72481159	72499679	ngHelPoly1.g18747.t2	I	70591621	70609489
8342at6231	A	nxHelBake1.g12121.t2	I	72718360	72723886	ngHelPoly1.g18754.t1	I	70793645	70800468
2815at6231	A	nxHelBake1.g12122.t3	I	72766464	72891128	ngHelPoly1.g18757.t1	I	70844181	70968402
10898at6231	-	nxHelBake1.g12124.t1	I	72894004	72895424	ngHelPoly1.g18758.t1	I	70971486	70973987
9014at6231	A	nxHelBake1.g12130.t1	I	73102134	73113801	ngHelPoly1.g18764.t1	I	71149861	71152933
2226at6231	-	nxHelBake1.g12139.t1	I	73501686	73516098	ngHelPoly1.g18774.t3	I	71507939	71524628
5957at6231	A	nxHelBake1.g12148.t1	I	73796092	73803148	ngHelPoly1.g18784.t1	I	71820826	71827515
4750at6231	A	nxHelBake1.g12152.t1	I	73916957	73930042	ngHelPoly1.g18788.t1	I	71971948	71981643
937at6231	A	nxHelBake1.g12154.t1	I	74017462	74057070	ngHelPoly1.g18790.t1	I	72036262	72079240
5090at6231	A	nxHelBake1.g12179.t1	I	74799617	74817804	ngHelPoly1.g18821.t1	I	72877204	72895164
7795at6231	-	nxHelBake1.g12181.t1	I	74854067	74859746	ngHelPoly1.g18823.t1	I	72922368	72937670
1301at6231	A	nxHelBake1.g12186.t1	I	75026067	75038311	ngHelPoly1.g18827.t1	I	73078986	73089324
9335at6231	-	nxHelBake1.g12187.t1	I	75044561	75052571	ngHelPoly1.g18828.t1	I	73094958	73104866
3219at6231	A	nxHelBake1.g12190.t1	I	75148974	75203369	ngHelPoly1.g18831.t1	I	73256102	73268840
2353at6231	A	nxHelBake1.g12197.t1	I	75433941	75452096	ngHelPoly1.g18837.t1	I	73468728	73487151
3678at6231	A	nxHelBake1.g12203.t1	I	75650323	75655635	ngHelPoly1.g18845.t1	I	73686550	73691152
2538at6231	A	nxHelBake1.g12204.t2	I	75658277	75718807	ngHelPoly1.g18846.t2	I	73694327	73753940
670at6231	-	nxHelBake1.g12206.t1	I	75727959	75739050	ngHelPoly1.g18848.t1	I	73763666	73774927
1931at6231	A	nxHelBake1.g12211.t1	I	75871976	75934070	ngHelPoly1.g18850.t1	I	73897872	73979958
849at6231	A	nxHelBake1.g12216.t4	I	75988245	76026423	ngHelPoly1.g18854.t4	I	74034184	74072790
6111at6231	A	nxHelBake1.g12219.t1	I	76051809	76070513	ngHelPoly1.g18856.t1	I	74118628	74124940
4692at6231	A	nxHelBake1.g12227.t1	I	76202346	76208670	ngHelPoly1.g18863.t1	I	74258738	74271288
6093at6231	-	nxHelBake1.g12231.t2	I	76303448	76311752	ngHelPoly1.g18867.t2	I	74355195	74363847
204at6231	-	nxHelBake1.g12232.t2	I	76312293	76343058	ngHelPoly1.g18868.t1	I	74364372	74398675
488at6231	A	nxHelBake1.g12237.t4	I	76412476	76439604	ngHelPoly1.g18873.t1	I	74455752	74480476
4863at6231	A	nxHelBake1.g12248.t1	I	76786979	76799075	ngHelPoly1.g18886.t1	I	74827924	74834687
853at6231	A	nxHelBake1.g12249.t1	I	76799097	76831209	ngHelPoly1.g18887.t1	I	74844578	74875905
7148at6231	-	nxHelBake1.g12252.t1	I	76857864	76890925	ngHelPoly1.g18890.t1	I	74905546	74941853
5676at6231	-	nxHelBake1.g12253.t2	I	76895524	76907594	ngHelPoly1.g18891.t1	I	74969113	74977977
5344at6231	E	nxHelBake1.g12270.t1	I	77573933	77580565	ngHelPoly1.g18910.t1	I	75577255	75580880
4468at6231	A	nxHelBake1.g12273.t1	I	77648540	77672934	ngHelPoly1.g18913.t1	I	75646772	75668554
1329at6231	A	nxHelBake1.g12275.t1	I	77710791	77732594	ngHelPoly1.g18915.t1	I	75696236	75717428
1101at6231	A	nxHelBake1.g12276.t1	I	77750544	77761133	ngHelPoly1.g18916.t1	I	75740507	75779468
3987at6231	-	nxHelBake1.g12282.t1	I	77895670	77903048	ngHelPoly1.g18920.t1	I	75840049	75854617
8121at6231	-	nxHelBake1.g12289.t1	I	78077992	78085770	ngHelPoly1.g18925.t2	I	76007726	76017151
10661at6231	A	nxHelBake1.g12305.t2	I	78623857	78659217	ngHelPoly1.g18946.t1	I	76425644	76452616
1438at6231	A	nxHelBake1.g12306.t1	I	78659301	78673128	ngHelPoly1.g18949.t1	I	76466695	76468633
6134at6231	-	nxHelBake1.g12313.t1	I	78845539	78852673	ngHelPoly1.g18957.t1	I	76625803	76634188
3196at6231	A	nxHelBake1.g12320.t2	I	78952488	79008578	ngHelPoly1.g18965.t2	I	76746523	76796913
7258at6231	A	nxHelBake1.g12323.t1	I	79121854	79141881	ngHelPoly1.g18969.t1	I	76995189	77032582
2802at6231	-	nxHelBake1.g12324.t1	I	79167028	79178261	ngHelPoly1.g18970.t1	I	77055766	77065973
8363at6231	-	nxHelBake1.g12333.t1	I	79475637	79478838	ngHelPoly1.g18978.t1	I	77302521	77308375
961at6231	N	nxHelBake1.g12336.t1	I	79548205	79591434	ngHelPoly1.g1785.t1	X	67855332	67868292
5642at6231	-	nxHelBake1.g12353.t1	I	80021755	80089658	ngHelPoly1.g18996.t1	I	77915726	77936012
3077at6231	A	nxHelBake1.g12356.t1	I	80198353	80219228	ngHelPoly1.g19000.t1	I	78035168	78051443
8636at6231	-	nxHelBake1.g12357.t1	I	80228137	80243753	ngHelPoly1.g19002.t1	I	78066375	78077196
2948at6231	A	nxHelBake1.g12364.t1	I	80463129	80481058	ngHelPoly1.g19011.t1	I	78303005	78319972
6360at6231	A	nxHelBake1.g12367.t1	I	80571261	80602969	ngHelPoly1.g19017.t2	I	78427070	78494957
1275at6231	A	nxHelBake1.g12405.t1	I	81627556	81640540	ngHelPoly1.g19054.t1	I	79427203	79436541
2893at6231	A	nxHelBake1.g12410.t2	I	81859892	81889111	ngHelPoly1.g19059.t1	I	79624033	79650539
4258at6231	A	nxHelBake1.g12418.t1	I	82059483	82130179	ngHelPoly1.g19065.t1	I	79805276	79818052
675at6231	A	nxHelBake1.g12426.t2	I	82280188	82289681	ngHelPoly1.g19078.t1	I	80062662	80071962
1453at6231	A	nxHelBake1.g12430.t1	I	82348836	82366044	ngHelPoly1.g19082.t1	I	80131150	80144930
1179at6231	A	nxHelBake1.g12436.t1	I	82544066	82564772	ngHelPoly1.g19090.t1	I	80301665	80320090
393at6231	-	nxHelBake1.g12442.t1	I	82674621	82706880	ngHelPoly1.g19096.t1	I	80422320	80457959
10018at6231	A	nxHelBake1.g12450.t1	I	82837314	82846098	ngHelPoly1.g19103.t1	I	80560474	80565489
2760at6231	A	nxHelBake1.g12451.t1	I	82852045	82862909	ngHelPoly1.g19104.t1	I	80571974	80585466
2667at6231	-	nxHelBake1.g12455.t1	I	83010577	83027165	ngHelPoly1.g19108.t1	I	80712874	80730054
5858at6231	N	nxHelBake1.g12464.t1	I	83199934	83209205	ngHelPoly1.g19117.t1	I	80897592	80907196
4424at6231	A	nxHelBake1.g12469.t1	I	83362797	83371973	ngHelPoly1.g19122.t1	I	81057724	81065930
6023at6231	A	nxHelBake1.g12473.t1	I	83512999	83516301	ngHelPoly1.g19126.t1	I	81176999	81181060
7845at6231	-	nxHelBake1.g12475.t1	I	83577289	83588592	ngHelPoly1.g19128.t1	I	81225454	81234849
2754at6231	A	nxHelBake1.g12476.t1	I	83613751	83625737	ngHelPoly1.g19129.t1	I	81257077	81275690
8446at6231	A	nxHelBake1.g12477.t1	I	83628878	83633800	ngHelPoly1.g19130.t1	I	81278182	81282509
2332at6231	A	nxHelBake1.g12489.t1	I	83811050	83831186	ngHelPoly1.g19138.t2	I	81480066	81493508
6947at6231	A	nxHelBake1.g12494.t2	I	83907375	83919317	ngHelPoly1.g19144.t1	I	81564090	81574245
3907at6231	A	nxHelBake1.g12496.t1	I	83945598	83958433	ngHelPoly1.g19146.t1	I	81596715	81611486
5275at6231	A	nxHelBake1.g12497.t1	I	83989091	84012816	ngHelPoly1.g19147.t1	I	81643504	81666429
7068at6231	A	nxHelBake1.g12501.t1	I	84094663	84133875	ngHelPoly1.g19150.t1	I	81730420	81767446
5789at6231	A	nxHelBake1.g12511.t1	I	84238830	84245351	ngHelPoly1.g19154.t1	I	81864265	81870181
4331at6231	-	nxHelBake1.g12512.t1	I	84243071	84257364	ngHelPoly1.g19155.t1	I	81870122	81874229
3727at6231	-	nxHelBake1.g12514.t1	I	84262435	84279870	ngHelPoly1.g19157.t1	I	81885834	81897384
4226at6231	A	nxHelBake1.g12515.t1	I	84278260	84296730	ngHelPoly1.g19158.t1	I	81896730	81916379
5280at6231	A	nxHelBake1.g12517.t2	I	84347177	84370496	ngHelPoly1.g19159.t1	I	81979161	81996109
2299at6231	A	nxHelBake1.g12523.t1	I	84490913	84512197	ngHelPoly1.g19165.t1	I	82118546	82142556
6686at6231	A	nxHelBake1.g12528.t1	I	84639460	84686323	ngHelPoly1.g19171.t1	I	82310804	82346542
18at6231	A	nxHelBake1.g12532.t1	I	84759943	84820153	ngHelPoly1.g19176.t2	I	82444056	82503088
6768at6231	-	nxHelBake1.g12537.t1	I	85055058	85060760	ngHelPoly1.g19182.t1	I	82720579	82725215
4977at6231	N	nxHelBake1.g12544.t1	I	85313812	85319837	ngHelPoly1.g19190.t1	I	82953470	82957786
48at6231	A	nxHelBake1.g12551.t1	I	85533050	85562534	ngHelPoly1.g19196.t1	I	83157220	83190720
2008at6231	N	nxHelBake1.g12553.t2	I	85577690	85594646	ngHelPoly1.g19198.t1	I	83209295	83231185
2471at6231	A	nxHelBake1.g12556.t1	I	85713364	85775206	ngHelPoly1.g19204.t1	I	83313938	83403141
271at6231	A	nxHelBake1.g12570.t1	I	86056164	86084048	ngHelPoly1.g19216.t1	I	83615490	83641694
1679at6231	-	nxHelBake1.g12571.t2	I	86089819	86116885	ngHelPoly1.g19217.t1	I	83650291	83674087
4208at6231	A	nxHelBake1.g12578.t1	I	86352743	86363871	ngHelPoly1.g19227.t1	I	83945455	83958248
3611at6231	-	nxHelBake1.g12591.t2	I	86639229	86672845	ngHelPoly1.g19237.t1	I	84202954	84233222
10498at6231	A	nxHelBake1.g12596.t1	I	86780507	86791381	ngHelPoly1.g19242.t1	I	84341718	84358415
5505at6231	A	nxHelBake1.g12598.t2	I	86873930	86882236	ngHelPoly1.g19244.t1	I	84431190	84438354
6666at6231	A	nxHelBake1.g12599.t1	I	86885772	86892761	ngHelPoly1.g19245.t1	I	84440266	84445307
8949at6231	A	nxHelBake1.g12600.t1	I	86893654	86900781	ngHelPoly1.g19246.t1	I	84452999	84457975
1427at6231	A	nxHelBake1.g12621.t1	I	87676332	87713889	ngHelPoly1.g19270.t1	I	85190814	85223529
9494at6231	-	nxHelBake1.g12622.t1	I	87739664	87751240	ngHelPoly1.g19271.t1	I	85243212	85251435
4151at6231	A	nxHelBake1.g12630.t1	I	87977463	87999911	ngHelPoly1.g19279.t1	I	85522913	85546054
7367at6231	A	nxHelBake1.g12634.t1	I	88074871	88079663	ngHelPoly1.g19283.t1	I	85602262	85606963
3970at6231	A	nxHelBake1.g12635.t1	I	88079281	88089818	ngHelPoly1.g19284.t1	I	85607436	85613468
10534at6231	A	nxHelBake1.g12636.t1	I	88090995	88101664	ngHelPoly1.g19285.t1	I	85616527	85624281
5142at6231	A	nxHelBake1.g12642.t1	I	88261500	88274617	ngHelPoly1.g19292.t1	I	85784672	85801010
7278at6231	A	nxHelBake1.g12645.t1	I	88291355	88299740	ngHelPoly1.g19295.t1	I	85816248	85819235
6977at6231	A	nxHelBake1.g12646.t1	I	88302462	88318950	ngHelPoly1.g19296.t1	I	85827835	85835946
1304at6231	-	nxHelBake1.g12688.t1	I	89973002	89978493	ngHelPoly1.g19347.t1	I	87488021	87491176
3420at6231	A	nxHelBake1.g12691.t2	I	90122756	90144673	ngHelPoly1.g19349.t1	I	87654525	87671961
6240at6231	A	nxHelBake1.g12694.t1	I	90194876	90204719	ngHelPoly1.g19352.t1	I	87738869	87750504
1160at6231	A	nxHelBake1.g12708.t1	I	90534458	90545976	ngHelPoly1.g19367.t1	I	88149608	88162175
3712at6231	A	nxHelBake1.g12711.t3	I	90632656	90651984	ngHelPoly1.g19372.t1	I	88257615	88281943
11178at6231	A	nxHelBake1.g12716.t1	I	90827197	90830902	ngHelPoly1.g19377.t1	I	88463870	88467386
10463at6231	A	nxHelBake1.g12722.t2	I	91011564	91093439	ngHelPoly1.g19380.t1	I	88623284	88702398
9440at6231	A	nxHelBake1.g12735.t1	I	91369834	91378091	ngHelPoly1.g19390.t1	I	88931590	88940846
1361at6231	A	nxHelBake1.g12738.t1	I	91565598	91595318	ngHelPoly1.g19393.t1	I	89116908	89149615
7345at6231	A	nxHelBake1.g12747.t1	I	91800529	91815492	ngHelPoly1.g19400.t1	I	89377946	89389684
4766at6231	A	nxHelBake1.g12750.t1	I	91862737	91876370	ngHelPoly1.g19402.t2	I	89515574	89628441
7319at6231	A	nxHelBake1.g12755.t1	I	92040769	92047931	ngHelPoly1.g19405.t1	I	89681266	89688418
1653at6231	A	nxHelBake1.g12756.t1	I	92050125	92058189	ngHelPoly1.g19406.t1	I	89690566	89704573
1417at6231	-	nxHelBake1.g12757.t1	I	92067542	92106318	ngHelPoly1.g19407.t1	I	89707291	89739266
4657at6231	A	nxHelBake1.g12766.t1	I	92387729	92410484	ngHelPoly1.g19413.t1	I	89988349	90003125
7288at6231	A	nxHelBake1.g12773.t1	I	92582352	92597937	ngHelPoly1.g19420.t1	I	90138854	90153256
1405at6231	A	nxHelBake1.g12776.t1	I	92683814	92707116	ngHelPoly1.g19424.t1	I	90253163	90276945
333at6231	A	nxHelBake1.g12777.t1	I	92880898	92916852	ngHelPoly1.g19425.t1	I	90317106	90361909
3852at6231	A	nxHelBake1.g12784.t1	I	93082903	93094817	ngHelPoly1.g19435.t1	I	90623823	90639915
1606at6231	A	nxHelBake1.g12786.t2	I	93172305	93212190	ngHelPoly1.g19437.t2	I	90716077	90758483
7492at6231	-	nxHelBake1.g12806.t1	I	93970450	93976304	ngHelPoly1.g19461.t1	I	91498775	91509376
1682at6231	A	nxHelBake1.g12808.t1	I	93998801	94013999	ngHelPoly1.g19463.t1	I	91542308	91556250
5978at6231	-	nxHelBake1.g12823.t1	I	94528541	94543638	ngHelPoly1.g19472.t1	I	92012308	92035080
7260at6231	A	nxHelBake1.g12824.t1	I	94574645	94596755	ngHelPoly1.g19474.t1	I	92063309	92081869
11363at6231	A	nxHelBake1.g12827.t2	I	94698794	94753922	ngHelPoly1.g19479.t1	I	92181122	92231324
10928at6231	A	nxHelBake1.g12828.t2	I	94762466	94768196	ngHelPoly1.g19480.t1	I	92238494	92243962
915at6231	A	nxHelBake1.g12829.t1	I	94771375	94796816	ngHelPoly1.g19481.t1	I	92248021	92275155
2891at6231	A	nxHelBake1.g12834.t1	I	94832630	94863514	ngHelPoly1.g19486.t1	I	92313903	92343475
1979at6231	A	nxHelBake1.g12836.t1	I	94883513	94898294	ngHelPoly1.g19488.t1	I	92365530	92382683
10918at6231	-	nxHelBake1.g12839.t1	I	94951969	94957597	ngHelPoly1.g19491.t1	I	92447247	92453727
2229at6231	A	nxHelBake1.g12845.t1	I	95037541	95046087	ngHelPoly1.g19495.t1	I	92519415	92524771
318at6231	A	nxHelBake1.g12847.t1	I	95102834	95211102	ngHelPoly1.g19497.t1	I	92569462	92670892
689at6231	-	nxHelBake1.g12849.t1	I	95252364	95286548	ngHelPoly1.g19499.t1	I	92706119	92744232
7292at6231	A	nxHelBake1.g12850.t1	I	95294021	95303638	ngHelPoly1.g19500.t1	I	92753265	92767517
5566at6231	A	nxHelBake1.g12852.t1	I	95370008	95386434	ngHelPoly1.g19502.t1	I	92830646	92850129
4063at6231	A	nxHelBake1.g12853.t1	I	95389736	95403661	ngHelPoly1.g19503.t1	I	92853893	92864725
9333at6231	A	nxHelBake1.g12854.t1	I	95403591	95423483	ngHelPoly1.g19504.t1	I	92864673	92886633
6662at6231	-	nxHelBake1.g12858.t1	I	95573333	95592231	ngHelPoly1.g19507.t1	I	93022213	93046695
2228at6231	A	nxHelBake1.g12865.t1	I	95840814	95858833	ngHelPoly1.g19514.t1	I	93304642	93317576
7004at6231	-	nxHelBake1.g12868.t2	I	95898238	95901250	ngHelPoly1.g19518.t1	I	93364059	93367354
8560at6231	A	nxHelBake1.g12871.t1	I	95915456	95926433	ngHelPoly1.g19520.t1	I	93377887	93388635
8837at6231	A	nxHelBake1.g12892.t1	I	96646277	96654801	ngHelPoly1.g19549.t1	I	94342465	94356535
4930at6231	A	nxHelBake1.g12895.t1	I	96727851	96737449	ngHelPoly1.g19552.t1	I	94417128	94426705
2449at6231	-	nxHelBake1.g12897.t2	I	96746050	96755991	ngHelPoly1.g19554.t2	I	94434675	94448078
6902at6231	-	nxHelBake1.g12907.t1	I	97121827	97139480	ngHelPoly1.g19564.t1	I	94761778	94780848
2618at6231	A	nxHelBake1.g12909.t3	I	97165629	97227083	ngHelPoly1.g19566.t1	I	94811953	94874116
3039at6231	A	nxHelBake1.g12910.t1	I	97242502	97261084	ngHelPoly1.g19567.t1	I	94891859	94911877
10237at6231	-	nxHelBake1.g12916.t2	I	97621710	97630427	ngHelPoly1.g19575.t1	I	95274637	95278311
1754at6231	A	nxHelBake1.g12917.t1	I	97665974	97892766	ngHelPoly1.g19576.t1	I	95280682	95570401
22at6231	A	nxHelBake1.g12925.t1	I	98154597	98203016	ngHelPoly1.g19587.t1	I	95916350	95992345
411at6231	A	nxHelBake1.g12933.t2	I	98611799	98639510	ngHelPoly1.g19594.t1	I	96278115	96295060
4611at6231	A	nxHelBake1.g12934.t3	I	98660421	98705995	ngHelPoly1.g19595.t1	I	96304996	96353952
6270at6231	-	nxHelBake1.g12942.t1	I	98962442	98972456	ngHelPoly1.g19603.t1	I	96602620	96611821
13891at6231	-	nxHelBake1.g12946.t1	I	98991371	99008937	ngHelPoly1.g19605.t1	I	96632424	96647707
7681at6231	-	nxHelBake1.g12947.t2	I	99009177	99019957	ngHelPoly1.g19606.t1	I	96647938	96656092
9681at6231	A	nxHelBake1.g12948.t1	I	99023979	99033179	ngHelPoly1.g19607.t1	I	96659976	96668984
7528at6231	A	nxHelBake1.g12950.t1	I	99043036	99049933	ngHelPoly1.g19609.t1	I	96680701	96688828
7612at6231	A	nxHelBake1.g12958.t2	I	99171112	99192078	ngHelPoly1.g19616.t1	I	96829762	96846155
3660at6231	A	nxHelBake1.g12959.t1	I	99212762	99235214	ngHelPoly1.g19619.t1	I	96891943	96918612
9186at6231	N	nxHelBake1.g12960.t1	I	99236417	99245972	ngHelPoly1.g19620.t1	I	96920942	96933538
7305at6231	A	nxHelBake1.g12964.t1	I	99397190	99401614	ngHelPoly1.g19625.t1	I	97087699	97093472
5811at6231	A	nxHelBake1.g12972.t1	I	99573899	99590150	ngHelPoly1.g19635.t1	I	97287011	97304705
10197at6231	A	nxHelBake1.g12986.t2	I	99857914	99882032	ngHelPoly1.g19646.t2	I	97551992	97573258
6041at6231	A	nxHelBake1.g12991.t1	I	100041105	100054559	ngHelPoly1.g19652.t1	I	97730670	97738259
5256at6231	-	nxHelBake1.g12992.t1	I	100056223	100068219	ngHelPoly1.g19653.t1	I	97746257	97756822
2072at6231	A	nxHelBake1.g12993.t1	I	100068908	100077062	ngHelPoly1.g19654.t1	I	97757968	97771245
9785at6231	-	nxHelBake1.g12994.t1	I	100077043	100082131	ngHelPoly1.g19655.t1	I	97771433	97771856
2523at6231	A	nxHelBake1.g12995.t1	I	100086340	100096970	ngHelPoly1.g19656.t1	I	97775021	97787517
8614at6231	-	nxHelBake1.g13001.t1	I	100221039	100250218	ngHelPoly1.g19663.t3	I	97929538	97943808
9615at6231	A	nxHelBake1.g13002.t1	I	100252760	100257757	ngHelPoly1.g19664.t1	I	97955921	97960949
2409at6231	A	nxHelBake1.g13004.t1	I	100278999	100302723	ngHelPoly1.g19666.t1	I	98005692	98031999
5800at6231	A	nxHelBake1.g13005.t1	I	100375856	100381054	ngHelPoly1.g19669.t1	I	98120514	98125349
7197at6231	A	nxHelBake1.g13006.t1	I	100381079	100396326	ngHelPoly1.g19670.t1	I	98125477	98138352
7579at6231	A	nxHelBake1.g13008.t1	I	100402263	100409538	ngHelPoly1.g19672.t2	I	98144381	98152608
4301at6231	A	nxHelBake1.g13011.t2	I	100431673	100450270	ngHelPoly1.g19675.t3	I	98181633	98197103
2756at6231	A	nxHelBake1.g13012.t2	I	100459646	100479048	ngHelPoly1.g19677.t1	I	98208349	98223760
9447at6231	A	nxHelBake1.g13015.t1	I	100501563	100510485	ngHelPoly1.g19679.t1	I	98249285	98252125
3326at6231	A	nxHelBake1.g13016.t1	I	100514009	100526227	ngHelPoly1.g19680.t1	I	98256308	98266804
2041at6231	A	nxHelBake1.g13017.t1	I	100526468	100553043	ngHelPoly1.g19681.t1	I	98267058	98281938
1389at6231	A	nxHelBake1.g13036.t3	I	100988519	101020060	ngHelPoly1.g19700.t2	I	98735828	98759102
1971at6231	A	nxHelBake1.g13040.t1	I	101124181	101133728	ngHelPoly1.g19707.t1	I	98853860	98862771
721at6231	A	nxHelBake1.g13047.t1	I	101263553	101309502	ngHelPoly1.g19714.t1	I	98987831	99053561
1413at6231	A	nxHelBake1.g13048.t1	I	101316927	101331053	ngHelPoly1.g19715.t1	I	99085426	99089153
5581at6231	-	nxHelBake1.g13049.t1	I	101356759	101365412	ngHelPoly1.g19717.t1	I	99111670	99117943
5864at6231	A	nxHelBake1.g13053.t1	I	101431542	101437210	ngHelPoly1.g19721.t1	I	99197035	99204711
2012at6231	A	nxHelBake1.g13060.t4	I	101549648	101560843	ngHelPoly1.g19726.t2	I	99320357	99330543
899at6231	A	nxHelBake1.g13064.t1	I	101666083	101674130	ngHelPoly1.g19731.t1	I	99430304	99442435
2339at6231	A	nxHelBake1.g13071.t1	I	101724229	101748017	ngHelPoly1.g19737.t1	I	99509215	99529635
6703at6231	A	nxHelBake1.g13074.t1	I	101762891	101769533	ngHelPoly1.g19740.t1	I	99542720	99548457
4777at6231	A	nxHelBake1.g13077.t1	I	101788662	101797372	ngHelPoly1.g19743.t1	I	99568724	99578355
8917at6231	-	nxHelBake1.g13089.t1	I	101978713	101980712	ngHelPoly1.g19759.t1	I	99778147	99780130
1252at6231	A	nxHelBake1.g13096.t1	I	102048770	102062235	ngHelPoly1.g19768.t1	I	99847427	99858352
6481at6231	-	nxHelBake1.g13097.t1	I	102063991	102077187	ngHelPoly1.g19769.t1	I	99861276	99865660
4869at6231	A	nxHelBake1.g13098.t2	I	102077822	102090128	ngHelPoly1.g19770.t1	I	99870334	99879882
5597at6231	-	nxHelBake1.g13099.t1	I	102099738	102102867	ngHelPoly1.g19772.t1	I	99889460	99892959
1518at6231	A	nxHelBake1.g13102.t1	I	102171781	102185535	ngHelPoly1.g19775.t1	I	99970567	99982422
3260at6231	A	nxHelBake1.g13104.t1	I	102228748	102238799	ngHelPoly1.g19777.t2	I	100027537	100033616
8749at6231	A	nxHelBake1.g13105.t1	I	102262400	102267598	ngHelPoly1.g19778.t1	I	100055297	100060516
6991at6231	A	nxHelBake1.g13107.t1	I	102303796	102304572	ngHelPoly1.g19780.t1	I	100095905	100096558
7151at6231	C	nxHelBake1.g15536.t1	III	176361	185847	ngHelPoly1.g9839.t1	III	174330	213519
2304at6231	C	nxHelBake1.g15537.t1	III	189360	199224	ngHelPoly1.g9840.t1	III	216195	226692
4061at6231	C	nxHelBake1.g15545.t1	III	326161	331037	ngHelPoly1.g9847.t1	III	358877	364003
6610at6231	C	nxHelBake1.g15580.t1	III	1235119	1240933	ngHelPoly1.g9900.t1	III	1727260	1738932
9403at6231	C	nxHelBake1.g15581.t2	III	1241224	1250851	ngHelPoly1.g9901.t1	III	1739188	1749522
8742at6231	-	nxHelBake1.g15582.t1	III	1250076	1259841	ngHelPoly1.g9902.t1	III	1748610	1762044
11036at6231	C	nxHelBake1.g15606.t2	III	1864349	1875233	ngHelPoly1.g9918.t1	III	2239162	2247133
5671at6231	C	nxHelBake1.g15610.t1	III	1964558	1971775	ngHelPoly1.g9922.t1	III	2344030	2350605
4181at6231	C	nxHelBake1.g15615.t1	III	2073868	2091989	ngHelPoly1.g9928.t1	III	2475679	2488991
4318at6231	C	nxHelBake1.g15617.t1	III	2153410	2168207	ngHelPoly1.g9932.t1	III	2532615	2544616
2865at6231	C	nxHelBake1.g15618.t1	III	2177583	2206877	ngHelPoly1.g9936.t1	III	2568273	2592012
7011at6231	-	nxHelBake1.g15631.t1	III	2546730	2556879	ngHelPoly1.g9951.t1	III	2967551	2975446
4942at6231	-	nxHelBake1.g15635.t2	III	2606046	2622735	ngHelPoly1.g9955.t3	III	3028200	3043069
785at6231	C	nxHelBake1.g15636.t2	III	2650164	2667668	ngHelPoly1.g9956.t2	III	3068856	3083451
8669at6231	C	nxHelBake1.g15639.t2	III	2711293	2716268	ngHelPoly1.g9959.t2	III	3111906	3116259
7954at6231	C	nxHelBake1.g15656.t1	III	3257525	3289865	ngHelPoly1.g9975.t1	III	3688341	3700118
1454at6231	C	nxHelBake1.g15660.t1	III	3399076	3487339	ngHelPoly1.g9979.t1	III	3822537	3859286
3552at6231	C	nxHelBake1.g15675.t2	III	3879702	3896321	ngHelPoly1.g9993.t1	III	4259422	4278251
3760at6231	C	nxHelBake1.g15676.t1	III	3939875	4012587	ngHelPoly1.g9995.t2	III	4314693	4377726
4285at6231	C	nxHelBake1.g15702.t1	III	5186178	5310454	ngHelPoly1.g10024.t2	III	5451061	5550435
603at6231	-	nxHelBake1.g15717.t1	III	5694668	5714593	ngHelPoly1.g10036.t1	III	5918291	5938542
7565at6231	C	nxHelBake1.g15718.t1	III	5715885	5721269	ngHelPoly1.g10037.t1	III	5940487	5944746
1018at6231	C	nxHelBake1.g15719.t1	III	5724435	5739495	ngHelPoly1.g10038.t1	III	5948368	5972325
1715at6231	C	nxHelBake1.g15724.t1	III	6094182	6104955	ngHelPoly1.g10045.t2	III	6348947	6360117
7716at6231	C	nxHelBake1.g15725.t1	III	6107164	6111223	ngHelPoly1.g10046.t1	III	6361423	6365415
6538at6231	C	nxHelBake1.g15727.t1	III	6176130	6221024	ngHelPoly1.g10050.t1	III	6419593	6463282
8019at6231	C	nxHelBake1.g15728.t1	III	6226003	6233601	ngHelPoly1.g10051.t1	III	6466743	6474299
270at6231	E	nxHelBake1.g15729.t1	III	6233123	6274904	ngHelPoly1.g10052.t1	III	6473904	6505503
9229at6231	A	nxHelBake1.g15730.t1	III	6281747	6286510	ngHelPoly1.g10053.t1	III	6504268	6517882
8002at6231	-	nxHelBake1.g15731.t1	III	6286626	6287282	ngHelPoly1.g10054.t1	III	6517953	6518673
132at6231	C	nxHelBake1.g15736.t1	III	6376458	6452692	ngHelPoly1.g10060.t1	III	6575220	6630338
6707at6231	C	nxHelBake1.g15737.t1	III	6456714	6462374	ngHelPoly1.g10061.t1	III	6634300	6639569
3452at6231	C	nxHelBake1.g15742.t1	III	6606247	6623989	ngHelPoly1.g10066.t1	III	6773209	6786317
185at6231	C	nxHelBake1.g15746.t1	III	6721741	6750490	ngHelPoly1.g10070.t1	III	6889222	6913802
7286at6231	C	nxHelBake1.g15756.t1	III	7011151	7026935	ngHelPoly1.g10079.t1	III	7125555	7134445
1548at6231	C	nxHelBake1.g15757.t1	III	7030693	7061241	ngHelPoly1.g10080.t3	III	7139274	7160538
4120at6231	C	nxHelBake1.g15759.t1	III	7091237	7110531	ngHelPoly1.g10083.t1	III	7188158	7199914
605at6231	-	nxHelBake1.g15767.t1	III	7512851	7531861	ngHelPoly1.g10094.t1	III	7585031	7594798
10450at6231	-	nxHelBake1.g15778.t1	III	7910948	7918255	ngHelPoly1.g10108.t1	III	7931643	7940158
2099at6231	C	nxHelBake1.g15786.t1	III	8154288	8188549	ngHelPoly1.g10115.t1	III	8172800	8205277
1529at6231	-	nxHelBake1.g15810.t1	III	8948675	8998485	ngHelPoly1.g10129.t1	III	8842325	8896417
2107at6231	C	nxHelBake1.g15818.t1	III	9110211	9127068	ngHelPoly1.g10138.t1	III	9008093	9022995
72at6231	C	nxHelBake1.g15825.t1	III	9412326	9458416	ngHelPoly1.g10143.t1	III	9270908	9308156
1898at6231	C	nxHelBake1.g15852.t2	III	10422334	10452233	ngHelPoly1.g10193.t1	III	10763672	10793628
3444at6231	C	nxHelBake1.g15854.t1	III	10459652	10473369	ngHelPoly1.g10195.t1	III	10800484	10815416
1294at6231	-	nxHelBake1.g15861.t1	III	10646897	10670885	ngHelPoly1.g10200.t1	III	10969855	10998327
8130at6231	C	nxHelBake1.g15863.t1	III	10721326	10738158	ngHelPoly1.g10203.t2	III	11063697	11075562
6994at6231	-	nxHelBake1.g15868.t1	III	10887224	10911722	ngHelPoly1.g10208.t2	III	11241696	11276379
4525at6231	C	nxHelBake1.g15871.t1	III	10914348	10920513	ngHelPoly1.g10210.t2	III	11279006	11285923
4731at6231	C	nxHelBake1.g15884.t1	III	11190769	11200591	ngHelPoly1.g10222.t2	III	11494990	11500668
7703at6231	C	nxHelBake1.g15886.t1	III	11209013	11218019	ngHelPoly1.g10224.t1	III	11505876	11512604
9287at6231	C	nxHelBake1.g15922.t1	III	11873541	11915660	ngHelPoly1.g10258.t1	III	12152082	12192680
3474at6231	-	nxHelBake1.g15923.t3	III	11928919	11958886	ngHelPoly1.g10259.t1	III	12203399	12222515
5888at6231	C	nxHelBake1.g15929.t3	III	12060186	12082173	ngHelPoly1.g10263.t1	III	12330250	12348901
1666at6231	C	nxHelBake1.g15931.t2	III	12095075	12133556	ngHelPoly1.g10265.t2	III	12361579	12385471
6860at6231	C	nxHelBake1.g15933.t1	III	12139620	12149540	ngHelPoly1.g10268.t1	III	12410195	12415409
2516at6231	C	nxHelBake1.g15934.t1	III	12156576	12163509	ngHelPoly1.g10269.t1	III	12424243	12432258
5725at6231	-	nxHelBake1.g15942.t1	III	12294465	12303771	ngHelPoly1.g10278.t1	III	12553229	12562542
2678at6231	C	nxHelBake1.g15958.t1	III	12643704	12664687	ngHelPoly1.g10293.t2	III	12862868	12881157
2732at6231	C	nxHelBake1.g15961.t1	III	12711799	12723797	ngHelPoly1.g10296.t1	III	12931677	12941668
166at6231	C	nxHelBake1.g15962.t4	III	12747653	12764077	ngHelPoly1.g10299.t1	III	12960327	12980873
2520at6231	-	nxHelBake1.g15963.t1	III	12768309	12797475	ngHelPoly1.g10300.t1	III	12982941	12994267
7266at6231	C	nxHelBake1.g15965.t3	III	12802749	12819948	ngHelPoly1.g10302.t1	III	13028962	13043340
6794at6231	C	nxHelBake1.g15983.t1	III	13472459	13503630	ngHelPoly1.g10320.t1	III	13670546	13694173
4539at6231	C	nxHelBake1.g15984.t1	III	13510091	13518010	ngHelPoly1.g10321.t1	III	13704427	13711321
1152at6231	C	nxHelBake1.g16003.t1	III	13865632	13924967	ngHelPoly1.g10340.t1	III	14063784	14080345
8229at6231	C	nxHelBake1.g16005.t1	III	13937849	13940826	ngHelPoly1.g10343.t1	III	14116439	14117185
3035at6231	C	nxHelBake1.g16024.t1	III	14816160	14844714	ngHelPoly1.g10366.t1	III	14874239	14896587
9847at6231	C	nxHelBake1.g16029.t4	III	15150737	15182897	ngHelPoly1.g10375.t4	III	15129475	15161937
3758at6231	C	nxHelBake1.g16030.t1	III	15182303	15205994	ngHelPoly1.g10376.t1	III	15161675	15177905
2209at6231	-	nxHelBake1.g16037.t1	III	15366950	15381461	ngHelPoly1.g10379.t1	III	15337203	15358183
196at6231	C	nxHelBake1.g16054.t3	III	15917913	15944756	ngHelPoly1.g10390.t1	III	15703844	15727154
8273at6231	C	nxHelBake1.g16060.t1	III	16108112	16155136	ngHelPoly1.g10394.t1	III	15861377	15908580
137at6231	C	nxHelBake1.g16069.t2	III	16303774	16347813	ngHelPoly1.g10399.t3	III	16009284	16052957
9443at6231	C	nxHelBake1.g16070.t1	III	16347994	16363970	ngHelPoly1.g10400.t1	III	16053465	16059295
1537at6231	C	nxHelBake1.g16106.t1	III	17149683	17203540	ngHelPoly1.g10424.t1	III	16667567	16720094
7764at6231	C	nxHelBake1.g16118.t1	III	17459510	17463959	ngHelPoly1.g10439.t1	III	16977116	16984368
299at6231	C	nxHelBake1.g16119.t1	III	17473641	17497890	ngHelPoly1.g10440.t2	III	16993013	17020929
9611at6231	C	nxHelBake1.g16125.t1	III	17591040	17607158	ngHelPoly1.g10446.t2	III	17134633	17156294
2991at6231	-	nxHelBake1.g16126.t1	III	17644202	17653085	ngHelPoly1.g10447.t1	III	17183215	17192958
4046at6231	C	nxHelBake1.g16128.t1	III	17670755	17692277	ngHelPoly1.g10449.t1	III	17211443	17225765
6318at6231	C	nxHelBake1.g16134.t1	III	17796285	17852532	ngHelPoly1.g10455.t2	III	17334178	17370318
2873at6231	-	nxHelBake1.g16135.t1	III	17863935	17869783	ngHelPoly1.g10457.t1	III	17376917	17380222
5458at6231	C	nxHelBake1.g16140.t2	III	17987671	18000409	ngHelPoly1.g10461.t1	III	17493707	17506014
597at6231	C	nxHelBake1.g16151.t1	III	18204196	18228815	ngHelPoly1.g10474.t1	III	17728261	17747715
9213at6231	C	nxHelBake1.g16152.t1	III	18235864	18245216	ngHelPoly1.g10475.t1	III	17760531	17768176
6989at6231	C	nxHelBake1.g16153.t5	III	18290260	18348348	ngHelPoly1.g10476.t2	III	17809494	17838332
2551at6231	-	nxHelBake1.g16154.t1	III	18389465	18404082	ngHelPoly1.g10477.t2	III	17899826	17911108
9693at6231	-	nxHelBake1.g16155.t1	III	18404182	18408247	ngHelPoly1.g10478.t1	III	17911296	17914383
7558at6231	-	nxHelBake1.g16156.t1	III	18408274	18425185	ngHelPoly1.g10479.t1	III	17914981	17929182
3529at6231	-	nxHelBake1.g16158.t1	III	18517671	18528996	ngHelPoly1.g10482.t1	III	18025180	18035584
4422at6231	C	nxHelBake1.g16161.t1	III	18596564	18611124	ngHelPoly1.g10485.t1	III	18095736	18107912
3534at6231	C	nxHelBake1.g16170.t1	III	18839686	18883710	ngHelPoly1.g10493.t1	III	18317863	18351287
5769at6231	C	nxHelBake1.g16179.t1	III	19163455	19175089	ngHelPoly1.g10502.t1	III	18628150	18634088
4985at6231	C	nxHelBake1.g16195.t2	III	19866096	19875323	ngHelPoly1.g10522.t2	III	19394838	19403410
3968at6231	C	nxHelBake1.g16196.t3	III	19879613	19896605	ngHelPoly1.g10523.t1	III	19415605	19429606
6031at6231	C	nxHelBake1.g16209.t2	III	20247842	20265019	ngHelPoly1.g10538.t2	III	19786740	19800166
1482at6231	C	nxHelBake1.g16220.t1	III	20620561	20632471	ngHelPoly1.g10547.t1	III	20175508	20187936
3603at6231	-	nxHelBake1.g16235.t2	III	21256954	21287074	ngHelPoly1.g10567.t2	III	20861080	20898115
1823at6231	C	nxHelBake1.g16255.t2	III	21844778	21871551	ngHelPoly1.g10588.t1	III	21367088	21385599
5541at6231	C	nxHelBake1.g16257.t2	III	21878608	21900761	ngHelPoly1.g10589.t3	III	21399466	21419336
9563at6231	C	nxHelBake1.g16259.t1	III	22000968	22016149	ngHelPoly1.g10592.t1	III	21517149	21526825
1159at6231	C	nxHelBake1.g16261.t1	III	22065280	22109878	ngHelPoly1.g10594.t1	III	21567882	21602702
6551at6231	-	nxHelBake1.g16266.t1	III	22245019	22276128	ngHelPoly1.g10599.t1	III	21734432	21762873
3520at6231	C	nxHelBake1.g16286.t1	III	22840273	22866029	ngHelPoly1.g10621.t1	III	22304191	22314453
9339at6231	-	nxHelBake1.g16291.t3	III	23016760	23034612	ngHelPoly1.g10628.t1	III	22510923	22530095
5607at6231	C	nxHelBake1.g16294.t2	III	23084679	23100566	ngHelPoly1.g10631.t1	III	22588670	22604516
3885at6231	C	nxHelBake1.g16295.t1	III	23111289	23136819	ngHelPoly1.g10632.t2	III	22622278	22645747
1332at6231	E	nxHelBake1.g16296.t1	III	23131908	23199394	ngHelPoly1.g10635.t1	III	22677745	22689977
2170at6231	C	nxHelBake1.g16299.t1	III	23262548	23278806	ngHelPoly1.g10637.t1	III	22748309	22768887
1328at6231	C	nxHelBake1.g16303.t1	III	23335033	23367556	ngHelPoly1.g10640.t1	III	22822426	22854799
8491at6231	-	nxHelBake1.g16350.t1	III	24450733	24457394	ngHelPoly1.g10674.t1	III	23734414	23735757
4726at6231	C	nxHelBake1.g16368.t1	III	24812925	24815630	ngHelPoly1.g10690.t1	III	24031837	24035819
724at6231	C	nxHelBake1.g16370.t3	III	24825046	24842900	ngHelPoly1.g10692.t1	III	24044800	24063519
9618at6231	C	nxHelBake1.g16375.t1	III	24921137	24923588	ngHelPoly1.g10695.t1	III	24106420	24109050
9968at6231	C	nxHelBake1.g16379.t1	III	24946386	24948183	ngHelPoly1.g10699.t1	III	24129874	24131949
4760at6231	C	nxHelBake1.g16386.t1	III	25125702	25133260	ngHelPoly1.g10707.t1	III	24283146	24291173
265at6231	C	nxHelBake1.g16388.t1	III	25133647	25166314	ngHelPoly1.g10709.t1	III	24294723	24325732
5517at6231	C	nxHelBake1.g16399.t1	III	25572053	25580247	ngHelPoly1.g10722.t1	III	24772746	24789410
10584at6231	C	nxHelBake1.g16400.t2	III	25583721	25591097	ngHelPoly1.g10724.t2	III	24792589	24800230
1699at6231	C	nxHelBake1.g16409.t1	III	25818565	25871060	ngHelPoly1.g10733.t1	III	25012796	25065296
3414at6231	C	nxHelBake1.g16410.t1	III	25871188	25894779	ngHelPoly1.g10734.t1	III	25065511	25087410
8519at6231	C	nxHelBake1.g16417.t1	III	26091232	26096393	ngHelPoly1.g10740.t1	III	25284233	25288263
11158at6231	C	nxHelBake1.g16423.t1	III	26227410	26235448	ngHelPoly1.g10749.t1	III	25410845	25416180
2997at6231	-	nxHelBake1.g16435.t1	III	26639703	26648839	ngHelPoly1.g10763.t1	III	25763794	25772975
3064at6231	C	nxHelBake1.g16436.t1	III	26649610	26671286	ngHelPoly1.g10764.t1	III	25772993	25792709
7743at6231	C	nxHelBake1.g16437.t1	III	26671628	26675593	ngHelPoly1.g10765.t1	III	25792976	25797241
925at6231	C	nxHelBake1.g16439.t2	III	26735892	26805124	ngHelPoly1.g10767.t1	III	25826519	25900867
2896at6231	-	nxHelBake1.g16449.t2	III	27186856	27199343	ngHelPoly1.g10781.t2	III	26295080	26305607
5117at6231	C	nxHelBake1.g16477.t1	III	28106196	28112977	ngHelPoly1.g10810.t1	III	27125858	27134136
8153at6231	C	nxHelBake1.g16487.t2	III	28365578	28368249	ngHelPoly1.g10821.t2	III	27361471	27363554
3419at6231	-	nxHelBake1.g16491.t1	III	28462610	28472372	ngHelPoly1.g10825.t1	III	27458686	27469437
842at6231	C	nxHelBake1.g16502.t1	III	28832379	28883065	ngHelPoly1.g10837.t1	III	27810925	27855065
3776at6231	C	nxHelBake1.g16511.t1	III	29045984	29076009	ngHelPoly1.g10843.t1	III	28016879	28034498
174at6231	C	nxHelBake1.g16518.t3	III	29245823	29274340	ngHelPoly1.g10857.t1	III	28257472	28284711
2531at6231	C	nxHelBake1.g16519.t1	III	29304254	29317362	ngHelPoly1.g10858.t1	III	28288008	28328435
2495at6231	C	nxHelBake1.g16527.t1	III	29452608	29463304	ngHelPoly1.g10866.t1	III	28484406	28494925
3931at6231	C	nxHelBake1.g16529.t1	III	29513538	29550909	ngHelPoly1.g10868.t1	III	28544470	28555263
4848at6231	C	nxHelBake1.g16532.t1	III	29614698	29616786	ngHelPoly1.g10872.t1	III	28676256	28681834
151at6231	C	nxHelBake1.g16533.t2	III	29617065	29671679	ngHelPoly1.g10873.t3	III	28681657	28721112
1099at6231	-	nxHelBake1.g16547.t1	III	30194788	30222017	ngHelPoly1.g10885.t1	III	29260290	29283346
9077at6231	C	nxHelBake1.g16548.t1	III	30261620	30273306	ngHelPoly1.g10887.t1	III	29320946	29328814
7127at6231	-	nxHelBake1.g16565.t1	III	30889951	30904831	ngHelPoly1.g10898.t1	III	29535135	29536814
6402at6231	C	nxHelBake1.g16567.t1	III	30977326	30979702	ngHelPoly1.g10899.t1	III	29589369	29591718
5882at6231	-	nxHelBake1.g16574.t1	III	31150798	31158142	ngHelPoly1.g10907.t1	III	29738987	29746603
2106at6231	-	nxHelBake1.g16581.t1	III	31209644	31223843	ngHelPoly1.g10913.t1	III	29794881	29802523
1156at6231	-	nxHelBake1.g16585.t1	III	31282620	31298110	ngHelPoly1.g10917.t1	III	29863554	29873985
2774at6231	N	nxHelBake1.g16590.t1	III	31499858	31518583	ngHelPoly1.g10926.t1	III	30070939	30088868
6772at6231	C	nxHelBake1.g16591.t2	III	31536657	31544429	ngHelPoly1.g10927.t1	III	30107947	30112524
7900at6231	C	nxHelBake1.g16592.t2	III	31544524	31551769	ngHelPoly1.g10928.t1	III	30112616	30118931
1202at6231	C	nxHelBake1.g16597.t1	III	31783268	31793386	ngHelPoly1.g10936.t1	III	30387983	30396910
3468at6231	-	nxHelBake1.g16604.t2	III	32001826	32013942	ngHelPoly1.g10948.t2	III	30584095	30596997
2201at6231	C	nxHelBake1.g16605.t1	III	32020158	32037366	ngHelPoly1.g10949.t1	III	30605005	30617849
6753at6231	-	nxHelBake1.g16612.t1	III	32393978	32394675	ngHelPoly1.g10956.t1	III	31006313	31007153
8842at6231	N	nxHelBake1.g16613.t2	III	32397906	32399403	ngHelPoly1.g10957.t1	III	31009835	31011822
5083at6231	C	nxHelBake1.g16614.t1	III	32422128	32429613	ngHelPoly1.g10959.t1	III	31035963	31044771
3239at6231	-	nxHelBake1.g16618.t1	III	32794503	32815743	ngHelPoly1.g10969.t1	III	31407865	31428012
7293at6231	C	nxHelBake1.g16619.t3	III	32816897	32824868	ngHelPoly1.g10970.t1	III	31429542	31433093
2595at6231	C	nxHelBake1.g16629.t2	III	33254859	33275429	ngHelPoly1.g10991.t3	III	31920075	31939454
3422at6231	C	nxHelBake1.g16631.t1	III	33376694	33384827	ngHelPoly1.g10993.t1	III	32032804	32040567
10278at6231	C	nxHelBake1.g16632.t2	III	33384968	33397851	ngHelPoly1.g10994.t1	III	32040699	32055155
7636at6231	-	nxHelBake1.g16643.t1	III	34232340	34237954	ngHelPoly1.g11008.t1	III	32681199	32687415
7927at6231	C	nxHelBake1.g16645.t1	III	34267914	34277334	ngHelPoly1.g11011.t2	III	32718682	32726902
6830at6231	C	nxHelBake1.g16649.t1	III	34319478	34324045	ngHelPoly1.g11012.t2	III	32758197	32761920
1730at6231	-	nxHelBake1.g16655.t6	III	34518883	34542005	ngHelPoly1.g11021.t3	III	32968747	32992513
3063at6231	C	nxHelBake1.g16664.t1	III	34862385	34875322	ngHelPoly1.g11036.t1	III	33426610	33438132
518at6231	C	nxHelBake1.g16666.t1	III	34888501	34932174	ngHelPoly1.g11037.t1	III	33441363	33498161
3754at6231	X	nxHelBake1.g16673.t1	III	35022965	35049636	ngHelPoly1.g11046.t1	III	33592996	33607620
2845at6231	C	nxHelBake1.g16675.t1	III	35157372	35198893	ngHelPoly1.g11048.t1	III	33722696	33754564
8622at6231	C	nxHelBake1.g16687.t2	III	35696264	35708502	ngHelPoly1.g11064.t1	III	34232122	34238597
700at6231	C	nxHelBake1.g16713.t1	III	36461988	36469421	ngHelPoly1.g11092.t1	III	35123267	35129303
9329at6231	-	nxHelBake1.g16718.t1	III	36717338	36725173	ngHelPoly1.g11097.t1	III	35224905	35233543
6462at6231	C	nxHelBake1.g16720.t1	III	36758331	36769787	ngHelPoly1.g11100.t1	III	35273690	35284381
5707at6231	C	nxHelBake1.g16722.t1	III	36803561	36816983	ngHelPoly1.g11102.t1	III	35315403	35324541
7885at6231	C	nxHelBake1.g16724.t2	III	36818456	36826002	ngHelPoly1.g11103.t1	III	35331988	35339319
1796at6231	-	nxHelBake1.g16728.t2	III	36903021	36945637	ngHelPoly1.g11108.t1	III	35422184	35443419
6282at6231	C	nxHelBake1.g16730.t1	III	37028245	37037757	ngHelPoly1.g11110.t1	III	35546894	35559505
693at6231	-	nxHelBake1.g16743.t2	III	37343767	37349841	ngHelPoly1.g11119.t1	III	35821846	35829583
2052at6231	C	nxHelBake1.g16744.t1	III	37363918	37397991	ngHelPoly1.g11120.t1	III	35840436	35877932
1105at6231	C	nxHelBake1.g16750.t1	III	37610536	37651943	ngHelPoly1.g11129.t1	III	36105271	36121080
10610at6231	-	nxHelBake1.g16752.t1	III	37664729	37666372	ngHelPoly1.g11131.t1	III	36135939	36144283
9041at6231	-	nxHelBake1.g16753.t3	III	37666841	37689975	ngHelPoly1.g11132.t1	III	36144756	36157621
6848at6231	C	nxHelBake1.g16755.t1	III	37711131	37716401	ngHelPoly1.g11134.t1	III	36185791	36192421
4757at6231	C	nxHelBake1.g16757.t2	III	37794954	37811713	ngHelPoly1.g11138.t1	III	36255168	36272847
1643at6231	C	nxHelBake1.g16759.t1	III	37812121	37852526	ngHelPoly1.g11139.t1	III	36273017	36285488
8131at6231	C	nxHelBake1.g16764.t1	III	37930912	37945724	ngHelPoly1.g11142.t1	III	36317124	36329960
7363at6231	C	nxHelBake1.g16770.t1	III	38159448	38163708	ngHelPoly1.g11150.t1	III	36606529	36610484
11244at6231	C	nxHelBake1.g16782.t2	III	38478323	38492067	ngHelPoly1.g11157.t2	III	36852053	36867221
6507at6231	-	nxHelBake1.g16789.t1	III	38730861	38745493	ngHelPoly1.g11167.t1	III	37110223	37120228
1034at6231	C	nxHelBake1.g16798.t1	III	39000769	39027611	ngHelPoly1.g11174.t1	III	37343859	37394381
1963at6231	C	nxHelBake1.g16824.t1	III	39787196	39855458	ngHelPoly1.g11196.t2	III	38091401	38136209
428at6231	C	nxHelBake1.g16847.t1	III	40789006	40844615	ngHelPoly1.g11225.t1	III	39153885	39208230
9651at6231	-	nxHelBake1.g16850.t4	III	40903301	40915069	ngHelPoly1.g11228.t1	III	39216224	39223535
1434at6231	C	nxHelBake1.g16860.t1	III	41251244	41277406	ngHelPoly1.g11241.t1	III	39716717	39718640
1169at6231	C	nxHelBake1.g16862.t1	III	41295461	41321919	ngHelPoly1.g11246.t1	III	39813016	39853361
11127at6231	-	nxHelBake1.g16865.t1	III	41334829	41370975	ngHelPoly1.g11247.t1	III	39853609	39865236
9574at6231	C	nxHelBake1.g16866.t1	III	41371522	41382791	ngHelPoly1.g11248.t1	III	39880112	39899367
3502at6231	-	nxHelBake1.g16871.t1	III	41474449	41487366	ngHelPoly1.g11250.t1	III	39981621	39984873
5469at6231	N	nxHelBake1.g16874.t2	III	41542060	41603274	ngHelPoly1.g11252.t2	III	40021864	40079011
7at6231	C	nxHelBake1.g16876.t1	III	41609640	41694408	ngHelPoly1.g11253.t1	III	40087791	40146910
9126at6231	-	nxHelBake1.g16906.t1	III	42130571	42138002	ngHelPoly1.g11268.t1	III	40699951	40704906
620at6231	C	nxHelBake1.g16915.t1	III	42366040	42399703	ngHelPoly1.g11275.t1	III	40918753	40948986
7169at6231	C	nxHelBake1.g16917.t1	III	42475821	42485074	ngHelPoly1.g11276.t1	III	41045454	41054604
435at6231	C	nxHelBake1.g16920.t2	III	42609424	42654863	ngHelPoly1.g11281.t1	III	41258153	41300829
3581at6231	-	nxHelBake1.g16922.t1	III	42657806	42666844	ngHelPoly1.g11283.t1	III	41303773	41314585
9717at6231	-	nxHelBake1.g16923.t1	III	42666995	42676061	ngHelPoly1.g11284.t1	III	41315292	41321580
7186at6231	-	nxHelBake1.g16935.t1	III	43208341	43230504	ngHelPoly1.g11297.t1	III	41867453	41883761
1484at6231	A	nxHelBake1.g16940.t1	III	43431779	43453099	ngHelPoly1.g11305.t1	III	42032713	42046138
1785at6231	C	nxHelBake1.g16947.t1	III	43685913	43715733	ngHelPoly1.g11315.t2	III	42289184	42315317
10803at6231	C	nxHelBake1.g16949.t1	III	43732375	43748269	ngHelPoly1.g11318.t1	III	42325748	42333972
4739at6231	C	nxHelBake1.g16952.t1	III	43759463	43786873	ngHelPoly1.g11321.t1	III	42345941	42358048
6022at6231	C	nxHelBake1.g16954.t1	III	43816576	43840163	ngHelPoly1.g11323.t1	III	42388959	42411149
1887at6231	-	nxHelBake1.g16957.t1	III	44023370	44044455	ngHelPoly1.g11328.t1	III	42569582	42589509
10032at6231	N	nxHelBake1.g16966.t1	III	44431017	44440492	ngHelPoly1.g11340.t1	III	43020879	43027413
5291at6231	C	nxHelBake1.g16968.t1	III	44460816	44470752	ngHelPoly1.g11342.t1	III	43046866	43057869
6340at6231	C	nxHelBake1.g16973.t1	III	44717145	44735067	ngHelPoly1.g11347.t1	III	43363463	43375404
5387at6231	C	nxHelBake1.g16979.t2	III	44874723	44902208	ngHelPoly1.g11355.t1	III	43513591	43563415
10883at6231	-	nxHelBake1.g16982.t1	III	44912693	44915140	ngHelPoly1.g11357.t1	III	43575672	43577942
2989at6231	-	nxHelBake1.g16990.t3	III	45136750	45159764	ngHelPoly1.g11360.t1	III	43724121	43737159
4415at6231	C	nxHelBake1.g16997.t2	III	45421728	45443209	ngHelPoly1.g11370.t2	III	44013540	44027831
4183at6231	-	nxHelBake1.g16998.t2	III	45458733	45522952	ngHelPoly1.g11371.t1	III	44027937	44104901
1349at6231	N	nxHelBake1.g17013.t2	III	45834434	45858941	ngHelPoly1.g11383.t2	III	44454053	44482528
10699at6231	-	nxHelBake1.g17018.t2	III	45979704	46024630	ngHelPoly1.g11387.t1	III	44647289	44693632
4277at6231	N	nxHelBake1.g17021.t1	III	46079193	46086493	ngHelPoly1.g11391.t1	III	44773153	44777274
8447at6231	C	nxHelBake1.g17022.t1	III	46101059	46117850	ngHelPoly1.g11392.t1	III	44788225	44799203
5309at6231	C	nxHelBake1.g17032.t1	III	46279255	46302288	ngHelPoly1.g11394.t1	III	44922719	44949732
1877at6231	C	nxHelBake1.g17034.t1	III	46416202	46443272	ngHelPoly1.g11396.t1	III	45029948	45052412
6068at6231	-	nxHelBake1.g17042.t3	III	46731531	46751008	ngHelPoly1.g11402.t1	III	45255233	45268911
5305at6231	-	nxHelBake1.g17045.t5	III	46862509	46873616	ngHelPoly1.g11407.t1	III	45400807	45419007
5044at6231	C	nxHelBake1.g17052.t1	III	47236357	47247476	ngHelPoly1.g11423.t1	III	45953394	45984445
6949at6231	C	nxHelBake1.g17066.t1	III	47632583	47646117	ngHelPoly1.g11435.t1	III	46389686	46401066
4469at6231	C	nxHelBake1.g17068.t2	III	47715779	47726493	ngHelPoly1.g11437.t1	III	46471079	46482607
4859at6231	C	nxHelBake1.g17075.t1	III	47881606	47912897	ngHelPoly1.g11441.t1	III	46592043	46625694
8714at6231	C	nxHelBake1.g17087.t1	III	48531346	48561336	ngHelPoly1.g11456.t1	III	47049534	47060629
293at6231	C	nxHelBake1.g17089.t4	III	48622051	48633597	ngHelPoly1.g11459.t3	III	47146235	47157677
3084at6231	C	nxHelBake1.g17105.t1	III	49278204	49311615	ngHelPoly1.g11469.t1	III	47692087	47714606
1255at6231	C	nxHelBake1.g17106.t3	III	49361273	49406534	ngHelPoly1.g11470.t2	III	47764568	47801673
3466at6231	C	nxHelBake1.g17108.t2	III	49435767	49464940	ngHelPoly1.g11477.t1	III	47834283	47872354
639at6231	C	nxHelBake1.g17122.t1	III	49950637	50002071	ngHelPoly1.g11489.t1	III	48273213	48322890
9451at6231	C	nxHelBake1.g17128.t1	III	50383750	50416278	ngHelPoly1.g11494.t1	III	48627356	48730259
8579at6231	C	nxHelBake1.g17132.t1	III	50582146	50627025	ngHelPoly1.g11498.t1	III	48892037	48920151
5191at6231	C	nxHelBake1.g17149.t1	III	51278735	51294780	ngHelPoly1.g11511.t1	III	49646971	49666616
815at6231	C	nxHelBake1.g17157.t1	III	52803488	52856328	ngHelPoly1.g11531.t1	III	50659627	50684712
6984at6231	C	nxHelBake1.g17158.t1	III	52856429	52892505	ngHelPoly1.g11532.t1	III	50685137	50700339
722at6231	C	nxHelBake1.g17159.t1	III	52922068	52942867	ngHelPoly1.g11533.t2	III	50737285	50762385
782at6231	C	nxHelBake1.g17161.t1	III	52964770	52996226	ngHelPoly1.g11535.t1	III	50783875	50815204
3231at6231	C	nxHelBake1.g17162.t1	III	53064022	53074609	ngHelPoly1.g11536.t1	III	50874204	50880844
4130at6231	C	nxHelBake1.g17165.t4	III	53209383	53236574	ngHelPoly1.g11538.t1	III	50960349	50982487
9173at6231	-	nxHelBake1.g17172.t1	III	53400119	53405681	ngHelPoly1.g11541.t1	III	51185789	51189634
903at6231	-	nxHelBake1.g17174.t1	III	53445900	53487740	ngHelPoly1.g11543.t1	III	51218887	51290900
950at6231	-	nxHelBake1.g17178.t2	III	53505527	53560763	ngHelPoly1.g11544.t1	III	51291016	51326431
8817at6231	C	nxHelBake1.g17191.t1	III	54126650	54137058	ngHelPoly1.g11576.t1	III	52040216	52040996
9649at6231	C	nxHelBake1.g17195.t1	III	54142500	54181480	ngHelPoly1.g11577.t1	III	52053867	52060450
300at6231	C	nxHelBake1.g17206.t1	III	54696794	54739493	ngHelPoly1.g11587.t1	III	52622028	52691392
[truncated: 681 more rows]

## Sheet: Figure 2d
Figure 2d
Synonymous site divergence in 2,670 BUSCO genes in the H. bakeri and H. polygyrus genomes. Solid represent LOESS smoothing functions fitted to the data; standard error is shown using grey shading. Dotted line indicates mean synonymous site divergence (6.6%).
COLUMN	DESCRIPTION
id	ID of H. bakeri gene
chr	Name of the H. bakeri chromosomes
start	Start position of H. bakeri gene (bp)
stop	Stop position of H. bakeri gene (bp)
dS	Synonymous site divergence between the single-copy orthologue in H. polygyrus
id	chr	start	stop	dS
nxHelBake1.g8545.t2	IV	74993296	75003571	0.0632
nxHelBake1.g13309.t1	X	6241924	6267247	0.0461
nxHelBake1.g12947.t2	I	99009177	99019957	0.1934
nxHelBake1.g18669.t4	III	103364311	103381238	0.0938
nxHelBake1.g1443.t1	II	50578104	50591125	0.1305
nxHelBake1.g3355.t1	II	109619746	109681884	0.1271
nxHelBake1.g17712.t2	III	75493156	75522874	0.0602
nxHelBake1.g9815.t2	IV	113520479	113527746	0.0564
nxHelBake1.g18.t1	II	394007	410648	0.0217
nxHelBake1.g1272.t1	II	42823892	42831982	0.023
nxHelBake1.g13517.t2	X	14062411	14071065	0.0346
nxHelBake1.g11178.t1	I	38233156	38237463	0.0149
nxHelBake1.g5746.t1	V	86610401	86622694	0.0835
nxHelBake1.g17891.t1	III	78491922	78520663	0.029
nxHelBake1.g8748.t1	IV	81316702	81321783	0.0927
nxHelBake1.g2721.t2	II	89341252	89396337	0.0856
nxHelBake1.g7214.t1	IV	26002009	26006217	0.0432
nxHelBake1.g9888.t1	I	250560	267643	0.0563
nxHelBake1.g97.t1	II	2283748	2325842	0.1033
nxHelBake1.g3453.t2	V	618262	646487	0.0863
nxHelBake1.g11463.t1	I	47449353	47463886	0.0278
nxHelBake1.g17588.t1	III	71415487	71445493	0.0266
nxHelBake1.g12353.t1	I	80021755	80089658	0.0881
nxHelBake1.g1667.t1	II	60509751	60524418	0.0301
nxHelBake1.g16519.t1	III	29304254	29317362	0.0717
nxHelBake1.g4893.t1	V	54268582	54297942	0.0191
nxHelBake1.g11092.t1	I	36078627	36080172	0.0058
nxHelBake1.g17679.t2	III	74444220	74478867	0.0732
nxHelBake1.g13107.t1	I	102303796	102304572	0.1019
nxHelBake1.g17620.t1	III	72544718	72555224	0.0527
nxHelBake1.g13861.t1	X	26417596	26430671	0.0261
nxHelBake1.g886.t1	II	29967149	29977080	0.0378
nxHelBake1.g769.t1	II	25059417	25079569	0.054
nxHelBake1.g11884.t1	I	65061954	65078159	0.0883
nxHelBake1.g13768.t1	X	22515959	22534028	0.0693
nxHelBake1.g17552.t1	III	69766250	69775155	0.0366
nxHelBake1.g18111.t1	III	84908908	84923992	0.0606
nxHelBake1.g12747.t1	I	91800529	91815492	0.1174
nxHelBake1.g18584.t2	III	100371697	100385748	0.0909
nxHelBake1.g16196.t3	III	19879613	19896605	0.0569
nxHelBake1.g12476.t1	I	83613751	83625737	0.0514
nxHelBake1.g18200.t1	III	87876784	87893317	0.0539
nxHelBake1.g9766.t1	IV	112323563	112349974	0.0892
nxHelBake1.g6037.t1	V	97011570	97012556	0.1323
nxHelBake1.g4323.t2	V	32405752	32463032	0.05
nxHelBake1.g7469.t1	IV	34047483	34098803	0.0534
nxHelBake1.g12853.t1	I	95389736	95403661	0.0886
nxHelBake1.g16037.t1	III	15366950	15381461	0.073
nxHelBake1.g16675.t1	III	35157372	35198893	0.083
nxHelBake1.g5092.t3	V	62776668	62841457	0.02
nxHelBake1.g16649.t1	III	34319478	34324045	0.0517
nxHelBake1.g4655.t2	V	44748757	44752929	0.0324
nxHelBake1.g15130.t1	X	78870071	78890177	0.0747
nxHelBake1.g11948.t1	I	67736388	67753607	0.0384
nxHelBake1.g6355.t1	V	105740309	105749708	0.1203
nxHelBake1.g16764.t1	III	37930912	37945724	0.0388
nxHelBake1.g406.t2	II	12064004	12154094	0.0534
nxHelBake1.g11996.t2	I	69376268	69387288	0.0271
nxHelBake1.g12528.t1	I	84639460	84686323	0.0555
nxHelBake1.g3421.t1	II	111617719	111667331	0.0663
nxHelBake1.g3786.t1	V	12049235	12064929	0.0496
nxHelBake1.g12367.t1	I	80571261	80602969	0.0579
nxHelBake1.g18590.t1	III	100630201	100650374	0.0628
nxHelBake1.g12305.t2	I	78623857	78659217	0.0279
nxHelBake1.g18523.t2	III	97851026	97883181	0.0663
nxHelBake1.g12972.t1	I	99573899	99590150	0.0938
nxHelBake1.g13074.t1	I	101762891	101769533	0.1172
nxHelBake1.g3096.t1	II	101943164	101951161	0.0951
nxHelBake1.g8281.t2	IV	66326590	66335687	0.0521
nxHelBake1.g8657.t2	IV	78149877	78161622	0.029
nxHelBake1.g11885.t1	I	65144526	65154039	0.0116
nxHelBake1.g8684.t1	IV	78929314	78950924	0.0989
nxHelBake1.g2732.t1	II	89680038	89683279	0.0497
nxHelBake1.g12766.t1	I	92387729	92410484	0.065
nxHelBake1.g7914.t1	IV	50228538	50290513	0.0281
nxHelBake1.g17689.t1	III	74843711	74850884	0.0306
nxHelBake1.g12232.t2	I	76312293	76343058	0.0544
nxHelBake1.g18292.t1	III	90641957	90648797	0.0696
nxHelBake1.g10077.t1	I	4939872	4976352	0.1064
nxHelBake1.g3386.t1	II	110707356	110747749	0.1412
nxHelBake1.g10303.t1	I	11880884	11888229	0.1209
nxHelBake1.g12275.t1	I	77710791	77732594	0.0528
nxHelBake1.g953.t1	II	32033480	32068904	0.0587
nxHelBake1.g15300.t1	X	85000233	85019920	0.0187
nxHelBake1.g8801.t1	IV	83082100	83089470	0.114
nxHelBake1.g11891.t1	I	65290222	65301550	0.0623
nxHelBake1.g13036.t3	I	100988519	101020060	0.1195
nxHelBake1.g13403.t1	X	10168030	10182933	0.044
nxHelBake1.g4833.t2	V	51833767	51875549	0.0206
nxHelBake1.g3927.t2	V	17294946	17428849	0.0829
nxHelBake1.g1308.t1	II	44419686	44441054	0.0159
nxHelBake1.g6134.t1	V	100036522	100082805	0.0654
nxHelBake1.g1503.t1	II	52914352	52945641	0.0121
nxHelBake1.g11700.t2	I	57723210	57747458	0.032
nxHelBake1.g4172.t2	V	26231645	26251822	0.0474
nxHelBake1.g1686.t1	II	61395222	61396184	0.0086
nxHelBake1.g15494.t1	X	91033386	91057820	0.0685
nxHelBake1.g17381.t4	III	62106100	62113982	0.7764
nxHelBake1.g12139.t1	I	73501686	73516098	0.0454
nxHelBake1.g16209.t2	III	20247842	20265019	0.1364
nxHelBake1.g5284.t1	V	69429644	69438687	0.0442
nxHelBake1.g14082.t1	X	42327516	42476041	0.0332
nxHelBake1.g727.t1	II	23490124	23507022	0.0394
nxHelBake1.g17617.t2	III	72391635	72455163	0.0337
nxHelBake1.g16605.t1	III	32020158	32037366	0.0175
nxHelBake1.g16565.t1	III	30889951	30904831	0.0429
nxHelBake1.g2946.t1	II	97136693	97144775	0.1235
nxHelBake1.g2504.t5	II	83225083	83260750	0.1139
nxHelBake1.g4959.t1	V	57206383	57221069	0.0124
nxHelBake1.g15427.t1	X	89057407	89069275	0.0421
nxHelBake1.g11381.t1	I	45058991	45108794	0.0387
nxHelBake1.g9786.t1	IV	112928600	112949598	0.0981
nxHelBake1.g10141.t2	I	6815441	6836563	0.1505
nxHelBake1.g3615.t1	V	6731226	6737699	0.1221
nxHelBake1.g18159.t1	III	86385017	86426115	0.1027
nxHelBake1.g17407.t2	III	63788029	63882566	0.0216
nxHelBake1.g6601.t2	IV	5429213	5466022	0.1084
nxHelBake1.g8360.t1	IV	69026270	69058207	0.0652
nxHelBake1.g7167.t1	IV	24767091	24778976	0.0734
nxHelBake1.g17066.t1	III	47632583	47646117	0.0551
nxHelBake1.g15861.t1	III	10646897	10670885	0.0771
nxHelBake1.g15825.t1	III	9412326	9458416	0.108
nxHelBake1.g1252.t1	II	41934944	41947084	0.0429
nxHelBake1.g313.t2	II	9115673	9133518	0.0626
nxHelBake1.g9967.t1	I	2088487	2096869	0.1028
nxHelBake1.g5729.t2	V	85987118	86014426	0.0861
nxHelBake1.g11972.t1	I	68658229	68683516	0.0694
nxHelBake1.g2031.t1	II	75364818	75372929	0.0211
nxHelBake1.g10454.t1	I	17407812	17416743	0.0566
nxHelBake1.g17314.t1	III	59336252	59375924	0.0267
nxHelBake1.g4566.t7	V	41207646	41219336	0.0174
nxHelBake1.g9814.t1	IV	113503425	113513065	0.0724
nxHelBake1.g1178.t1	II	39735513	39739274	0.0651
nxHelBake1.g5443.t1	V	75416455	75418893	0.0572
nxHelBake1.g565.t1	II	17283924	17288857	0.0867
nxHelBake1.g11997.t1	I	69387698	69402540	0.0472
nxHelBake1.g14838.t1	X	68725322	68752665	0.0333
nxHelBake1.g6296.t1	V	105029265	105052332	0.1386
nxHelBake1.g3715.t1	V	10322540	10336014	0.0503
nxHelBake1.g13727.t1	X	21172274	21191728	0.0261
nxHelBake1.g1147.t4	II	38701313	38759873	0.0616
nxHelBake1.g9565.t1	IV	106273669	106288145	0.0443
nxHelBake1.g10538.t4	I	19854607	19876201	0.0818
nxHelBake1.g18853.t1	III	109792008	109800289	0.0844
nxHelBake1.g11959.t2	I	68050703	68192022	0.0637
nxHelBake1.g12948.t1	I	99023979	99033179	0.1373
nxHelBake1.g8826.t1	IV	83890091	83901230	0.0842
nxHelBake1.g2244.t2	II	81377407	81407981	0.0455
nxHelBake1.g12436.t1	I	82544066	82564772	0.0734
nxHelBake1.g14741.t1	X	64172473	64222597	0.0344
nxHelBake1.g11559.t3	I	51739600	51753244	0.026
nxHelBake1.g13564.t1	X	15969872	15992051	0.0449
nxHelBake1.g17290.t1	III	58104597	58127828	0.0272
nxHelBake1.g18449.t1	III	95532428	95542189	0.0734
nxHelBake1.g11900.t1	I	65448957	65452350	0.0076
nxHelBake1.g15179.t1	X	80778742	80812036	0.0246
nxHelBake1.g17752.t4	III	76835088	76910964	0.0677
nxHelBake1.g2719.t1	II	89310168	89313721	0.1077
nxHelBake1.g10772.t2	I	25968786	25977058	0.053
nxHelBake1.g9436.t1	IV	102356837	102369417	0.0481
nxHelBake1.g15384.t1	X	87434145	87458299	0.0902
nxHelBake1.g12808.t1	I	93998801	94013999	0.0986
nxHelBake1.g7143.t2	IV	24136458	24146335	0.1027
nxHelBake1.g248.t1	II	7036046	7053537	0.1486
nxHelBake1.g9613.t1	IV	108276922	108316792	0.1129
nxHelBake1.g16409.t1	III	25818565	25871060	0.0708
nxHelBake1.g14607.t1	X	55562580	55642905	0.0259
nxHelBake1.g4698.t2	V	46265066	46304724	0.0532
nxHelBake1.g10434.t1	I	16890362	16911383	0.033
nxHelBake1.g3103.t1	II	102168759	102193176	0.2814
nxHelBake1.g15617.t1	III	2153410	2168207	0.1819
nxHelBake1.g4269.t1	V	29876962	29881456	0
nxHelBake1.g18193.t1	III	87572248	87643775	0.0684
nxHelBake1.g9435.t1	IV	102346560	102353063	0.0941
nxHelBake1.g8621.t1	IV	77028383	77028999	0
nxHelBake1.g15443.t1	X	89634821	89646316	0.0562
nxHelBake1.g6336.t1	V	105506470	105513336	0.0464
nxHelBake1.g5530.t1	V	78608501	78619448	0.0484
nxHelBake1.g18563.t3	III	99432047	99467210	0.1116
nxHelBake1.g5370.t1	V	72753785	72773725	0.0584
nxHelBake1.g5845.t1	V	89979157	90016693	0.0935
nxHelBake1.g155.t1	II	4415916	4433655	0.1341
nxHelBake1.g8167.t1	IV	61744657	61755911	0.0231
nxHelBake1.g7732.t3	IV	43922929	43959244	0.0494
nxHelBake1.g7931.t1	IV	50974325	50979703	0.0202
nxHelBake1.g8564.t1	IV	75526288	75535872	0.0218
nxHelBake1.g13004.t1	I	100278999	100302723	0.0775
nxHelBake1.g7192.t1	IV	25347189	25353468	0.0641
nxHelBake1.g12323.t1	I	79121854	79141881	0.0668
nxHelBake1.g5399.t1	V	73776815	73787829	0.0263
nxHelBake1.g16664.t1	III	34862385	34875322	0.0461
nxHelBake1.g9988.t1	I	2672568	2721845	0.1001
nxHelBake1.g13451.t3	X	11719036	11722569	0.0625
nxHelBake1.g13609.t1	X	17175657	17177300	0.049
nxHelBake1.g9514.t1	IV	104918080	104922749	0.1345
nxHelBake1.g14070.t1	X	40930054	40941411	0.0484
nxHelBake1.g12124.t1	I	72894004	72895424	0.0584
nxHelBake1.g925.t1	II	31295422	31304168	0.0603
nxHelBake1.g4101.t1	V	24107346	24118958	0.0666
nxHelBake1.g16865.t1	III	41334829	41370975	0.0148
nxHelBake1.g17425.t2	III	64938854	64960840	0.0275
nxHelBake1.g13938.t1	X	30111731	30191665	0.0425
nxHelBake1.g3961.t3	V	18864287	18903964	0.0592
nxHelBake1.g17373.t3	III	61626198	61742032	0.0419
nxHelBake1.g18611.t2	III	101396788	101407408	0.0818
nxHelBake1.g6481.t1	IV	1359779	1381266	0.0506
nxHelBake1.g2625.t1	II	86256917	86257420	0.0427
nxHelBake1.g2827.t1	II	93344180	93380077	0.1297
nxHelBake1.g15382.t1	X	87313038	87373213	0.0812
nxHelBake1.g15675.t2	III	3879702	3896321	0.1003
nxHelBake1.g14752.t1	X	64600210	64643533	0.0177
nxHelBake1.g17206.t1	III	54696794	54739493	0.0186
nxHelBake1.g10022.t2	I	3496869	3549476	0.0688
nxHelBake1.g18216.t1	III	88168734	88186696	0.0557
nxHelBake1.g8046.t1	IV	56597103	56619222	0.0328
nxHelBake1.g8328.t1	IV	68171096	68191942	0.0571
nxHelBake1.g18018.t1	III	82197949	82250051	0.0765
nxHelBake1.g5955.t2	V	93798424	93823076	0.1136
nxHelBake1.g11436.t1	I	46786689	46797139	0.023
nxHelBake1.g10437.t1	I	17058816	17077691	0.0448
nxHelBake1.g5936.t1	V	93035398	93067145	0.0516
nxHelBake1.g1018.t1	II	33976905	33989365	0.0739
nxHelBake1.g17013.t2	III	45834434	45858941	0.0184
nxHelBake1.g16370.t3	III	24825046	24842900	0.0826
nxHelBake1.g17985.t2	III	81456482	81482379	0.0338
nxHelBake1.g6538.t1	IV	2953157	2969351	0.1336
nxHelBake1.g8900.t1	IV	86389178	86400547	0.0762
nxHelBake1.g9693.t2	IV	110050093	110089926	0.0867
nxHelBake1.g8085.t2	IV	58219735	58233542	0.0048
nxHelBake1.g8965.t1	IV	87688481	87707800	0.0813
nxHelBake1.g5676.t1	V	83789076	83803083	0.0631
nxHelBake1.g17606.t1	III	72026716	72048958	0.0172
nxHelBake1.g3234.t1	II	106319507	106334654	0.1288
nxHelBake1.g7927.t1	IV	50873702	50891113	0.0262
nxHelBake1.g12211.t1	I	75871976	75934070	0.0547
nxHelBake1.g9909.t1	I	703691	709381	0.0882
nxHelBake1.g2006.t1	II	74677967	74687486	0.0459
nxHelBake1.g15615.t1	III	2073868	2091989	0.0932
nxHelBake1.g16502.t1	III	28832379	28883065	0.0509
nxHelBake1.g15044.t1	X	76097512	76100684	0.0519
nxHelBake1.g12060.t1	I	71115920	71125081	0.0563
nxHelBake1.g7611.t1	IV	38974654	38994837	0.0509
nxHelBake1.g701.t1	II	22548334	22554881	0.1139
nxHelBake1.g18858.t1	III	109905839	109915860	0.1486
nxHelBake1.g15254.t1	X	83440378	83456257	0.0752
nxHelBake1.g1336.t1	II	45734953	45759809	0.0238
nxHelBake1.g5109.t1	V	63324431	63353374	0.0218
nxHelBake1.g9026.t1	IV	89503357	89517450	0.2383
nxHelBake1.g12130.t1	I	73102134	73113801	0.0473
nxHelBake1.g12634.t1	I	88074871	88079663	0.1004
nxHelBake1.g13452.t1	X	11731082	11759430	0.0294
nxHelBake1.g11802.t1	I	62177170	62203089	0.0402
nxHelBake1.g17172.t1	III	53400119	53405681	0.0092
nxHelBake1.g10179.t1	I	8297342	8310660	0.0452
nxHelBake1.g16170.t1	III	18839686	18883710	0.0436
nxHelBake1.g10661.t2	I	22968955	22994653	0.0382
nxHelBake1.g8557.t1	IV	75248913	75265097	0.0366
nxHelBake1.g4017.t1	V	20767769	20774922	0.0386
nxHelBake1.g4107.t1	V	24308797	24311073	0.0749
nxHelBake1.g7935.t1	IV	51056916	51080700	0.0346
nxHelBake1.g11183.t1	I	38364466	38381380	0.0257
nxHelBake1.g4138.t1	V	24961179	24969553	0.0915
nxHelBake1.g16906.t1	III	42130571	42138002	0.0505
nxHelBake1.g15884.t1	III	11190769	11200591	0.1122
nxHelBake1.g5165.t4	V	65569182	65581577	0.0147
nxHelBake1.g8208.t1	IV	63677430	63681072	0.0535
nxHelBake1.g13053.t1	I	101431542	101437210	0.0971
nxHelBake1.g4938.t1	V	56244205	56268932	0.028
nxHelBake1.g13565.t1	X	16002785	16031539	0.0602
nxHelBake1.g9313.t2	IV	98585786	98652541	0.0754
nxHelBake1.g18861.t1	III	109968061	109971864	0.0456
nxHelBake1.g4902.t1	V	54671993	54685706	0.065
nxHelBake1.g18427.t1	III	94850423	94910582	0.0586
nxHelBake1.g6721.t2	IV	9189796	9206969	0.0736
nxHelBake1.g8639.t1	IV	77778407	77814501	0.0303
nxHelBake1.g10970.t1	I	32248379	32254651	0.0446
nxHelBake1.g12216.t4	I	75988245	76026423	0.0645
nxHelBake1.g5122.t1	V	63904948	63914926	0.0457
nxHelBake1.g10568.t2	I	20710207	20722444	0.0391
nxHelBake1.g6787.t1	IV	11880388	11887227	0.0442
nxHelBake1.g592.t1	II	18874338	18889740	0.0753
nxHelBake1.g11511.t1	I	49718857	49730745	0.0206
nxHelBake1.g17229.t1	III	55457633	55482617	0.0123
nxHelBake1.g647.t1	II	20836959	20857758	0.0944
nxHelBake1.g6421.t1	V	107017148	107059892	0.061
nxHelBake1.g11623.t2	I	53994477	54045473	0.0392
nxHelBake1.g18728.t2	III	105525910	105539561	0.0135
nxHelBake1.g1899.t1	II	70240095	70247615	0.0293
nxHelBake1.g2193.t1	II	79974068	79985758	0.0554
nxHelBake1.g13805.t1	X	24084591	24122942	0.0502
nxHelBake1.g5170.t2	V	65896866	65929914	0.0348
nxHelBake1.g17708.t3	III	75417899	75428822	0.0507
nxHelBake1.g4370.t2	V	34607308	34625248	0.068
nxHelBake1.g7747.t1	IV	44252137	44264743	0.0211
nxHelBake1.g12688.t1	I	89973002	89978493	0.0721
nxHelBake1.g9333.t1	IV	99143169	99169383	0.0973
nxHelBake1.g1431.t1	II	50044578	50051010	0.0833
nxHelBake1.g5810.t1	V	88799828	88807588	0.0346
nxHelBake1.g3205.t1	II	105118357	105180055	0.025
nxHelBake1.g2176.t1	II	79301987	79325533	0.0545
nxHelBake1.g18027.t1	III	82369606	82388122	0.0616
nxHelBake1.g7396.t1	IV	31729561	31748853	0.085
nxHelBake1.g3042.t1	II	100064679	100127021	0.0739
nxHelBake1.g1758.t1	II	64396317	64411251	0.032
nxHelBake1.g12964.t1	I	99397190	99401614	0.0827
nxHelBake1.g15929.t3	III	12060186	12082173	0.048
nxHelBake1.g17970.t1	III	81039198	81046664	0.059
nxHelBake1.g10104.t1	I	5745468	5748885	0.161
nxHelBake1.g12946.t1	I	98991371	99008937	0.1006
nxHelBake1.g9181.t1	IV	94458134	94466763	0.0421
nxHelBake1.g1979.t1	II	73798838	73816852	0.0417
nxHelBake1.g9573.t1	IV	106484840	106524110	0.1065
nxHelBake1.g12960.t1	I	99236417	99245972	0.1316
nxHelBake1.g10290.t1	I	11584132	11611664	0.074
nxHelBake1.g1830.t1	II	67350881	67365006	0.0208
nxHelBake1.g8419.t2	IV	71160193	71165361	0.0194
nxHelBake1.g10518.t1	I	19418170	19421217	0.0572
nxHelBake1.g12995.t1	I	100086340	100096970	0.1216
nxHelBake1.g2702.t1	II	88622273	88632549	0.085
nxHelBake1.g12578.t1	I	86352743	86363871	0.0453
nxHelBake1.g18691.t1	III	104019509	104031118	0.0248
nxHelBake1.g553.t1	II	16777261	16799087	0.043
nxHelBake1.g15958.t1	III	12643704	12664687	0.0968
nxHelBake1.g14030.t2	X	37790358	37868759	0.0195
nxHelBake1.g12909.t3	I	97165629	97227083	0.0886
nxHelBake1.g9996.t1	I	2857025	2862858	0.0766
nxHelBake1.g6440.t1	IV	305308	319761	0.0564
nxHelBake1.g10301.t1	I	11847879	11875390	0.0932
nxHelBake1.g5777.t1	V	87785957	87796053	0.1029
nxHelBake1.g3121.t1	II	102730218	102752932	0.1218
nxHelBake1.g16423.t1	III	26227410	26235448	0.0643
nxHelBake1.g17304.t1	III	59061512	59070020	0.0088
nxHelBake1.g12197.t1	I	75433941	75452096	0.042
nxHelBake1.g13943.t2	X	30445245	30541953	0.0405
nxHelBake1.g15729.t1	III	6233123	6274904	0.1218
nxHelBake1.g2626.t1	II	86266921	86286481	0.052
nxHelBake1.g6045.t1	V	97218431	97222801	0.1944
nxHelBake1.g8768.t1	IV	82079125	82090062	0.0621
nxHelBake1.g14818.t1	X	67932726	67944666	0.0267
nxHelBake1.g11087.t1	I	35855604	35892759	0.0491
nxHelBake1.g10106.t1	I	5770796	5783473	0.1196
nxHelBake1.g1494.t1	II	52671581	52690768	0.0077
nxHelBake1.g5963.t1	V	94026026	94041897	0.0906
nxHelBake1.g17742.t3	III	76381148	76443849	0.0332
nxHelBake1.g9825.t1	IV	113845583	113852879	0.0614
nxHelBake1.g8629.t1	IV	77367060	77374028	0.054
nxHelBake1.g12148.t1	I	73796092	73803148	0.0453
nxHelBake1.g2905.t4	II	95849259	95877206	0.0856
nxHelBake1.g8269.t1	IV	65817743	65838845	0.009
nxHelBake1.g7693.t1	IV	42046452	42052632	0.0532
nxHelBake1.g18102.t1	III	84612301	84615643	0.0837
nxHelBake1.g4427.t6	V	36659200	36667795	0.0725
nxHelBake1.g13362.t1	X	8590469	8615321	0.0488
nxHelBake1.g7552.t1	IV	37113283	37122400	0.0705
nxHelBake1.g15963.t1	III	12768309	12797475	0.0613
nxHelBake1.g4099.t1	V	24072868	24090245	0.0723
nxHelBake1.g11223.t1	I	39611072	39636063	0.033
nxHelBake1.g18846.t1	III	109650476	109654313	0.0964
nxHelBake1.g15470.t2	X	90362816	90405671	0.0468
nxHelBake1.g15435.t1	X	89438833	89484189	0.0606
nxHelBake1.g13847.t1	X	25913754	25952335	0.029
nxHelBake1.g11729.t1	I	58829306	58866101	0.0214
nxHelBake1.g13105.t1	I	102262400	102267598	0.0241
nxHelBake1.g1421.t1	II	49558222	49568391	0.061
nxHelBake1.g17751.t1	III	76751629	76793638	0.0991
nxHelBake1.g12622.t1	I	87739664	87751240	0.039
nxHelBake1.g1855.t2	II	68315999	68333430	0.02
nxHelBake1.g1039.t1	II	34515670	34533539	0.0882
nxHelBake1.g1396.t5	II	48692223	48757162	0.0227
nxHelBake1.g16220.t1	III	20620561	20632471	0.0604
nxHelBake1.g8838.t1	IV	84678007	84691852	0.0501
nxHelBake1.g2829.t1	II	93413014	93456360	0.1074
nxHelBake1.g18259.t1	III	89626157	89690635	0.0559
nxHelBake1.g15737.t1	III	6456714	6462374	0.0513
nxHelBake1.g16060.t1	III	16108112	16155136	0.0843
nxHelBake1.g16935.t1	III	43208341	43230504	0.0433
nxHelBake1.g18034.t1	III	82526022	82535837	0.0276
nxHelBake1.g17105.t1	III	49278204	49311615	0.0444
nxHelBake1.g2709.t1	II	88846135	88866843	0.0702
nxHelBake1.g12514.t1	I	84262435	84279870	0.0735
nxHelBake1.g716.t1	II	23005830	23075098	0.0626
nxHelBake1.g11020.t1	I	33785857	33795871	0.0878
nxHelBake1.g6150.t1	V	100336309	100380394	0.1297
nxHelBake1.g8638.t1	IV	77635784	77657746	0.0899
nxHelBake1.g9386.t1	IV	100422241	100449328	0.1224
nxHelBake1.g3394.t1	II	110883120	110935652	0.0892
nxHelBake1.g12636.t1	I	88090995	88101664	0.0653
nxHelBake1.g854.t1	II	28510762	28514416	0.5324
nxHelBake1.g17906.t2	III	78876041	78878164	0.0105
nxHelBake1.g5755.t1	V	87044046	87080755	0.0593
nxHelBake1.g16069.t2	III	16303774	16347813	0.0947
nxHelBake1.g3393.t1	II	110835167	110849560	0.0782
nxHelBake1.g7212.t1	IV	25962536	25972223	0.1319
nxHelBake1.g3308.t4	II	108346556	108385327	0.087
nxHelBake1.g6981.t2	IV	17926296	18087584	0.0621
nxHelBake1.g11775.t1	I	61025527	61030197	0.0272
nxHelBake1.g11435.t2	I	46709092	46720595	0.0071
nxHelBake1.g15434.t1	X	89401239	89419446	0.0587
nxHelBake1.g96.t1	II	2252927	2279912	0.04
nxHelBake1.g3635.t1	V	7262286	7270051	0.1474
nxHelBake1.g2169.t1	II	79122846	79140650	0.053
nxHelBake1.g16158.t1	III	18517671	18528996	0.0731
nxHelBake1.g12635.t1	I	88079281	88089818	0.1209
nxHelBake1.g12104.t1	I	72221175	72237761	0.0565
nxHelBake1.g13714.t1	X	20655603	20663904	0.0369
nxHelBake1.g15471.t1	X	90408484	90429616	0.0557
nxHelBake1.g5124.t1	V	63976890	63994837	0.0086
nxHelBake1.g8779.t2	IV	82376287	82415365	0.0697
nxHelBake1.g8846.t1	IV	84855977	84892921	0.0337
nxHelBake1.g17711.t1	III	75472473	75493204	0.0611
nxHelBake1.g10204.t2	I	9204858	9215470	0.1148
nxHelBake1.g8149.t1	IV	61064792	61068942	0.0176
nxHelBake1.g554.t1	II	16803453	16840941	0.0684
nxHelBake1.g15718.t1	III	5715885	5721269	0.1226
nxHelBake1.g9358.t2	IV	99883495	99923658	0.0821
nxHelBake1.g16299.t1	III	23262548	23278806	0.0544
nxHelBake1.g13212.t1	X	2301819	2428864	0.1674
nxHelBake1.g16296.t1	III	23131908	23199394	0.1009
nxHelBake1.g3886.t1	V	15962085	15975055	0.117
nxHelBake1.g12442.t1	I	82674621	82706880	0.0752
nxHelBake1.g2120.t1	II	77715392	77732554	0.0829
nxHelBake1.g2860.t1	II	94537079	94549973	0.1019
nxHelBake1.g15263.t1	X	83728109	83741363	0.0586
nxHelBake1.g14642.t1	X	58122368	58173490	0.067
nxHelBake1.g11434.t1	I	46676290	46681675	0.0488
nxHelBake1.g17960.t1	III	80675942	80681636	0.0454
nxHelBake1.g3942.t2	V	17937713	17945830	0.0679
nxHelBake1.g18730.t1	III	105549662	105558514	0.0962
nxHelBake1.g12430.t1	I	82348836	82366044	0.0406
nxHelBake1.g18620.t2	III	101693586	101705872	0.0364
nxHelBake1.g12204.t2	I	75658277	75718807	0.0697
nxHelBake1.g16439.t2	III	26735892	26805124	0.0618
nxHelBake1.g4678.t1	V	45384158	45400978	0.042
nxHelBake1.g3092.t1	II	101860705	101873094	0.0896
nxHelBake1.g3827.t2	V	13963605	14012731	0.0815
nxHelBake1.g8595.t1	IV	76417084	76452531	0.0204
nxHelBake1.g8983.t1	IV	88188934	88232255	0.0655
nxHelBake1.g15045.t1	X	76100972	76103990	0.052
nxHelBake1.g9873.t1	IV	114400727	114415571	0.0416
nxHelBake1.g16614.t1	III	32422128	32429613	0.0256
nxHelBake1.g18372.t1	III	93090933	93130881	0.0266
nxHelBake1.g11293.t1	I	41721902	41728550	0.0086
nxHelBake1.g11448.t1	I	47029500	47057817	0.0186
nxHelBake1.g1836.t1	II	67515561	67530349	0.0803
nxHelBake1.g1732.t1	II	63426739	63434363	0.0107
nxHelBake1.g17736.t1	III	76131041	76149706	0.035
nxHelBake1.g1728.t2	II	63196427	63216716	0.0252
nxHelBake1.g10075.t1	I	4882003	4889376	0.095
nxHelBake1.g13348.t1	X	8010346	8034461	0.0318
nxHelBake1.g12231.t2	I	76303448	76311752	0.0459
nxHelBake1.g9092.t1	IV	91665629	91673674	0.0817
nxHelBake1.g10308.t1	I	12002669	12010116	0.1204
nxHelBake1.g15195.t1	X	81188877	81197878	0.0421
nxHelBake1.g3720.t1	V	10493434	10517515	0.0413
nxHelBake1.g12828.t2	I	94762466	94768196	0.1268
nxHelBake1.g16533.t2	III	29617065	29671679	0.0649
nxHelBake1.g12494.t2	I	83907375	83919317	0.0719
nxHelBake1.g15923.t3	III	11928919	11958886	0.0541
nxHelBake1.g17075.t1	III	47881606	47912897	0.0237
nxHelBake1.g3224.t1	II	106031904	106118265	0.0781
nxHelBake1.g16757.t2	III	37794954	37811713	0.0321
nxHelBake1.g5811.t1	V	88808931	88822256	0.0818
nxHelBake1.g13320.t1	X	6863762	6871471	0.1743
nxHelBake1.g13539.t1	X	14986170	14990599	0.0776
nxHelBake1.g11773.t6	I	60888991	60936692	0.0305
nxHelBake1.g18737.t1	III	105662831	105675243	0.0964
nxHelBake1.g8456.t2	IV	72418214	72442272	0.0353
nxHelBake1.g11651.t1	I	54873035	54902536	0.0058
nxHelBake1.g2663.t1	II	87299770	87320655	0.0583
nxHelBake1.g10161.t1	I	7647121	7651937	0.0307
nxHelBake1.g15095.t2	X	77773322	77803271	0.0397
nxHelBake1.g5677.t1	V	83803195	83850330	0.0716
nxHelBake1.g11229.t1	I	39735223	39770721	0.0293
nxHelBake1.g15438.t1	X	89532906	89550852	0.0783
nxHelBake1.g5622.t2	V	82428636	82436619	0.0795
nxHelBake1.g11541.t2	I	50854836	50875266	0.007
nxHelBake1.g5585.t1	V	81064309	81072253	0.0701
nxHelBake1.g4565.t1	V	41169827	41196226	0.0129
nxHelBake1.g5363.t3	V	72488164	72519831	0.0733
nxHelBake1.g16567.t1	III	30977326	30979702	0.0415
nxHelBake1.g13422.t1	X	10793319	10839182	0.0772
nxHelBake1.g159.t1	II	4520108	4529939	0.0763
nxHelBake1.g13763.t1	X	22297009	22309393	0.038
nxHelBake1.g7438.t1	IV	33300817	33305253	0.089
nxHelBake1.g3449.t1	V	374379	393729	0.0522
nxHelBake1.g17388.t2	III	62974466	63024081	0.0599
nxHelBake1.g8912.t1	IV	86579382	86720568	0.0678
nxHelBake1.g12722.t2	I	91011564	91093439	0.056
nxHelBake1.g10408.t1	I	16117158	16138388	0.0758
nxHelBake1.g5101.t1	V	62983539	63063229	0.0207
nxHelBake1.g11908.t1	I	65626274	65642820	0.0271
nxHelBake1.g10796.t1	I	26818632	26831002	0.0475
nxHelBake1.g11312.t1	I	42380949	42393491	0.0358
nxHelBake1.g14718.t1	X	62819267	62826903	0.0561
nxHelBake1.g11692.t1	I	57483741	57486368	0.0345
nxHelBake1.g625.t1	II	20021390	20050427	0.0522
nxHelBake1.g11166.t1	I	37951446	37952203	0.042
nxHelBake1.g7543.t2	IV	36849918	36864778	0.0591
nxHelBake1.g4098.t1	V	24034537	24072650	0.0826
nxHelBake1.g4013.t1	V	20483527	20508662	0.0856
nxHelBake1.g13299.t1	X	5718472	5730227	0.1422
nxHelBake1.g4348.t4	V	33752873	33759362	0.0861
nxHelBake1.g8242.t1	IV	64675521	64698202	0.0108
nxHelBake1.g2278.t1	II	82429451	82440228	0.061
nxHelBake1.g8153.t1	IV	61205384	61225121	0.012
nxHelBake1.g12711.t3	I	90632656	90651984	0.092
nxHelBake1.g13096.t1	I	102048770	102062235	0.1639
nxHelBake1.g5129.t4	V	64058905	64069168	0.0252
nxHelBake1.g2644.t3	II	86798838	86805687	0.0444
nxHelBake1.g14617.t3	X	55950041	55983639	0.053
nxHelBake1.g4664.t1	V	44981612	45020601	0.0461
nxHelBake1.g13758.t1	X	22077123	22100924	0.0658
nxHelBake1.g6098.t1	V	98881925	98939563	0.102
nxHelBake1.g4019.t2	V	20821223	20914040	0.056
nxHelBake1.g10973.t1	I	32262329	32285956	0.0566
nxHelBake1.g10665.t1	I	23037893	23053493	0.08
nxHelBake1.g18499.t1	III	96999338	97012261	0.1222
nxHelBake1.g9870.t1	IV	114374442	114379644	0.0203
nxHelBake1.g11531.t1	I	50408122	50434115	0.0077
nxHelBake1.g622.t1	II	19908979	19955676	0.0916
nxHelBake1.g13563.t1	X	15903572	15924036	0.0668
nxHelBake1.g10471.t1	I	18070560	18076673	0.0411
nxHelBake1.g15230.t2	X	82687593	82705804	0.095
nxHelBake1.g7587.t1	IV	38158759	38188640	0.0478
nxHelBake1.g12426.t2	I	82280188	82289681	0.0738
nxHelBake1.g4437.t1	V	36806057	36837536	0.0613
nxHelBake1.g15965.t3	III	12802749	12819948	0.055
nxHelBake1.g18540.t5	III	98467046	98490961	0.0708
nxHelBake1.g16399.t1	III	25572053	25580247	0.0407
nxHelBake1.g10581.t1	I	20992157	20996202	0.1015
nxHelBake1.g12222.t1	I	76147399	76160618	0.0961
nxHelBake1.g16850.t4	III	40903301	40915069	0.0321
nxHelBake1.g4620.t1	V	43664105	43678315	0.0519
nxHelBake1.g13425.t1	X	11090274	11121270	0.0714
nxHelBake1.g4982.t1	V	58212579	58279253	0.0293
nxHelBake1.g8563.t1	IV	75498593	75523992	0.0483
nxHelBake1.g11951.t1	I	67784780	67793791	0.0559
nxHelBake1.g13909.t1	X	28501690	28528971	0.0269
nxHelBake1.g1356.t1	II	46723302	46730117	0.0506
nxHelBake1.g8377.t1	IV	69562076	69577803	0.0186
nxHelBake1.g5264.t1	V	68843806	68854911	0.0459
nxHelBake1.g16135.t1	III	17863935	17869783	0.0792
nxHelBake1.g4125.t1	V	24684032	24688245	0.0641
nxHelBake1.g4868.t1	V	53275819	53299385	0.0414
nxHelBake1.g8058.t1	IV	56993348	57032409	0.024
nxHelBake1.g13311.t1	X	6414875	6503088	0.1302
nxHelBake1.g15639.t2	III	2711293	2716268	0.1078
nxHelBake1.g512.t1	II	15396927	15412349	0.1838
nxHelBake1.g8105.t1	IV	59092441	59154795	0.0295
nxHelBake1.g12469.t1	I	83362797	83371973	0.0723
nxHelBake1.g11526.t2	I	50224290	50234346	0.0149
nxHelBake1.g673.t1	II	21616847	21632893	0.0504
nxHelBake1.g15717.t1	III	5694668	5714593	0.0977
nxHelBake1.g6299.t1	V	105166153	105177848	0.0154
nxHelBake1.g12094.t1	I	71896647	71904018	0.033
nxHelBake1.g11647.t1	I	54656447	54693646	0.0152
nxHelBake1.g4823.t2	V	51343514	51385162	0.0124
nxHelBake1.g1422.t1	II	49575584	49585393	0.0395
nxHelBake1.g3984.t1	V	19516153	19531059	0.0439
nxHelBake1.g4746.t1	V	47980346	47988953	0.0463
nxHelBake1.g15852.t2	III	10422334	10452233	0.1674
nxHelBake1.g3436.t2	II	111958108	112021713	0.2387
nxHelBake1.g8752.t1	IV	81390537	81396709	0.0266
nxHelBake1.g7443.t1	IV	33402179	33422945	0.0563
nxHelBake1.g12553.t2	I	85577690	85594646	0.1653
nxHelBake1.g15606.t2	III	1864349	1875233	0.0888
nxHelBake1.g11896.t1	I	65367402	65374989	0.0406
nxHelBake1.g18404.t2	III	94265914	94280947	0.0983
nxHelBake1.g1137.t1	II	38358161	38412154	0.0223
nxHelBake1.g5277.t2	V	69304934	69337947	0.0714
nxHelBake1.g664.t1	II	21200434	21224741	0.0235
nxHelBake1.g10291.t1	I	11610999	11618634	0.0378
nxHelBake1.g17391.t1	III	63138782	63190689	0.021
nxHelBake1.g17345.t2	III	60373078	60392149	0.0174
nxHelBake1.g9933.t3	I	1308849	1356719	0.1139
nxHelBake1.g16261.t1	III	22065280	22109878	0.0704
nxHelBake1.g8583.t1	IV	76123442	76126226	0.036
nxHelBake1.g12847.t1	I	95102834	95211102	0.1185
nxHelBake1.g17376.t1	III	61828595	61897011	0.0268
nxHelBake1.g1857.t3	II	68382572	68400492	0.0265
nxHelBake1.g10573.t1	I	20759304	20790317	0.1044
nxHelBake1.g9064.t1	IV	90511905	90571769	0.0722
nxHelBake1.g377.t1	II	11271204	11276348	0.0762
nxHelBake1.g3187.t2	II	104620428	104641422	0.0994
nxHelBake1.g6465.t2	IV	918255	969899	0.0763
nxHelBake1.g15178.t1	X	80751599	80773703	0.0417
nxHelBake1.g18844.t1	III	109623105	109632670	0.1602
nxHelBake1.g7612.t3	IV	39001329	39013415	0.0133
nxHelBake1.g4210.t1	V	27843398	27860002	0.0534
nxHelBake1.g10246.t1	I	10405004	10410035	0.1219
nxHelBake1.g15742.t1	III	6606247	6623989	0.0644
nxHelBake1.g1141.t1	II	38585040	38595246	0.0926
nxHelBake1.g2992.t1	II	98362131	98392480	0.1013
nxHelBake1.g5078.t1	V	62298050	62307887	0.0417
nxHelBake1.g13199.t1	X	1793457	1814306	0.1003
nxHelBake1.g16388.t1	III	25133647	25166314	0.093
nxHelBake1.g17766.t1	III	77492671	77498389	0.1001
nxHelBake1.g10381.t5	I	15115964	15165144	0.0608
nxHelBake1.g16410.t1	III	25871188	25894779	0.0599
nxHelBake1.g668.t2	II	21443612	21455253	0.0628
nxHelBake1.g1685.t1	II	61348776	61394952	0.0224
nxHelBake1.g10426.t1	I	16658772	16671109	0.0978
nxHelBake1.g15109.t1	X	78042501	78052009	0.0291
nxHelBake1.g11893.t1	I	65322703	65345304	0.0506
nxHelBake1.g26.t1	II	565241	580013	0.0932
nxHelBake1.g7639.t1	IV	39721019	39730493	0.033
nxHelBake1.g8211.t1	IV	63788044	63791306	0.0446
nxHelBake1.g10418.t1	I	16441709	16448484	0.0986
nxHelBake1.g11835.t1	I	63363717	63375685	0.0414
nxHelBake1.g10297.t1	I	11836089	11838111	0.3466
nxHelBake1.g18058.t1	III	82940011	82971098	0.0341
nxHelBake1.g15333.t1	X	85938487	85943350	0.0621
nxHelBake1.g1523.t1	II	54092161	54163511	0.0718
nxHelBake1.g12252.t1	I	76857864	76890925	0.0457
nxHelBake1.g6071.t1	V	97967136	97975106	0.1063
nxHelBake1.g18265.t1	III	89822290	89826024	0.091
nxHelBake1.g4848.t1	V	52622229	52668775	0.0169
nxHelBake1.g14687.t1	X	61529186	61648354	0.0384
nxHelBake1.g7039.t2	IV	20236030	20245734	0.1141
nxHelBake1.g7686.t1	IV	41625313	41638407	0.0288
nxHelBake1.g6051.t2	V	97509189	97548924	0.148
nxHelBake1.g18446.t1	III	95454813	95464352	0.1025
nxHelBake1.g16491.t1	III	28462610	28472372	0.0755
nxHelBake1.g1964.t1	II	73346107	73361485	0.0248
nxHelBake1.g10113.t1	I	5924951	5934140	0.0718
nxHelBake1.g11455.t2	I	47190359	47210829	0.0148
nxHelBake1.g11241.t1	I	40014642	40059160	0.0319
nxHelBake1.g199.t1	II	5463043	5470076	0.0935
nxHelBake1.g16368.t1	III	24812925	24815630	0.1008
nxHelBake1.g18365.t3	III	92799535	92823121	0.0578
nxHelBake1.g10574.t1	I	20790449	20800331	0.0324
nxHelBake1.g3309.t1	II	108391803	108422232	0.0722
nxHelBake1.g10927.t1	I	31138269	31149129	0.0424
nxHelBake1.g623.t1	II	19961452	19983092	0.124
nxHelBake1.g15610.t1	III	1964558	1971775	0.0969
nxHelBake1.g9168.t1	IV	94262333	94273686	0.0883
nxHelBake1.g7488.t5	IV	34630375	34682245	0.0434
nxHelBake1.g2240.t1	II	81220348	81233224	0.0919
nxHelBake1.g17662.t1	III	73820591	73827876	0.0225
nxHelBake1.g1891.t1	II	69913520	70054007	0.0721
nxHelBake1.g17236.t1	III	55767152	55795245	0.0391
nxHelBake1.g10629.t3	I	22236435	22286883	0.1009
nxHelBake1.g753.t1	II	24407632	24435001	0.0696
nxHelBake1.g16257.t2	III	21878608	21900761	0.0561
nxHelBake1.g15054.t1	X	76336832	76343562	0.0264
nxHelBake1.g9991.t1	I	2756173	2763473	0.1357
nxHelBake1.g2109.t1	II	77513510	77520798	0.0449
nxHelBake1.g15265.t1	X	83824822	83923210	0.0632
nxHelBake1.g18536.t1	III	98336986	98369354	0.02
nxHelBake1.g5224.t1	V	67359293	67373359	0.0312
nxHelBake1.g15537.t1	III	189360	199224	0.0325
nxHelBake1.g11491.t2	I	48875104	48893195	0.0944
nxHelBake1.g13304.t2	X	5881783	5933305	0.0585
nxHelBake1.g15636.t2	III	2650164	2667668	0.1155
nxHelBake1.g115.t1	II	3043377	3078894	0.0792
nxHelBake1.g9917.t1	I	816685	835427	0.0725
nxHelBake1.g6491.t2	IV	1803945	1826563	0.0549
nxHelBake1.g1353.t2	II	46557743	46566165	0.0349
nxHelBake1.g17584.t1	III	71238126	71255326	0.0125
nxHelBake1.g15052.t1	X	76236689	76238926	0.0358
nxHelBake1.g15517.t1	X	91655570	91661957	0.0328
nxHelBake1.g17259.t1	III	56825590	56898165	0.0154
nxHelBake1.g12477.t1	I	83628878	83633800	0.0314
nxHelBake1.g9754.t2	IV	111936657	112018631	0.1285
nxHelBake1.g16574.t1	III	31150798	31158142	0.0511
nxHelBake1.g14740.t2	X	64111801	64169229	0.0825
nxHelBake1.g12501.t1	I	84094663	84133875	0.0257
nxHelBake1.g4481.t3	V	38379186	38403022	0.0533
nxHelBake1.g17474.t2	III	66549524	66624899	0.0364
nxHelBake1.g15055.t1	X	76360411	76380312	0.0293
nxHelBake1.g9683.t1	IV	109896654	109897580	0.1117
nxHelBake1.g18866.t1	III	110051081	110065053	0.0831
nxHelBake1.g16744.t1	III	37363918	37397991	0.0639
nxHelBake1.g9136.t1	IV	93244501	93248375	0.104
nxHelBake1.g2898.t1	II	95600634	95631063	0.0702
nxHelBake1.g4812.t1	V	50571968	50627532	0.0423
nxHelBake1.g1006.t1	II	33587375	33600190	0.0369
nxHelBake1.g5285.t1	V	69440632	69456014	0.0294
nxHelBake1.g1403.t1	II	49166586	49189821	0.0578
nxHelBake1.g4498.t1	V	39055439	39064150	0.0267
nxHelBake1.g12086.t1	I	71747541	71754985	0.0666
nxHelBake1.g728.t1	II	23503882	23512350	0.1267
nxHelBake1.g2688.t4	II	88110327	88138392	0.0637
nxHelBake1.g12152.t1	I	73916957	73930042	0.0409
nxHelBake1.g4688.t2	V	45703216	45720752	0.0251
nxHelBake1.g8355.t2	IV	68981214	68996149	0.0337
nxHelBake1.g11632.t1	I	54313233	54328738	0.034
nxHelBake1.g16730.t1	III	37028245	37037757	0.0565
nxHelBake1.g8790.t1	IV	82839580	82847066	0.0604
nxHelBake1.g5388.t1	V	73481486	73501055	0.0562
nxHelBake1.g12187.t1	I	75044561	75052571	0.0449
nxHelBake1.g15308.t1	X	85201303	85232043	0.0414
nxHelBake1.g16527.t1	III	29452608	29463304	0.0577
nxHelBake1.g4445.t1	V	37030416	37047077	0.0437
nxHelBake1.g1929.t1	II	72230933	72240314	0.0139
nxHelBake1.g11578.t1	I	52619582	52628129	0.0178
nxHelBake1.g14542.t1	X	51155142	51209190	0.0395
nxHelBake1.g15854.t1	III	10459652	10473369	0.1215
nxHelBake1.g13591.t1	X	16713166	16724691	0.0982
nxHelBake1.g1832.t1	II	67423887	67440578	0.0199
nxHelBake1.g11118.t2	I	36731297	36744110	0.0319
nxHelBake1.g16947.t1	III	43685913	43715733	0.0371
nxHelBake1.g11250.t1	I	40259075	40267112	0.0812
nxHelBake1.g12253.t2	I	76895524	76907594	0.0695
nxHelBake1.g11930.t3	I	67081855	67107619	0.078
nxHelBake1.g18413.t1	III	94404588	94426096	0.0757
nxHelBake1.g16750.t1	III	37610536	37651943	0.0303
nxHelBake1.g12823.t1	I	94528541	94543638	0.1265
nxHelBake1.g9592.t2	IV	107506496	107526257	0.0881
nxHelBake1.g8832.t1	IV	84159890	84195816	0.0813
nxHelBake1.g7928.t1	IV	50891251	50898059	0.0523
nxHelBake1.g7453.t2	IV	33577569	33593690	0.0639
nxHelBake1.g8554.t1	IV	75168417	75177437	0.063
nxHelBake1.g10366.t1	I	14564995	14572354	0.0876
nxHelBake1.g17964.t1	III	80729092	80779998	0.0397
nxHelBake1.g2203.t1	II	80346151	80351741	0.0919
nxHelBake1.g18832.t1	III	109278133	109295173	0.1404
nxHelBake1.g1575.t1	II	56276444	56391864	0.0301
nxHelBake1.g13097.t1	I	102063991	102077187	0.1179
nxHelBake1.g8822.t1	IV	83847111	83860781	0.0522
nxHelBake1.g8056.t1	IV	56926192	56958987	0.0183
nxHelBake1.g10078.t1	I	4980195	4992156	0.2237
nxHelBake1.g18729.t1	III	105538664	105547892	0.0478
nxHelBake1.g8301.t1	IV	67255145	67270918	0.0325
nxHelBake1.g5191.t2	V	66686522	66702427	0.038
nxHelBake1.g5189.t1	V	66577266	66597240	0.0709
nxHelBake1.g12121.t2	I	72718360	72723886	0.0976
nxHelBake1.g11153.t1	I	37588140	37589192	0.0462
nxHelBake1.g9852.t2	IV	114152051	114155013	0.1272
nxHelBake1.g8486.t1	IV	73388979	73431148	0.0272
nxHelBake1.g4324.t1	V	32531721	32555267	0.0741
nxHelBake1.g224.t1	II	6446453	6487529	0.0794
nxHelBake1.g17399.t1	III	63399105	63473355	0.0294
nxHelBake1.g11.t1	II	192823	203191	0.0432
nxHelBake1.g6039.t1	V	97040686	97052394	0.1054
nxHelBake1.g18627.t1	III	101900355	101913522	0.1214
nxHelBake1.g5338.t2	V	71604560	71610258	0.0513
nxHelBake1.g13596.t1	X	16874243	16888919	0.0463
nxHelBake1.g4206.t1	V	27779730	27787790	0.0264
nxHelBake1.g12046.t2	I	70818388	70826115	0.0394
nxHelBake1.g808.t1	II	26847979	26858215	0.0389
nxHelBake1.g9564.t1	IV	106222226	106273605	0.0889
nxHelBake1.g7621.t1	IV	39258922	39262519	0.0259
nxHelBake1.g18009.t1	III	82085974	82088981	0.0529
nxHelBake1.g2960.t1	II	97642127	97658962	0.129
nxHelBake1.g15388.t1	X	87609530	87644358	0.1465
nxHelBake1.g9656.t1	IV	109288398	109302864	0.0709
nxHelBake1.g18487.t1	III	96707276	96713040	0.1555
nxHelBake1.g5826.t1	V	89186610	89229106	0.0224
nxHelBake1.g4411.t1	V	36189321	36195662	0.058
nxHelBake1.g16871.t1	III	41474449	41487366	0.0287
nxHelBake1.g18758.t1	III	106420985	106448859	0.0931
nxHelBake1.g17042.t3	III	46731531	46751008	0.0187
nxHelBake1.g10121.t1	I	6229542	6236585	0.1217
nxHelBake1.g1880.t2	II	69406759	69431867	0.0493
nxHelBake1.g2025.t1	II	75186069	75199051	0.0411
nxHelBake1.g9460.t1	IV	102959213	102975727	0.1237
nxHelBake1.g17972.t1	III	81051491	81055791	0.0693
nxHelBake1.g12865.t1	I	95840814	95858833	0.1402
nxHelBake1.g18158.t1	III	86358750	86365265	0.0941
nxHelBake1.g404.t1	II	12006709	12027273	0.0743
nxHelBake1.g13713.t1	X	20620526	20627567	0.0878
nxHelBake1.g18286.t1	III	90432933	90499750	0.1279
nxHelBake1.g341.t1	II	10190617	10211601	0.0452
nxHelBake1.g15241.t1	X	83014038	83037713	0.0396
nxHelBake1.g16134.t1	III	17796285	17852532	0.1078
nxHelBake1.g12850.t1	I	95294021	95303638	0.1016
nxHelBake1.g11828.t1	I	63029827	63042309	0.0071
nxHelBake1.g18043.t1	III	82725368	82733307	0.0795
nxHelBake1.g1790.t1	II	65620298	65646812	0.0302
nxHelBake1.g15314.t1	X	85376032	85433397	0.0573
nxHelBake1.g6168.t1	V	100679624	100911277	0.0648
nxHelBake1.g10759.t1	I	25666540	25674125	0.0441
nxHelBake1.g6492.t1	IV	1847909	1868846	0.0978
nxHelBake1.g11686.t1	I	56609182	56624800	0.0078
nxHelBake1.g16054.t3	III	15917913	15944756	0.0997
nxHelBake1.g1998.t2	II	74523775	74534299	0.0461
nxHelBake1.g12858.t1	I	95573333	95592231	0.1086
nxHelBake1.g3682.t1	V	9063199	9094077	0.0989
nxHelBake1.g12907.t1	I	97121827	97139480	0.1665
nxHelBake1.g10339.t4	I	13555153	13617620	0.1517
nxHelBake1.g12716.t1	I	90827197	90830902	0.0562
nxHelBake1.g9714.t1	IV	110500572	110512542	0.08
nxHelBake1.g2201.t4	II	80280549	80296816	0.0559
nxHelBake1.g2757.t1	II	90410521	90422705	0.0875
nxHelBake1.g4847.t2	V	52603517	52621082	0.0282
nxHelBake1.g3867.t1	V	15177342	15206568	0.0307
nxHelBake1.g16666.t1	III	34888501	34932174	0.0329
nxHelBake1.g17225.t1	III	55357559	55368326	0.0218
nxHelBake1.g13047.t1	I	101263553	101309502	0.1339
nxHelBake1.g2121.t1	II	77743343	77756901	0.0493
nxHelBake1.g12897.t2	I	96746050	96755991	0.0663
nxHelBake1.g2018.t1	II	75034252	75047834	0.053
nxHelBake1.g3264.t1	II	107097680	107115436	0.0977
nxHelBake1.g6076.t1	V	98133616	98164106	0.1115
nxHelBake1.g12933.t2	I	98611799	98639510	0.1425
nxHelBake1.g16982.t1	III	44912693	44915140	0.0425
nxHelBake1.g4659.t1	V	44845602	44874632	0.0812
nxHelBake1.g7400.t1	IV	31807599	31831502	0.0781
nxHelBake1.g828.t1	II	27580852	27600753	0.0633
nxHelBake1.g10802.t1	I	27009827	27096113	0.0932
nxHelBake1.g12532.t1	I	84759943	84820153	0.0886
nxHelBake1.g4766.t1	V	48769339	48817187	0.0324
nxHelBake1.g12273.t1	I	77648540	77672934	0.0631
nxHelBake1.g5276.t1	V	69140489	69156792	0.0329
nxHelBake1.g8453.t2	IV	72318712	72358136	0.0204
nxHelBake1.g9767.t1	IV	112356225	112373712	0.0825
nxHelBake1.g14085.t5	X	42681668	42797934	0.0307
nxHelBake1.g12364.t1	I	80463129	80481058	0.0585
nxHelBake1.g16631.t1	III	33376694	33384827	0.037
nxHelBake1.g18072.t1	III	83329568	83346469	0.0328
nxHelBake1.g15261.t2	X	83685503	83689524	0.0303
nxHelBake1.g18438.t1	III	95190697	95195671	0.12
nxHelBake1.g72.t1	II	1489690	1494423	0.0976
nxHelBake1.g5609.t1	V	81912083	81939517	0.0845
nxHelBake1.g10773.t1	I	25977400	26025139	0.0784
nxHelBake1.g9374.t1	IV	100178989	100196145	0.1726
nxHelBake1.g18042.t1	III	82709290	82725389	0.0888
nxHelBake1.g16759.t1	III	37812121	37852526	0.0575
nxHelBake1.g16511.t1	III	29045984	29076009	0.0778
nxHelBake1.g16954.t1	III	43816576	43840163	0.0303
nxHelBake1.g17500.t2	III	67675373	67693101	0.0256
nxHelBake1.g9332.t1	IV	99127583	99143049	0.0812
nxHelBake1.g3099.t1	II	102040639	102046278	0.0854
nxHelBake1.g2183.t1	II	79715168	79728872	0.0594
nxHelBake1.g13773.t1	X	22717596	22735314	0.0817
nxHelBake1.g11577.t1	I	52590348	52619630	0.0274
nxHelBake1.g3346.t2	II	109342101	109405515	0.1146
nxHelBake1.g18073.t1	III	83388625	83397991	0.0506
nxHelBake1.g2249.t1	II	81484730	81493039	0.073
nxHelBake1.g7920.t1	IV	50518689	50546544	0
nxHelBake1.g18567.t1	III	99566892	99577806	0.0334
nxHelBake1.g10244.t6	I	10335116	10365831	0.0932
nxHelBake1.g10561.t1	I	20593933	20604063	0.1335
nxHelBake1.g2143.t1	II	78373158	78393764	0.0731
nxHelBake1.g11655.t1	I	54939605	54946556	0.0189
nxHelBake1.g6558.t3	IV	3619255	3630007	0.1289
nxHelBake1.g8237.t1	IV	64601900	64605548	0.0034
nxHelBake1.g4447.t1	V	37056562	37062283	0.0477
nxHelBake1.g14765.t1	X	65176998	65223084	0.0143
nxHelBake1.g15984.t1	III	13510091	13518010	0.1112
nxHelBake1.g9417.t2	IV	101559616	101615186	0.1113
nxHelBake1.g10411.t1	I	16272863	16290946	0.0816
nxHelBake1.g10157.t1	I	7508867	7568288	0.1495
nxHelBake1.g11588.t1	I	52896295	52940097	0.0227
nxHelBake1.g6559.t1	IV	3630011	3660182	0.0675
nxHelBake1.g16417.t1	III	26091232	26096393	0.0966
nxHelBake1.g4149.t1	V	25344944	25363298	0.0539
nxHelBake1.g3124.t1	II	102808498	102839630	0.1045
nxHelBake1.g7820.t1	IV	46938260	46947368	0.0294
nxHelBake1.g17106.t3	III	49361273	49406534	0.0833
nxHelBake1.g12630.t1	I	87977463	87999911	0.1274
nxHelBake1.g11687.t6	I	56624919	56706096	0.0115
nxHelBake1.g17194.t1	III	54141876	54142386	0.0192
nxHelBake1.g15868.t1	III	10887224	10911722	0.0692
nxHelBake1.g1907.t1	II	70768733	70775034	0.0376
nxHelBake1.g4077.t1	V	23124147	23169356	0.0284
nxHelBake1.g11820.t6	I	62788411	62835195	0.0277
nxHelBake1.g2204.t1	II	80352325	80362083	0.1236
nxHelBake1.g10248.t1	I	10430414	10450091	0.0847
nxHelBake1.g11506.t1	I	49501486	49532943	0.0167
nxHelBake1.g17578.t1	III	71022346	71032294	0.0165
nxHelBake1.g11260.t1	I	40482410	40500533	0.0178
nxHelBake1.g8054.t1	IV	56887140	56917910	0.0166
nxHelBake1.g8325.t1	IV	68135109	68140396	0.0338
nxHelBake1.g9969.t1	I	2127365	2209664	0.0996
nxHelBake1.g8631.t1	IV	77377012	77393824	0.0339
nxHelBake1.g2077.t1	II	76622877	76625395	0.0443
nxHelBake1.g18007.t1	III	82058092	82060954	0.0254
nxHelBake1.g451.t1	II	13294720	13299475	0.1067
nxHelBake1.g5055.t1	V	61445642	61451050	0
nxHelBake1.g14813.t1	X	67820776	67829247	0.0257
nxHelBake1.g12642.t1	I	88261500	88274617	0.0831
nxHelBake1.g15146.t1	X	79531493	79535232	0.1087
nxHelBake1.g13098.t2	I	102077822	102090128	0.0693
nxHelBake1.g1323.t1	II	45219296	45256443	0.0364
nxHelBake1.g18204.t1	III	87952120	87959439	0.0459
nxHelBake1.g10733.t1	I	25014359	25023742	0.116
nxHelBake1.g1532.t1	II	54459511	54463424	0.0236
nxHelBake1.g12451.t1	I	82852045	82862909	0.0911
nxHelBake1.g13171.t1	X	1175907	1187915	0.1246
nxHelBake1.g17212.t1	III	54882455	54912911	0.0243
nxHelBake1.g15359.t1	X	86856742	86873378	0.0516
nxHelBake1.g15580.t1	III	1235119	1240933	0.0888
nxHelBake1.g13462.t1	X	12159998	12171616	0.0457
nxHelBake1.g17273.t1	III	57268991	57287000	0.0157
nxHelBake1.g2949.t1	II	97176075	97213085	0.2208
nxHelBake1.g11141.t1	I	37261153	37273920	0.0191
nxHelBake1.g2189.t1	II	79908323	79918609	0.0362
nxHelBake1.g8718.t1	IV	80246146	80258270	0.0547
nxHelBake1.g2531.t2	II	84016335	84048582	0.0856
nxHelBake1.g2092.t1	II	77224403	77238905	0.064
nxHelBake1.g2107.t1	II	77478984	77496343	0.0606
nxHelBake1.g17231.t1	III	55551190	55555949	0
nxHelBake1.g8236.t1	IV	64579345	64584438	0.0141
nxHelBake1.g3437.t2	II	112021878	112030668	0.0528
nxHelBake1.g13605.t2	X	17060700	17077866	0.0697
nxHelBake1.g7499.t1	IV	34975675	34989709	0.0491
nxHelBake1.g18550.t3	III	98879255	98901797	0.1166
nxHelBake1.g18336.t2	III	91815018	91834642	0.0627
nxHelBake1.g13522.t1	X	14206200	14215257	0.0558
nxHelBake1.g9030.t1	IV	89672950	89678615	0.015
nxHelBake1.g12056.t1	I	71033222	71042439	0.0339
nxHelBake1.g3829.t2	V	14018482	14029736	0.083
nxHelBake1.g13326.t1	X	7200241	7245643	0.0652
nxHelBake1.g18218.t2	III	88202720	88212163	0.0719
nxHelBake1.g16726.t1	III	36883477	36891156	0.0596
nxHelBake1.g1027.t1	II	34288639	34291276	0.0435
nxHelBake1.g8278.t3	IV	66225184	66238182	0.0468
nxHelBake1.g15250.t1	X	83311708	83339022	0.0942
nxHelBake1.g16770.t1	III	38159448	38163708	0.0252
nxHelBake1.g7442.t1	IV	33376938	33387301	0.0187
nxHelBake1.g6350.t1	V	105672372	105681699	0.1203
nxHelBake1.g13011.t2	I	100431673	100450270	0.113
nxHelBake1.g12313.t1	I	78845539	78852673	0.0852
nxHelBake1.g18588.t1	III	100482292	100489261	0.0543
nxHelBake1.g9357.t1	IV	99859680	99867033	0.0117
nxHelBake1.g677.t1	II	21779308	21797908	0.0723
nxHelBake1.g17565.t5	III	70434980	70463705	0.0167
nxHelBake1.g16126.t1	III	17644202	17653085	0.0729
nxHelBake1.g8711.t2	IV	80112791	80121495	0.0886
nxHelBake1.g1126.t1	II	37564014	37615732	0.0259
nxHelBake1.g10210.t1	I	9373706	9387692	0.096
nxHelBake1.g1562.t1	II	55675157	55712379	0.053
nxHelBake1.g9593.t1	IV	107586584	107607768	0.0884
nxHelBake1.g17089.t4	III	48622051	48633597	0.0338
nxHelBake1.g16824.t1	III	39787196	39855458	0.0671
nxHelBake1.g4003.t1	V	20155552	20158696	0.1244
nxHelBake1.g18731.t1	III	105565800	105574452	0.1136
nxHelBake1.g8536.t1	IV	74767950	74770453	0.0126
nxHelBake1.g375.t1	II	11231425	11247285	0.1228
nxHelBake1.g4785.t1	V	49500393	49518952	0.166
nxHelBake1.g14859.t3	X	69318484	69338997	0.0353
nxHelBake1.g18039.t1	III	82645774	82652857	0.1947
nxHelBake1.g851.t1	II	28324211	28336114	0.0915
nxHelBake1.g12556.t1	I	85713364	85775206	0.098
nxHelBake1.g12405.t1	I	81627556	81640540	0.0528
nxHelBake1.g12755.t1	I	92040769	92047931	0.0951
nxHelBake1.g4137.t1	V	24916144	24954291	0.0945
nxHelBake1.g7903.t1	IV	49865187	49877719	0.0369
nxHelBake1.g2522.t1	II	83790924	83795615	0.0396
nxHelBake1.g10646.t1	I	22724157	22736857	0.1229
nxHelBake1.g11975.t3	I	68772585	68793597	0.026
nxHelBake1.g6396.t1	V	106455461	106461035	0.1781
nxHelBake1.g16487.t2	III	28365578	28368249	0.0403
nxHelBake1.g14746.t2	X	64347507	64377868	0.0324
nxHelBake1.g18174.t1	III	87029198	87058618	0.1052
nxHelBake1.g12122.t3	I	72766464	72891128	0.0733
nxHelBake1.g13916.t4	X	28788590	28824849	0.0583
nxHelBake1.g5409.t1	V	74104365	74123164	0.0218
nxHelBake1.g17926.t1	III	79524684	79541656	0.0485
nxHelBake1.g8297.t1	IV	67141652	67159878	0.0234
nxHelBake1.g8974.t1	IV	87865610	87867864	0.0055
nxHelBake1.g560.t2	II	17157836	17170155	0.066
nxHelBake1.g4240.t1	V	28981842	28996700	0.0351
nxHelBake1.g2993.t1	II	98394475	98418720	0.0931
nxHelBake1.g17353.t1	III	60687819	60692158	0.0265
nxHelBake1.g5983.t1	V	95065004	95069325	0.145
nxHelBake1.g10557.t1	I	20441211	20474886	0.048
nxHelBake1.g8792.t1	IV	82856418	82875746	0.0266
nxHelBake1.g6379.t1	V	106124687	106144261	0.1624
nxHelBake1.g8122.t1	IV	59941651	59957825	0.007
nxHelBake1.g12839.t1	I	94951969	94957597	0.0434
nxHelBake1.g16876.t1	III	41609640	41694408	0.0336
nxHelBake1.g2654.t1	II	87013131	87028885	0.0733
nxHelBake1.g13761.t1	X	22141612	22201404	0.0596
nxHelBake1.g4705.t2	V	46454526	46494235	0.0355
nxHelBake1.g17939.t1	III	80191900	80213724	0.0476
nxHelBake1.g5274.t2	V	69049517	69063685	0.0556
nxHelBake1.g850.t1	II	28309543	28324091	0.0607
nxHelBake1.g5550.t4	V	79897221	79973508	0.0833
nxHelBake1.g12852.t1	I	95370008	95386434	0.0441
nxHelBake1.g5833.t1	V	89561335	89611241	0.095
nxHelBake1.g15475.t2	X	90530749	90538372	0.0968
nxHelBake1.g6061.t1	V	97724345	97761070	0.0559
nxHelBake1.g2753.t1	II	90245490	90255999	0.11
nxHelBake1.g16779.t1	III	38406136	38415885	0.0137
nxHelBake1.g1793.t1	II	65670525	65706089	0.1899
nxHelBake1.g16030.t1	III	15182303	15205994	0.0697
nxHelBake1.g11338.t1	I	43422916	43443904	0.0593
nxHelBake1.g1327.t2	II	45345014	45371779	0.0606
nxHelBake1.g13129.t1	X	374325	387709	0.0243
nxHelBake1.g4488.t1	V	38584191	38599379	0.0547
nxHelBake1.g12708.t1	I	90534458	90545976	0.1685
nxHelBake1.g1679.t1	II	61057096	61071076	0.0187
nxHelBake1.g11200.t1	I	38946734	38973660	0.04
nxHelBake1.g15225.t1	X	82442363	82483118	0.1433
nxHelBake1.g5762.t2	V	87204864	87222206	0.0669
nxHelBake1.g8929.t1	IV	87026294	87036132	0.0834
nxHelBake1.g7719.t1	IV	43356737	43378188	0.0278
nxHelBake1.g12571.t2	I	86089819	86116885	0.0862
nxHelBake1.g12991.t1	I	100041105	100054559	0.0817
nxHelBake1.g7692.t2	IV	41983105	42011868	0.0128
nxHelBake1.g11230.t1	I	39770696	39780139	0.0284
nxHelBake1.g10217.t1	I	9449678	9484979	0.1216
nxHelBake1.g8765.t4	IV	81806795	81849929	0.074
nxHelBake1.g550.t5	II	16728416	16750098	0.0946
nxHelBake1.g1991.t2	II	74249490	74283071	0.0432
nxHelBake1.g8528.t1	IV	74621104	74638876	0.0391
nxHelBake1.g7393.t1	IV	31663817	31680424	0.0774
nxHelBake1.g13540.t1	X	14995533	15009839	0.099
nxHelBake1.g10699.t2	I	23872895	23891699	0.0914
nxHelBake1.g1810.t1	II	66573438	66584030	0.0341
nxHelBake1.g10925.t5	I	31113334	31123072	0.0591
nxHelBake1.g17352.t1	III	60676550	60687729	0.0197
nxHelBake1.g1896.t1	II	70156829	70157384	0.0151
nxHelBake1.g18621.t1	III	101704855	101713682	0.0959
nxHelBake1.g2125.t3	II	77888202	77902213	0.0038
nxHelBake1.g5657.t1	V	83301817	83351135	0.0523
nxHelBake1.g211.t1	II	5929064	5941961	0.0696
nxHelBake1.g1066.t2	II	35487300	35505761	0.0666
nxHelBake1.g12098.t1	I	71950755	72011905	0.054
nxHelBake1.g11408.t1	I	45960698	45968629	0.0191
nxHelBake1.g7260.t1	IV	28113799	28149819	0.0774
nxHelBake1.g13981.t1	X	33108022	33230142	0.05
nxHelBake1.g2529.t1	II	83933744	83943049	0.0299
nxHelBake1.g7720.t1	IV	43378821	43399691	0.0463
nxHelBake1.g12784.t1	I	93082903	93094817	0.1046
nxHelBake1.g5352.t1	V	71983017	72066837	0.0454
nxHelBake1.g12986.t2	I	99857914	99882032	0.0791
nxHelBake1.g3796.t1	V	12534959	12556096	0.1218
nxHelBake1.g15474.t1	X	90516948	90519424	0.0488
nxHelBake1.g18417.t1	III	94543648	94559267	0.099
nxHelBake1.g12320.t2	I	78952488	79008578	0.0804
nxHelBake1.g6014.t1	V	96167071	96181557	0.0993
nxHelBake1.g6083.t1	V	98352011	98358727	0.1207
nxHelBake1.g11811.t1	I	62534844	62543779	0.0271
nxHelBake1.g7688.t1	IV	41642063	41660388	0.0291
nxHelBake1.g2036.t1	II	75415621	75424083	0.0891
nxHelBake1.g17718.t3	III	75655302	75671548	0.0462
nxHelBake1.g1687.t1	II	61396523	61409725	0.0266
nxHelBake1.g16957.t1	III	44023370	44044455	0.0127
nxHelBake1.g401.t1	II	11906168	11921295	0.0724
nxHelBake1.g3248.t2	II	106716947	106722580	0.1193
nxHelBake1.g11569.t1	I	52303983	52318564	0.0476
nxHelBake1.g17533.t1	III	68886363	68893719	0.0458
nxHelBake1.g852.t2	II	28338416	28351079	0.0574
nxHelBake1.g13908.t1	X	28479826	28481907	0.0435
nxHelBake1.g12806.t1	I	93970450	93976304	0.0419
nxHelBake1.g15345.t1	X	86398753	86403851	0.0218
nxHelBake1.g9887.t2	I	146014	204827	0.0735
nxHelBake1.g11937.t1	I	67223880	67243740	0.0246
nxHelBake1.g18504.t2	III	97239308	97254512	0.1041
nxHelBake1.g1806.t2	II	66230874	66243298	0.0708
nxHelBake1.g17264.t1	III	57004723	57018358	0.0283
nxHelBake1.g4446.t1	V	37047194	37055931	0.0399
nxHelBake1.g18598.t1	III	100954337	100973193	0.0856
nxHelBake1.g11228.t1	I	39719217	39735172	0.0515
nxHelBake1.g12645.t1	I	88291355	88299740	0.0664
nxHelBake1.g2538.t1	II	84292466	84300061	0.0241
nxHelBake1.g3358.t1	II	109709915	109713835	0.0761
nxHelBake1.g11533.t2	I	50443311	50490873	0.0205
nxHelBake1.g2276.t2	II	82359418	82378265	0.0813
nxHelBake1.g507.t1	II	15316355	15342496	0.0689
nxHelBake1.g10160.t1	I	7629384	7643245	0.1018
nxHelBake1.g8780.t1	IV	82434325	82490705	0.0842
nxHelBake1.g275.t1	II	7924185	7992512	0.1113
nxHelBake1.g4467.t2	V	37750816	37762420	0.0363
nxHelBake1.g6523.t1	IV	2612088	2617516	0.1356
nxHelBake1.g16291.t3	III	23016760	23034612	0.0255
nxHelBake1.g12570.t1	I	86056164	86084048	0.1017
nxHelBake1.g11442.t2	I	46969794	46974302	0.0169
nxHelBake1.g17243.t1	III	56233869	56276140	0.028
nxHelBake1.g17561.t1	III	70263811	70275896	0.0363
nxHelBake1.g17996.t1	III	81727395	81756670	0.0484
nxHelBake1.g2492.t1	II	82872670	82886290	0.0389
nxHelBake1.g16435.t1	III	26639703	26648839	0.0238
nxHelBake1.g5801.t1	V	88579487	88592794	0.0562
nxHelBake1.g13207.t1	X	2058072	2112805	0.0639
nxHelBake1.g15002.t1	X	74642430	74678914	0.1301
nxHelBake1.g4004.t1	V	20173134	20200797	0.0604
nxHelBake1.g1834.t3	II	67451189	67462681	0.0194
nxHelBake1.g13610.t2	X	17181669	17209921	0.0485
nxHelBake1.g3912.t1	V	16751502	16794055	0.0752
nxHelBake1.g5937.t2	V	93069051	93090277	0.1255
nxHelBake1.g7173.t1	IV	24986310	25022033	0.0837
nxHelBake1.g8751.t1	IV	81381293	81388408	0.0367
nxHelBake1.g6718.t1	IV	9129140	9152683	0.0677
nxHelBake1.g18657.t3	III	102936920	103040985	0.0957
nxHelBake1.g15983.t1	III	13472459	13503630	0.0333
nxHelBake1.g555.t1	II	16841363	16865139	0.074
nxHelBake1.g1893.t2	II	70133945	70145452	0.0297
nxHelBake1.g2864.t1	II	94681863	94693991	0.0501
nxHelBake1.g2173.t1	II	79248396	79292604	0.0551
nxHelBake1.g13353.t1	X	8214663	8236578	0.093
nxHelBake1.g335.t1	II	9932383	9980350	0.0631
nxHelBake1.g10986.t1	I	32693602	32763289	0.1153
nxHelBake1.g11418.t1	I	46325624	46365643	0.0746
nxHelBake1.g13178.t1	X	1317129	1347026	0.0784
nxHelBake1.g9496.t1	IV	104257597	104276771	0.056
nxHelBake1.g10572.t1	I	20753989	20758193	0.0918
nxHelBake1.g707.t1	II	22772338	22779549	0.0802
nxHelBake1.g10142.t1	I	6821777	6826078	0.0729
nxHelBake1.g9823.t2	IV	113753960	113821158	0.0855
nxHelBake1.g14683.t1	X	60645318	60686272	0.0648
nxHelBake1.g10220.t1	I	9544884	9549736	0.0485
nxHelBake1.g13012.t2	I	100459646	100479048	0.1116
nxHelBake1.g18013.t1	III	82145083	82155261	0.0512
nxHelBake1.g17191.t1	III	54126650	54137058	0.0282
nxHelBake1.g11767.t1	I	60665034	60719158	0.0447
nxHelBake1.g18562.t2	III	99360125	99392057	0.1539
nxHelBake1.g7075.t1	IV	21628914	21645012	0.1003
nxHelBake1.g17895.t6	III	78577045	78616698	0.1406
nxHelBake1.g12537.t1	I	85055058	85060760	0.0436
nxHelBake1.g8529.t1	IV	74652025	74669527	0.0289
nxHelBake1.g2948.t1	II	97163454	97169554	0.0842
nxHelBake1.g8883.t1	IV	85953558	85960443	0.052
nxHelBake1.g6510.t1	IV	2258645	2269379	0.0316
nxHelBake1.g8737.t2	IV	80858744	80966122	0.1424
nxHelBake1.g11874.t1	I	64819197	64845238	0.0267
nxHelBake1.g1529.t1	II	54242700	54317176	0.0344
nxHelBake1.g8679.t1	IV	78829699	78838014	0.0212
nxHelBake1.g15329.t1	X	85822406	85832706	0.0705
nxHelBake1.g15070.t1	X	76917299	76943833	0.1351
nxHelBake1.g10605.t2	I	21530623	21561698	0.0632
nxHelBake1.g11917.t1	I	66297136	66311043	0.0911
nxHelBake1.g11306.t2	I	42268047	42282976	0.0331
nxHelBake1.g13453.t1	X	11759847	11778977	0.0585
nxHelBake1.g13851.t1	X	26067331	26094743	0.0465
nxHelBake1.g10110.t1	I	5829117	5835539	0.0523
nxHelBake1.g11076.t3	I	35667707	35673529	0.0416
nxHelBake1.g10760.t1	I	25679073	25681173	0.0758
nxHelBake1.g12181.t1	I	74854067	74859746	0.0893
nxHelBake1.g16724.t2	III	36818456	36826002	0.0405
nxHelBake1.g13734.t1	X	21362944	21400309	0.0656
nxHelBake1.g8794.t3	IV	82881727	82897473	0.0468
nxHelBake1.g2524.t1	II	83855135	83874369	0.0836
nxHelBake1.g15536.t1	III	176361	185847	0.0539
nxHelBake1.g18141.t1	III	85820899	85839888	0.0582
nxHelBake1.g9919.t1	I	859494	870028	0.1224
nxHelBake1.g11656.t3	I	54946649	54979123	0.0191
nxHelBake1.g15759.t1	III	7091237	7110531	0.1102
nxHelBake1.g1331.t1	II	45568411	45572017	0.0321
nxHelBake1.g16259.t1	III	22000968	22016149	0.1101
nxHelBake1.g10119.t4	I	6158276	6178373	0.0841
nxHelBake1.g11579.t1	I	52628223	52676035	0.0249
nxHelBake1.g15582.t1	III	1250076	1259841	0.108
nxHelBake1.g6468.t1	IV	1070896	1112624	0.0837
nxHelBake1.g7200.t1	IV	25625696	25632028	0
nxHelBake1.g18457.t1	III	95671492	95686907	0.0789
nxHelBake1.g7259.t1	IV	28095013	28183299	0.0644
nxHelBake1.g2866.t1	II	94709794	94728755	0.0739
nxHelBake1.g17517.t1	III	68273026	68284702	0.0201
nxHelBake1.g11074.t1	I	35652919	35659597	0.0571
nxHelBake1.g586.t1	II	18381090	18391218	0.0608
nxHelBake1.g2277.t1	II	82396637	82410259	0.0659
nxHelBake1.g15394.t1	X	87860928	87898897	0.0088
nxHelBake1.g2706.t1	II	88777840	88801449	0.0999
nxHelBake1.g7645.t1	IV	40018592	40033134	0.0312
nxHelBake1.g10212.t2	I	9388509	9398821	0.0593
nxHelBake1.g4414.t1	V	36215563	36220443	0.0515
nxHelBake1.g421.t1	II	12447183	12467839	0.0991
nxHelBake1.g18834.t1	III	109308614	109331071	0.1071
nxHelBake1.g2684.t1	II	87998321	88022419	0.0822
nxHelBake1.g2158.t1	II	78876340	78905099	0.011
nxHelBake1.g16847.t1	III	40789006	40844615	0.0234
nxHelBake1.g15197.t1	X	81321184	81341275	0.0578
nxHelBake1.g18029.t1	III	82412706	82437885	0.0825
nxHelBake1.g2076.t1	II	76608953	76627224	0.0329
nxHelBake1.g14057.t1	X	40078085	40145109	0.0441
nxHelBake1.g968.t1	II	32509790	32628155	0.1249
nxHelBake1.g2669.t1	II	87446798	87458315	0.0746
nxHelBake1.g8875.t1	IV	85772678	85781730	0.0538
nxHelBake1.g2793.t3	II	92162604	92188894	0.0809
nxHelBake1.g5251.t2	V	68520089	68538864	0.0279
nxHelBake1.g15635.t2	III	2606046	2622735	0.0873
nxHelBake1.g6137.t1	V	100102632	100111958	0.0859
nxHelBake1.g17159.t1	III	52922068	52942867	0.0292
nxHelBake1.g17438.t1	III	65596548	65640122	0.0503
nxHelBake1.g13685.t1	X	19683017	19699677	0.0309
nxHelBake1.g18138.t1	III	85724139	85739338	0.0713
nxHelBake1.g11886.t1	I	65158343	65164664	0.0566
nxHelBake1.g2049.t1	II	75854836	75864979	0.0349
nxHelBake1.g2863.t1	II	94660393	94680331	0.0818
nxHelBake1.g1125.t1	II	37535077	37563230	0.0465
nxHelBake1.g13601.t1	X	16969701	16985182	0.0482
nxHelBake1.g290.t1	II	8426755	8429516	0.0804
nxHelBake1.g5327.t1	V	71039649	71051363	0.0553
nxHelBake1.g17.t1	II	317902	337125	0.0582
nxHelBake1.g10162.t1	I	7656948	7662041	0.0941
nxHelBake1.g8729.t1	IV	80674642	80681563	0.095
nxHelBake1.g17745.t1	III	76525599	76540546	0.0214
nxHelBake1.g17882.t1	III	78243225	78251303	0.0424
nxHelBake1.g13298.t1	X	5666570	5718329	0.0862
nxHelBake1.g11895.t1	I	65350300	65361730	0.0592
nxHelBake1.g5192.t1	V	66699734	66746191	0.0317
nxHelBake1.g17348.t6	III	60488665	60522444	0.0196
nxHelBake1.g13357.t1	X	8347591	8437060	0.093
nxHelBake1.g8813.t1	IV	83464853	83471330	0.0666
nxHelBake1.g15731.t1	III	6286626	6287282	0.237
nxHelBake1.g12756.t1	I	92050125	92058189	0.1578
nxHelBake1.g3959.t1	V	18614048	18651069	0.1276
nxHelBake1.g17235.t1	III	55725759	55761458	0.0458
nxHelBake1.g12512.t1	I	84243071	84257364	0.1214
nxHelBake1.g4724.t1	V	47308384	47375565	0.0532
nxHelBake1.g2172.t1	II	79201239	79209893	0.0447
nxHelBake1.g11482.t3	I	48494235	48534095	0.0126
nxHelBake1.g10191.t1	I	8923671	8934567	0.109
nxHelBake1.g3213.t1	II	105605176	105690362	0.0883
nxHelBake1.g16755.t1	III	37711131	37716401	0.0306
nxHelBake1.g11878.t1	I	64921902	64983558	0.0272
nxHelBake1.g12735.t1	I	91369834	91378091	0.0948
nxHelBake1.g10663.t1	I	23008439	23029344	0.0935
nxHelBake1.g10293.t3	I	11639635	11664907	0.0638
nxHelBake1.g10083.t1	I	5132388	5147733	0.1064
nxHelBake1.g10655.t1	I	22865805	22871768	0.0483
nxHelBake1.g7985.t1	IV	53597456	53605825	0.0132
nxHelBake1.g12206.t1	I	75727959	75739050	0.0655
nxHelBake1.g8844.t1	IV	84834784	84850206	0.0409
nxHelBake1.g3037.t1	II	99863783	99897389	0.0889
nxHelBake1.g3897.t1	V	16419611	16424854	0.1077
nxHelBake1.g10369.t1	I	14638817	14667676	0.0976
nxHelBake1.g771.t1	II	25124110	25148691	0.1321
nxHelBake1.g16529.t1	III	29513538	29550909	0.1384
nxHelBake1.g9324.t1	IV	98847510	98856439	0.0949
nxHelBake1.g6289.t1	V	104879759	104884484	0.1427
nxHelBake1.g15922.t1	III	11873541	11915660	0.0664
nxHelBake1.g14550.t2	X	51674166	51748017	0.0934
nxHelBake1.g11078.t1	I	35710883	35719181	0.0383
nxHelBake1.g7551.t1	IV	37089713	37110096	0.0398
nxHelBake1.g5824.t1	V	89027157	89045767	0.0761
nxHelBake1.g13917.t1	X	28824901	28879673	0.079
nxHelBake1.g10216.t1	I	9427785	9438110	0.0849
nxHelBake1.g15618.t1	III	2177583	2206877	0.0922
nxHelBake1.g12087.t1	I	71755945	71761402	0.0199
nxHelBake1.g18331.t1	III	91783062	91789480	0.0822
nxHelBake1.g2750.t1	II	90201342	90219641	0.0902
nxHelBake1.g11901.t2	I	65452540	65464395	0.0632
nxHelBake1.g1144.t1	II	38635244	38635561	0.0254
nxHelBake1.g10728.t1	I	24881844	24900505	0.0323
nxHelBake1.g16713.t1	III	36461988	36469421	0.0337
nxHelBake1.g16477.t1	III	28106196	28112977	0.0492
nxHelBake1.g15360.t3	X	86886146	86904950	0.0361
nxHelBake1.g1025.t1	II	34276605	34282035	0.0497
nxHelBake1.g15702.t1	III	5186178	5310454	0.1096
nxHelBake1.g18836.t1	III	109417249	109425146	0.0883
nxHelBake1.g15719.t1	III	5724435	5739495	0.1174
nxHelBake1.g9007.t1	IV	88991358	89014172	0.1011
nxHelBake1.g12776.t1	I	92683814	92707116	0.1137
nxHelBake1.g1258.t1	II	42274327	42288623	0.0356
nxHelBake1.g10015.t1	I	3260377	3283665	0.1376
nxHelBake1.g11304.t1	I	42210141	42236164	0.0486
nxHelBake1.g17495.t1	III	67501558	67513418	0.0352
nxHelBake1.g12021.t1	I	70049469	70062415	0.0431
nxHelBake1.g12600.t1	I	86893654	86900781	0.128
nxHelBake1.g8113.t3	IV	59402963	59477418	0.0157
nxHelBake1.g18100.t1	III	84528423	84564879	0.0955
nxHelBake1.g431.t1	II	12831333	12840260	0.1093
nxHelBake1.g12455.t1	I	83010577	83027165	0.0843
nxHelBake1.g16915.t1	III	42366040	42399703	0.0378
nxHelBake1.g1370.t1	II	47355675	47367129	0.0345
nxHelBake1.g14799.t5	X	67228638	67244048	0.0533
nxHelBake1.g8957.t1	IV	87481322	87503383	0.0967
nxHelBake1.g16005.t1	III	13937849	13940826	0.1136
nxHelBake1.g11221.t1	I	39601720	39610680	0.0386
nxHelBake1.g1861.t3	II	68459828	68495238	0.044
nxHelBake1.g11508.t4	I	49574684	49609922	0.0544
nxHelBake1.g12017.t1	I	69822046	69835122	0.0778
nxHelBake1.g7498.t1	IV	34957143	34966717	0.0308
nxHelBake1.g1206.t1	II	40805974	40822524	0.0421
nxHelBake1.g733.t1	II	23568982	23595878	0.0389
nxHelBake1.g16119.t1	III	17473641	17497890	0.1306
nxHelBake1.g5844.t1	V	89971838	89975423	0.0627
nxHelBake1.g861.t1	II	28711411	28723309	0.0664
nxHelBake1.g3454.t2	V	649106	666595	0.0719
nxHelBake1.g4636.t1	V	44157771	44182056	0.0671
nxHelBake1.g12489.t1	I	83811050	83831186	0.1019
nxHelBake1.g12849.t1	I	95252364	95286548	0.1129
nxHelBake1.g1649.t1	II	59847361	59924030	0.0228
nxHelBake1.g432.t1	II	12842311	12852971	0.1076
nxHelBake1.g1352.t1	II	46520152	46557613	0.0381
nxHelBake1.g6524.t1	IV	2635301	2636451	0.0563
nxHelBake1.g16154.t1	III	18389465	18404082	0.1097
nxHelBake1.g10575.t1	I	20803851	20820313	0.1106
nxHelBake1.g8275.t5	IV	66032416	66065448	0.0538
nxHelBake1.g8457.t5	IV	72471922	72491342	0.0491
nxHelBake1.g11328.t1	I	42822066	42872800	0.0498
nxHelBake1.g12515.t1	I	84278260	84296730	0.0784
nxHelBake1.g2925.t1	II	96464567	96483490	0.0591
nxHelBake1.g2209.t1	II	80475981	80486129	0.0711
nxHelBake1.g11782.t1	I	61203679	61243298	0.0194
nxHelBake1.g17928.t6	III	79586895	79599897	0.1127
nxHelBake1.g5822.t3	V	88992488	89003697	0.0594
nxHelBake1.g12694.t1	I	90194876	90204719	0.0557
nxHelBake1.g15413.t1	X	88686292	88761140	0.1008
nxHelBake1.g14892.t4	X	70452746	70514768	0.0452
nxHelBake1.g15193.t1	X	81166283	81181006	0.0956
nxHelBake1.g12691.t2	I	90122756	90144673	0.0675
nxHelBake1.g17499.t2	III	67668302	67674896	0
nxHelBake1.g2106.t1	II	77468832	77478984	0.058
nxHelBake1.g17688.t1	III	74832106	74839984	0.0335
nxHelBake1.g4092.t2	V	23724899	23745545	0.0518
nxHelBake1.g9422.t1	IV	101836242	101849510	0.0967
nxHelBake1.g11415.t1	I	46181459	46207442	0.0178
nxHelBake1.g7217.t1	IV	26066259	26087912	0.0862
nxHelBake1.g11261.t1	I	40500662	40513682	0.0275
nxHelBake1.g11821.t1	I	62841067	62848188	0.1603
nxHelBake1.g16255.t2	III	21844778	21871551	0.0691
nxHelBake1.g13064.t1	I	101666083	101674130	0.1204
nxHelBake1.g364.t1	II	10940663	10948561	0.0933
nxHelBake1.g9557.t1	IV	105988939	106007867	0.0854
nxHelBake1.g4235.t1	V	28795517	28807098	0.111
nxHelBake1.g4295.t1	V	31068961	31081277	0.0498
nxHelBake1.g16518.t3	III	29245823	29274340	0.0438
nxHelBake1.g6115.t2	V	99539803	99556806	0.1087
nxHelBake1.g6200.t1	V	101687165	101703645	0.1148
nxHelBake1.g150.t2	II	4144316	4170202	0.1259
nxHelBake1.g4645.t1	V	44509230	44522674	0.0251
nxHelBake1.g8352.t1	IV	68932585	68959156	0.023
nxHelBake1.g3094.t1	II	101889141	101910177	0.1746
nxHelBake1.g2020.t1	II	75076420	75080807	0.0391
nxHelBake1.g14602.t1	X	55297174	55388023	0.0466
nxHelBake1.g11134.t1	I	37133494	37191505	0.0402
nxHelBake1.g1630.t1	II	59111208	59135726	0.0576
nxHelBake1.g4271.t1	V	30172936	30228004	0.0478
nxHelBake1.g5623.t1	V	82437113	82439383	0.0633
nxHelBake1.g15187.t1	X	80953756	80988572	0.0406
nxHelBake1.g11734.t1	I	58949239	58952578	0.0574
nxHelBake1.g15184.t1	X	80904828	80917781	0.0497
nxHelBake1.g18031.t1	III	82454120	82469620	0.0322
nxHelBake1.g5372.t1	V	72828886	72834445	0.0684
nxHelBake1.g2904.t1	II	95799150	95832162	0.1177
nxHelBake1.g1176.t1	II	39696040	39702917	0.0504
nxHelBake1.g2084.t2	II	76898500	76924802	0.0583
nxHelBake1.g13002.t1	I	100252760	100257757	0.0482
nxHelBake1.g4212.t2	V	27908931	27935911	0.0227
nxHelBake1.g13049.t1	I	101356759	101365412	0.1579
nxHelBake1.g10820.t1	I	27797829	27809786	0.0852
nxHelBake1.g16629.t2	III	33254859	33275429	0.0317
nxHelBake1.g18467.t1	III	95847505	95858062	0.0679
nxHelBake1.g17510.t1	III	67951861	67967254	0.0338
nxHelBake1.g5400.t1	V	73897945	73907274	0.0775
nxHelBake1.g17311.t2	III	59283849	59315233	0.0219
nxHelBake1.g9774.t1	IV	112480208	112518698	0.15
nxHelBake1.g12227.t1	I	76202346	76208670	0.0979
nxHelBake1.g12591.t2	I	86639229	86672845	0.0777
nxHelBake1.g5672.t1	V	83712705	83720123	0.0915
nxHelBake1.g3040.t1	II	99952747	99959038	0.0908
nxHelBake1.g4561.t1	V	41102694	41111341	0.0269
nxHelBake1.g16722.t1	III	36803561	36816983	0.0378
nxHelBake1.g4593.t1	V	42472914	42483462	0.0297
nxHelBake1.g5328.t1	V	71157606	71171044	0.0444
nxHelBake1.g10184.t1	I	8535828	8559273	0.0644
nxHelBake1.g128.t1	II	3372995	3392906	0.1043
nxHelBake1.g18862.t1	III	109973856	109975625	0.0736
nxHelBake1.g18219.t2	III	88218585	88264360	0.0399
nxHelBake1.g16874.t2	III	41542060	41603274	0.0385
nxHelBake1.g9370.t1	IV	100116148	100128807	0.148
nxHelBake1.g15285.t1	X	84529099	84559239	0.0811
nxHelBake1.g12959.t1	I	99212762	99235214	0.1079
nxHelBake1.g6611.t1	IV	5719589	5729130	0.0688
nxHelBake1.g14697.t1	X	61938860	61987691	0.0519
nxHelBake1.g11131.t1	I	37082879	37093568	0.0479
nxHelBake1.g5390.t1	V	73512428	73513876	0.0965
nxHelBake1.g8793.t1	IV	82877719	82878654	0.038
nxHelBake1.g11346.t1	I	43962074	43974396	0.0448
nxHelBake1.g4468.t3	V	37808853	37845452	0.045
nxHelBake1.g17645.t1	III	73297456	73362413	0.0281
nxHelBake1.g9368.t1	IV	100050274	100066003	0.0286
nxHelBake1.g11222.t1	I	39610282	39616569	0.0363
nxHelBake1.g14882.t1	X	70099741	70121181	0.0416
nxHelBake1.g10583.t1	I	21007448	21022710	0.0608
nxHelBake1.g14719.t1	X	62856210	62867967	0.0101
nxHelBake1.g8691.t4	IV	79028455	79062140	0.0691
nxHelBake1.g3329.t1	II	108793658	108827725	0.1307
nxHelBake1.g4403.t3	V	35966445	35980929	0.0432
nxHelBake1.g18610.t1	III	101389280	101396717	0.153
nxHelBake1.g1900.t1	II	70247740	70269490	0.0554
nxHelBake1.g4706.t1	V	46636445	46663788	0.0751
nxHelBake1.g2961.t1	II	97670740	97687894	0.0958
nxHelBake1.g5473.t2	V	76198896	76206335	0.0633
nxHelBake1.g17613.t1	III	72250985	72312194	0.0317
nxHelBake1.g15312.t1	X	85288704	85304254	0.0553
nxHelBake1.g17568.t1	III	70642911	70678523	0.0249
nxHelBake1.g8018.t1	IV	55447938	55453280	0
nxHelBake1.g5291.t1	V	69537585	69543801	0.0377
nxHelBake1.g360.t1	II	10769339	10812194	0.0265
nxHelBake1.g9212.t1	IV	95444656	95462743	0.0495
nxHelBake1.g3525.t2	V	3137032	3164801	0.1259
nxHelBake1.g9395.t2	IV	100673778	100709637	0.081
nxHelBake1.g4499.t1	V	39064261	39072889	0.0438
nxHelBake1.g5142.t1	V	64665008	64691323	0.0164
nxHelBake1.g12544.t1	I	85313812	85319837	0.0773
nxHelBake1.g3332.t1	II	108882124	108889702	0.0887
nxHelBake1.g18032.t1	III	82469718	82482032	0.0825
nxHelBake1.g4115.t2	V	24492730	24545347	0.0598
nxHelBake1.g11794.t1	I	61606552	61642794	0.0676
nxHelBake1.g5063.t2	V	61715510	61749749	0.0412
nxHelBake1.g12757.t1	I	92067542	92106318	0.0635
nxHelBake1.g18665.t3	III	103308146	103312733	0.0488
nxHelBake1.g1142.t1	II	38595353	38602462	0.0625
nxHelBake1.g9205.t2	IV	95079448	95105548	0.0645
nxHelBake1.g9646.t1	IV	108995768	109006353	0.0987
nxHelBake1.g11240.t4	I	39993495	40014865	0.0632
nxHelBake1.g4351.t1	V	33789414	33801707	0.0751
nxHelBake1.g17470.t2	III	66482761	66486152	0.0183
nxHelBake1.g18371.t1	III	93008689	93022596	0.0618
nxHelBake1.g11833.t1	I	63253886	63323773	0.0252
nxHelBake1.g11194.t1	I	38756746	38798576	0.0571
nxHelBake1.g15442.t1	X	89587998	89622396	0.1216
nxHelBake1.g3114.t1	II	102422957	102452670	0.0745
nxHelBake1.g1939.t2	II	72397247	72424530	0.0369
nxHelBake1.g16286.t1	III	22840273	22866029	0.0619
nxHelBake1.g1192.t1	II	40176749	40187642	0.1045
nxHelBake1.g2155.t1	II	78777493	78787815	0.0417
nxHelBake1.g2080.t1	II	76691496	76692471	0.0444
nxHelBake1.g13865.t1	X	26547204	26615062	0.1036
nxHelBake1.g3093.t1	II	101876435	101889049	0.0615
nxHelBake1.g16155.t1	III	18404182	18408247	0.0443
nxHelBake1.g17765.t1	III	77480106	77496939	0.1042
nxHelBake1.g18745.t1	III	105966771	106003061	0.0733
nxHelBake1.g12596.t1	I	86780507	86791381	0.0673
nxHelBake1.g12410.t2	I	81859892	81889111	0.2456
nxHelBake1.g5314.t2	V	70466193	70483668	0.0636
nxHelBake1.g5289.t1	V	69504957	69509782	0.0693
nxHelBake1.g15284.t1	X	84486657	84499474	0.0481
nxHelBake1.g18421.t1	III	94670409	94677784	0.0553
nxHelBake1.g4911.t2	V	54983793	55038740	0.0465
nxHelBake1.g8818.t1	IV	83610511	83645125	0.0616
nxHelBake1.g13646.t3	X	18058990	18233821	0.23
nxHelBake1.g10370.t1	I	14667855	14681247	0.0964
nxHelBake1.g17128.t1	III	50383750	50416278	0.0539
nxHelBake1.g11357.t1	I	44275456	44337660	0.0406
nxHelBake1.g8411.t1	IV	70778187	70790617	0.0154
nxHelBake1.g1563.t1	II	55759155	55789343	0.0962
nxHelBake1.g11313.t1	I	42410744	42430963	0.0319
nxHelBake1.g10717.t1	I	24622340	24656930	0.0596
nxHelBake1.g10032.t1	I	3948592	3949200	0.088
nxHelBake1.g16532.t1	III	29614698	29616786	0.1099
nxHelBake1.g7501.t1	IV	34999335	35014896	0.0486
nxHelBake1.g10038.t1	I	4076372	4093790	0.1367
nxHelBake1.g837.t2	II	27991663	28005104	0.0777
nxHelBake1.g11135.t1	I	37208846	37213486	0.0144
nxHelBake1.g3149.t2	II	103439662	103464961	0.1077
nxHelBake1.g9897.t1	I	522961	536428	0.0696
nxHelBake1.g11163.t2	I	37835858	37858252	0.0315
nxHelBake1.g18692.t1	III	104050393	104106321	0.0917
nxHelBake1.g11984.t1	I	69050273	69052615	0.0404
nxHelBake1.g12497.t1	I	83989091	84012816	0.042
nxHelBake1.g15778.t1	III	7910948	7918255	0.1326
nxHelBake1.g10600.t1	I	21417917	21427999	0.0898
nxHelBake1.g5590.t1	V	81176314	81191298	0.107
nxHelBake1.g6113.t2	V	99454218	99503697	0.1238
nxHelBake1.g13001.t1	I	100221039	100250218	0.0969
nxHelBake1.g16140.t2	III	17987671	18000409	0.0559
nxHelBake1.g10199.t1	I	9132029	9138044	0.0508
nxHelBake1.g11326.t3	I	42786677	42804914	0.0217
nxHelBake1.g3708.t1	V	10198048	10209922	0.0335
nxHelBake1.g10576.t1	I	20820435	20825214	0.0718
nxHelBake1.g6015.t1	V	96189148	96211857	0.0649
nxHelBake1.g18720.t1	III	105334390	105339336	0.0731
nxHelBake1.g7828.t1	IV	47177224	47209453	0.0403
nxHelBake1.g18855.t1	III	109839346	109847179	0.1055
nxHelBake1.g18295.t3	III	90685462	90727823	0.0858
nxHelBake1.g10918.t1	I	30859739	30887311	0.0478
nxHelBake1.g12916.t2	I	97621710	97630427	0.0895
nxHelBake1.g17707.t1	III	75405019	75405771	0.0877
nxHelBake1.g11779.t1	I	61120210	61138374	0.0223
nxHelBake1.g4243.t1	V	29039564	29044779	0.0453
nxHelBake1.g4439.t3	V	36861920	36924934	0.0457
nxHelBake1.g11012.t1	I	33554289	33558019	0.0863
nxHelBake1.g17946.t2	III	80351484	80373230	0.0357
nxHelBake1.g8260.t1	IV	65218034	65239083	0.0221
nxHelBake1.g3960.t2	V	18683045	18707048	0.0322
nxHelBake1.g8261.t1	IV	65289610	65358511	0.0183
nxHelBake1.g9108.t1	IV	92161982	92188152	0.037
nxHelBake1.g14853.t1	X	69176666	69187653	0.0389
nxHelBake1.g14732.t1	X	63643184	63672963	0.0364
nxHelBake1.g10384.t1	I	15210635	15296998	0.0768
nxHelBake1.g15311.t1	X	85278270	85286236	0.0351
nxHelBake1.g13446.t1	X	11484299	11499559	0.0335
nxHelBake1.g5718.t1	V	85678437	85689603	0.1192
nxHelBake1.g1661.t1	II	60333312	60342097	0.0374
nxHelBake1.g3129.t1	II	103030018	103039673	0.2736
nxHelBake1.g2115.t1	II	77592975	77593635	0.0573
nxHelBake1.g3427.t1	II	111751350	111754457	0.0441
nxHelBake1.g1993.t1	II	74375974	74398221	0.0802
nxHelBake1.g10922.t1	I	31050088	31067493	0.0293
nxHelBake1.g10507.t2	I	19067067	19111528	0.0737
nxHelBake1.g3366.t1	II	109889022	109909905	0.061
nxHelBake1.g4075.t1	V	23086096	23101874	0.0367
nxHelBake1.g18595.t2	III	100882154	100908473	0.0441
nxHelBake1.g4949.t1	V	56689811	56735220	0.008
nxHelBake1.g321.t1	II	9522092	9545361	0.1429
nxHelBake1.g4759.t2	V	48646234	48665787	0.0346
nxHelBake1.g17927.t1	III	79557874	79571521	0.0338
nxHelBake1.g3172.t2	II	104297522	104316725	0.0947
nxHelBake1.g16548.t1	III	30261620	30273306	0.0846
nxHelBake1.g15050.t1	X	76180859	76185499	0.0189
nxHelBake1.g13173.t1	X	1268989	1283248	0.112
nxHelBake1.g15810.t1	III	8948675	8998485	0.0904
nxHelBake1.g11534.t3	I	50557608	50626558	0.0131
nxHelBake1.g636.t1	II	20368400	20385026	0.1401
nxHelBake1.g6895.t2	IV	15326617	15367891	0.1061
nxHelBake1.g609.t1	II	19391314	19417772	0.0882
nxHelBake1.g16179.t1	III	19163455	19175089	0.2856
nxHelBake1.g11411.t1	I	46024303	46030793	0.067
nxHelBake1.g17587.t1	III	71377757	71397133	0.0249
nxHelBake1.g8051.t1	IV	56840978	56860441	0.0178
nxHelBake1.g11793.t1	I	61599702	61606400	0.0282
nxHelBake1.g12598.t2	I	86873930	86882236	0.1239
nxHelBake1.g7874.t1	IV	48931935	48944755	0.0315
nxHelBake1.g16156.t1	III	18408274	18425185	0.0222
nxHelBake1.g6205.t1	V	102013023	102035282	0.0916
nxHelBake1.g7142.t1	IV	24129026	24135593	0.1217
nxHelBake1.g10177.t1	I	8165745	8229570	0.0985
nxHelBake1.g4182.t4	V	26575572	26592113	0.058
nxHelBake1.g8535.t4	IV	74755986	74762631	0.0587
nxHelBake1.g12032.t1	I	70319977	70332460	0.0567
nxHelBake1.g18659.t1	III	103098142	103123328	0.0208
nxHelBake1.g17428.t1	III	65058361	65096214	0.0589
nxHelBake1.g3130.t1	II	103046635	103060430	0.0788
nxHelBake1.g2530.t1	II	83943146	83947375	0.0525
nxHelBake1.g10029.t1	I	3785285	3809803	0.0679
nxHelBake1.g12179.t1	I	74799617	74817804	0.0576
nxHelBake1.g3108.t1	II	102302779	102308324	0.0202
nxHelBake1.g13115.t2	X	18246	46239	0.0352
nxHelBake1.g5938.t1	V	93125876	93185821	0.0851
nxHelBake1.g14968.t1	X	73448414	73457173	0.0147
nxHelBake1.g17559.t2	III	70216631	70219490	0.0203
nxHelBake1.g12934.t3	I	98660421	98705995	0.0561
nxHelBake1.g7737.t1	IV	44027454	44043697	0.0394
nxHelBake1.g15089.t1	X	77550951	77561532	0.1039
nxHelBake1.g11538.t1	I	50766339	50787689	0.0488
nxHelBake1.g16379.t1	III	24946386	24948183	0.0425
nxHelBake1.g8688.t1	IV	78980691	78984109	0.0687
nxHelBake1.g17157.t1	III	52803488	52856328	0.0246
nxHelBake1.g11913.t13	I	65832750	65977430	0.066
nxHelBake1.g10352.t1	I	14070365	14077822	0.1565
nxHelBake1.g18261.t1	III	89714848	89722630	0.0788
nxHelBake1.g12036.t1	I	70453858	70468826	0.0302
nxHelBake1.g4139.t3	V	24976471	25001028	0.0535
nxHelBake1.g12115.t1	I	72481159	72499679	0.0744
nxHelBake1.g17161.t1	III	52964770	52996226	0.0231
nxHelBake1.g9733.t1	IV	111049798	111055839	0.1067
nxHelBake1.g4347.t2	V	33742868	33750998	0.0506
nxHelBake1.g9311.t2	IV	98466040	98477975	0.0598
nxHelBake1.g1436.t1	II	50295935	50334345	0.0239
nxHelBake1.g5073.t2	V	62227596	62255724	0.0281
nxHelBake1.g18672.t1	III	103470544	103509023	0.0915
nxHelBake1.g4577.t1	V	41565109	41607778	0.1033
nxHelBake1.g1227.t1	II	41275095	41284137	0.0281
nxHelBake1.g6376.t1	V	106089816	106092751	0.0826
nxHelBake1.g17685.t1	III	74685179	74703501	0.0639
nxHelBake1.g18002.t2	III	81973944	81996845	0.111
nxHelBake1.g7879.t1	IV	49197738	49203171	0.0101
nxHelBake1.g2947.t1	II	97149496	97161164	0.0386
nxHelBake1.g9858.t1	IV	114188820	114191499	0.0297
nxHelBake1.g272.t1	II	7815358	7892641	0.1704
nxHelBake1.g12033.t1	I	70357275	70377491	0.0398
nxHelBake1.g1348.t1	II	46404915	46489996	0.0548
nxHelBake1.g17477.t1	III	66666137	66689558	0.028
nxHelBake1.g14931.t1	X	71736513	71758319	0.0462
nxHelBake1.g676.t2	II	21729052	21761885	0.052
nxHelBake1.g4329.t1	V	32828817	32843190	0.0518
nxHelBake1.g3511.t1	V	2695572	2711117	0.1394
nxHelBake1.g6983.t1	IV	18087801	18117594	0.0609
nxHelBake1.g15581.t2	III	1241224	1250851	0.1132
nxHelBake1.g4643.t4	V	44446374	44467353	0.0527
nxHelBake1.g6962.t1	IV	17266441	17271178	0.05
nxHelBake1.g2994.t1	II	98420812	98451738	0.0847
nxHelBake1.g7782.t1	IV	45783324	45795940	0.1637
nxHelBake1.g13552.t2	X	15464401	15473904	0.0305
nxHelBake1.g18213.t1	III	88110973	88116482	0.0683
nxHelBake1.g4060.t2	V	22601221	22623944	0.0206
nxHelBake1.g18675.t1	III	103528319	103531953	0.0578
nxHelBake1.g17518.t1	III	68284959	68299812	0.0194
nxHelBake1.g13048.t1	I	101316927	101331053	0.1358
nxHelBake1.g15239.t1	X	82957247	82983828	0.0673
nxHelBake1.g11554.t1	I	51552367	51624053	0.0467
nxHelBake1.g15465.t1	X	90213896	90235178	0.0477
nxHelBake1.g4710.t1	V	46804545	46837124	0.0234
nxHelBake1.g1049.t1	II	34878496	34883439	0.0821
nxHelBake1.g9177.t1	IV	94383644	94407915	0.0945
nxHelBake1.g18287.t2	III	90499161	90507670	0.1928
nxHelBake1.g8514.t1	IV	74182267	74188499	0.0376
nxHelBake1.g16920.t2	III	42609424	42654863	0.0286
nxHelBake1.g2897.t2	II	95589065	95600345	0.0974
nxHelBake1.g4358.t1	V	34053207	34065190	0.0924
nxHelBake1.g18307.t1	III	90975493	90979511	0.0746
nxHelBake1.g10319.t1	I	12539478	12555851	0.0956
nxHelBake1.g12011.t4	I	69702832	69717620	0.0926
nxHelBake1.g5796.t1	V	88450131	88457222	0.0933
nxHelBake1.g875.t1	II	29446287	29455271	0.1091
nxHelBake1.g11310.t1	I	42349929	42368802	0.0282
nxHelBake1.g323.t1	II	9615721	9619031	0.0812
nxHelBake1.g3669.t1	V	8605293	8677411	0.0449
nxHelBake1.g10463.t1	I	17803271	17811617	0.0315
nxHelBake1.g10473.t1	I	18113250	18129401	0.0581
nxHelBake1.g5228.t1	V	67503509	67515984	0.0182
nxHelBake1.g17162.t1	III	53064022	53074609	0.0577
nxHelBake1.g18401.t3	III	94006484	94053448	0.0697
nxHelBake1.g15258.t1	X	83560793	83596355	0.0697
nxHelBake1.g13879.t2	X	27199777	27210097	0.0265
nxHelBake1.g10114.t1	I	5940529	5949222	0.062
nxHelBake1.g15728.t1	III	6226003	6233601	0.0745
nxHelBake1.g8230.t1	IV	64348709	64366480	0.0088
nxHelBake1.g5501.t1	V	77247398	77266374	0.0918
nxHelBake1.g5549.t1	V	79867334	79890044	0.0514
nxHelBake1.g10359.t1	I	14315306	14319426	0.0293
nxHelBake1.g17481.t1	III	66745177	66790450	0.0512
nxHelBake1.g4126.t1	V	24688343	24693900	0.0535
nxHelBake1.g12892.t1	I	96646277	96654801	0.0083
nxHelBake1.g16604.t2	III	32001826	32013942	0.0352
nxHelBake1.g18469.t2	III	95983240	96037570	0.1036
nxHelBake1.g11592.t1	I	53087178	53105588	0.0059
nxHelBake1.g11495.t2	I	49056583	49074431	0.0558
nxHelBake1.g7357.t1	IV	30328933	30343898	0.0269
nxHelBake1.g6185.t1	V	101209748	101233989	0.1476
nxHelBake1.g12738.t1	I	91565598	91595318	0.0809
nxHelBake1.g18084.t1	III	83755220	83760658	0.0607
nxHelBake1.g17719.t1	III	75687916	75698934	0.0462
nxHelBake1.g17068.t2	III	47715779	47726493	0.0224
nxHelBake1.g11108.t1	I	36401021	36468176	0.0422
nxHelBake1.g9788.t1	IV	112971016	112983768	0.179
nxHelBake1.g17614.t1	III	72313706	72327185	0.031
nxHelBake1.g9134.t1	IV	93218735	93234536	0.0873
nxHelBake1.g11926.t1	I	66855134	66873822	0.1093
nxHelBake1.g7921.t1	IV	50552353	50561661	0.034
nxHelBake1.g12750.t1	I	91862737	91876370	0.122
nxHelBake1.g9010.t1	IV	89058021	89069071	0.071
nxHelBake1.g3446.t1	V	315765	334110	0.0321
nxHelBake1.g5479.t1	V	76327688	76357353	0.0442
nxHelBake1.g15327.t1	X	85793965	85798096	0.0397
nxHelBake1.g4863.t1	V	53021299	53033062	0.0577
nxHelBake1.g6383.t2	V	106199323	106211449	0.1506
nxHelBake1.g16024.t1	III	14816160	14844714	0.1014
nxHelBake1.g15280.t1	X	84414096	84420860	0.0437
nxHelBake1.g6639.t1	IV	6561213	6587915	0.1
nxHelBake1.g17734.t1	III	76091357	76108787	0.0341
nxHelBake1.g8050.t1	IV	56815218	56831420	0.0124
nxHelBake1.g16294.t2	III	23084679	23100566	0.0695
nxHelBake1.g2166.t1	II	79051837	79075378	0.0455
nxHelBake1.g1016.t2	II	33935897	33965245	0.0848
nxHelBake1.g3702.t1	V	10008550	10043606	0.0825
nxHelBake1.g17767.t1	III	77498391	77509314	0.0296
nxHelBake1.g8814.t2	IV	83481965	83492893	0.1133
nxHelBake1.g18431.t2	III	94991840	95016527	0.0441
nxHelBake1.g2707.t1	II	88810730	88819455	0.0658
nxHelBake1.g1662.t2	II	60342312	60356912	0.0178
nxHelBake1.g18748.t1	III	106037513	106052655	0.0349
nxHelBake1.g2149.t1	II	78603640	78622007	0.0432
nxHelBake1.g8534.t1	IV	74738588	74751995	0.0485
nxHelBake1.g8750.t1	IV	81361136	81368540	0.042
nxHelBake1.g7896.t1	IV	49651231	49654379	0.0335
nxHelBake1.g13258.t1	X	4228906	4256727	0.0607
nxHelBake1.g17281.t1	III	57715635	57721849	0.0157
nxHelBake1.g382.t2	II	11418973	11425316	0.1495
nxHelBake1.g11093.t1	I	36098606	36115739	0.0382
nxHelBake1.g13931.t1	X	29538088	29622833	0.0189
nxHelBake1.g8116.t1	IV	59590760	59609568	0.0251
nxHelBake1.g10780.t1	I	26434784	26439208	0.0549
nxHelBake1.g405.t1	II	12046022	12059749	0.166
nxHelBake1.g4969.t1	V	57584512	57607236	0.0372
nxHelBake1.g13793.t1	X	23465426	23482892	0.079
nxHelBake1.g17021.t1	III	46079193	46086493	0.0241
nxHelBake1.g11971.t1	I	68624594	68652694	0.0444
nxHelBake1.g18648.t1	III	102614261	102636931	0.0573
nxHelBake1.g28.t1	II	597217	600935	0.0414
nxHelBake1.g13327.t3	X	7333531	7356956	0.0731
nxHelBake1.g1514.t1	II	53565106	53582458	0.0295
nxHelBake1.g15448.t1	X	89744867	89772936	0.063
nxHelBake1.g17583.t5	III	71192872	71201764	0.2312
nxHelBake1.g15319.t1	X	85479508	85490568	0.0907
nxHelBake1.g13590.t1	X	16672448	16689525	0.235
nxHelBake1.g13676.t1	X	19350054	19359927	0.0252
nxHelBake1.g1724.t1	II	63076041	63077850	0.0193
nxHelBake1.g887.t1	II	29977224	29999457	0.0505
nxHelBake1.g5466.t1	V	76045228	76058152	0.0671
nxHelBake1.g16940.t1	III	43431779	43453099	0.0332
nxHelBake1.g17052.t1	III	47236357	47247476	0.0329
nxHelBake1.g6067.t1	V	97874031	97890569	0.105
nxHelBake1.g16128.t1	III	17670755	17692277	0.1327
nxHelBake1.g11347.t2	I	44015978	44033500	0.0254
nxHelBake1.g17045.t5	III	46862509	46873616	0.0248
nxHelBake1.g9684.t2	IV	109905847	109943532	0.0688
nxHelBake1.g5100.t1	V	62954295	62977739	0.0105
nxHelBake1.g8349.t1	IV	68868008	68875186	0.0326
nxHelBake1.g573.t1	II	17821366	17835037	0.116
nxHelBake1.g2093.t1	II	77247382	77264702	0.0659
nxHelBake1.g5106.t1	V	63225328	63238530	0.0228
nxHelBake1.g13690.t1	X	19852204	19866714	0.0601
nxHelBake1.g9014.t1	IV	89172933	89187964	0.0619
nxHelBake1.g14951.t2	X	72638647	72654213	0.0381
nxHelBake1.g13016.t1	I	100514009	100526227	0.0935
nxHelBake1.g6698.t2	IV	8272985	8286175	0.0931
nxHelBake1.g13516.t1	X	14027483	14042163	0.0632
nxHelBake1.g13089.t1	I	101978713	101980712	0.0473
nxHelBake1.g5624.t1	V	82452555	82487215	0.0831
nxHelBake1.g5006.t2	V	59430091	59449746	0.0619
nxHelBake1.g2145.t1	II	78447384	78458059	0.0306
nxHelBake1.g2988.t3	II	98261226	98285135	0.1177
nxHelBake1.g692.t1	II	22151819	22175223	0.058
nxHelBake1.g9859.t1	IV	114213368	114221253	0.0546
nxHelBake1.g16585.t1	III	31282620	31298110	0.0873
nxHelBake1.g15450.t1	X	89784339	89791427	0.0645
nxHelBake1.g3473.t1	V	1412470	1437804	0.1065
nxHelBake1.g5972.t1	V	94524838	94534788	0.1882
nxHelBake1.g2081.t1	II	76729999	76758500	0.0474
nxHelBake1.g15415.t1	X	88768735	88779849	0.0755
nxHelBake1.g10221.t1	I	9554104	9560759	0.0673
nxHelBake1.g6112.t1	V	99442916	99449689	0.1056
nxHelBake1.g1271.t2	II	42735277	42783584	0.0527
nxHelBake1.g1639.t1	II	59396504	59414724	0.0124
nxHelBake1.g3871.t1	V	15420649	15431140	0.0799
nxHelBake1.g11279.t1	I	41148365	41214140	0.018
nxHelBake1.g14701.t1	X	62148110	62183647	0.0257
nxHelBake1.g429.t1	II	12795531	12830664	0.1445
nxHelBake1.g18506.t5	III	97366837	97447655	0.0918
nxHelBake1.g9907.t2	I	662363	678770	0.0811
nxHelBake1.g3359.t1	II	109713930	109745087	0.1281
nxHelBake1.g16753.t3	III	37666841	37689975	0.0378
nxHelBake1.g9449.t1	IV	102657492	102663961	0.0795
nxHelBake1.g11356.t1	I	44220046	44268551	0.0393
nxHelBake1.g408.t3	II	12163364	12172636	0.1399
nxHelBake1.g17746.t1	III	76540860	76547679	0.03
nxHelBake1.g17324.t2	III	59747850	59753101	0.0189
nxHelBake1.g10067.t2	I	4721332	4745859	0.027
nxHelBake1.g5204.t1	V	66931436	66941562	0.1451
nxHelBake1.g4385.t2	V	35158473	35174628	0.0526
nxHelBake1.g17595.t1	III	71708551	71723966	0.0383
nxHelBake1.g12186.t1	I	75026067	75038311	0.0456
nxHelBake1.g3998.t1	V	20072108	20084951	0.0741
nxHelBake1.g10069.t3	I	4746038	4810927	0.0679
nxHelBake1.g6435.t1	IV	166477	184972	0.0078
nxHelBake1.g11562.t1	I	51932810	51953619	0.0217
nxHelBake1.g10667.t1	I	23072088	23077233	0.1043
nxHelBake1.g16070.t1	III	16347994	16363970	0.0399
nxHelBake1.g16400.t2	III	25583721	25591097	0.0075
nxHelBake1.g2950.t1	II	97218196	97229615	0.0574
nxHelBake1.g1966.t1	II	73428650	73440580	0.0358
nxHelBake1.g6771.t2	IV	10931961	10968846	0.1417
nxHelBake1.g8053.t1	IV	56884501	56885813	0
nxHelBake1.g14041.t3	X	38463645	38538966	0.0357
nxHelBake1.g7989.t1	IV	53864177	53940321	0.0292
nxHelBake1.g11236.t1	I	39843550	39863201	0.0275
nxHelBake1.g15757.t1	III	7030693	7061241	0.1058
nxHelBake1.g7514.t1	IV	35651604	35665163	0.0881
nxHelBake1.g18544.t1	III	98692584	98713898	0.1191
nxHelBake1.g1604.t3	II	57746699	57803541	0.0295
nxHelBake1.g10115.t1	I	5952764	6006106	0.0983
nxHelBake1.g17657.t1	III	73637580	73674928	0.0189
nxHelBake1.g11934.t1	I	67163429	67180219	0.0431
nxHelBake1.g9666.t1	IV	109459997	109476234	0.0642
nxHelBake1.g10756.t1	I	25635271	25642544	0.0777
nxHelBake1.g6174.t1	V	100928913	100947034	0.034
nxHelBake1.g1789.t1	II	65595454	65600704	0.0563
nxHelBake1.g17580.t2	III	71045725	71067384	0.0371
nxHelBake1.g2094.t1	II	77272514	77277008	0.1029
nxHelBake1.g884.t1	II	29929578	29941753	0.0419
nxHelBake1.g16161.t1	III	18596564	18611124	0.1196
nxHelBake1.g2520.t1	II	83776949	83783925	0.1344
nxHelBake1.g11481.t1	I	48426217	48429569	0.0836
nxHelBake1.g18381.t1	III	93407869	93422840	0.0498
nxHelBake1.g14915.t1	X	71091234	71178944	0.0349
nxHelBake1.g4435.t1	V	36786531	36791557	0.0328
nxHelBake1.g4519.t1	V	39654557	39688819	0.0304
nxHelBake1.g10577.t1	I	20824243	20878185	0.0491
nxHelBake1.g12044.t1	I	70808962	70814056	0.0383
nxHelBake1.g11784.t1	I	61294892	61341085	0.0214
nxHelBake1.g7558.t2	IV	37232319	37269500	0.0561
nxHelBake1.g17979.t1	III	81190940	81194561	0.1067
nxHelBake1.g6921.t3	IV	16003532	16019848	0.1036
nxHelBake1.g6089.t2	V	98456011	98490500	0.0858
nxHelBake1.g10218.t1	I	9486957	9539657	0.0955
nxHelBake1.g17018.t2	III	45979704	46024630	0.1004
nxHelBake1.g13226.t1	X	3107555	3123276	0.0276
nxHelBake1.g4093.t2	V	23880623	23901612	0.0164
nxHelBake1.g15736.t1	III	6376458	6452692	0.1466
nxHelBake1.g13060.t4	I	101549648	101560843	0.0561
nxHelBake1.g748.t1	II	24051347	24115152	0.0533
nxHelBake1.g2705.t1	II	88762659	88775857	0.0811
nxHelBake1.g10954.t2	I	31823687	31856103	0.1347
nxHelBake1.g6654.t2	IV	7086141	7095924	0.094
nxHelBake1.g16778.t3	III	38364688	38400199	0.1515
nxHelBake1.g17905.t2	III	78854461	78875854	0.0556
nxHelBake1.g16151.t1	III	18204196	18228815	0.1315
nxHelBake1.g15545.t1	III	326161	331037	0.0579
nxHelBake1.g12895.t1	I	96727851	96737449	0.1136
nxHelBake1.g12473.t1	I	83512999	83516301	0.1108
nxHelBake1.g198.t1	II	5450886	5462051	0.1213
nxHelBake1.g5798.t1	V	88561585	88569170	0.0664
nxHelBake1.g7346.t1	IV	30056379	30067299	0.049
nxHelBake1.g7897.t1	IV	49654644	49661540	0.0951
nxHelBake1.g2642.t1	II	86772745	86792053	0.0781
nxHelBake1.g5014.t2	V	59800002	59810082	0.0198
nxHelBake1.g10235.t4	I	10099918	10211699	0.2128
nxHelBake1.g5316.t1	V	70560118	70595772	0.0466
nxHelBake1.g1262.t1	II	42469754	42479916	0.0515
nxHelBake1.g4915.t2	V	55285189	55346074	0.0267
nxHelBake1.g7697.t1	IV	42224242	42263296	0.0268
nxHelBake1.g6343.t1	V	105548301	105565728	0.1867
nxHelBake1.g8250.t2	IV	64930916	64933258	0.0471
nxHelBake1.g16449.t2	III	27186856	27199343	0.096
nxHelBake1.g8231.t1	IV	64368548	64402682	0.0153
nxHelBake1.g12868.t2	I	95898238	95901250	0.0242
nxHelBake1.g18626.t2	III	101876703	101879138	0.1126
nxHelBake1.g9995.t1	I	2826687	2841933	0.0564
nxHelBake1.g17195.t1	III	54142500	54181480	0.1451
nxHelBake1.g6503.t1	IV	1990773	2002791	0.1022
nxHelBake1.g5661.t1	V	83394279	83398966	0.067
nxHelBake1.g3566.t1	V	4866858	4882302	0.1019
nxHelBake1.g11324.t1	I	42747474	42770447	0.0442
nxHelBake1.g5658.t1	V	83352867	83362429	0.0499
nxHelBake1.g1275.t1	II	42969366	42981223	0.0377
nxHelBake1.g13005.t1	I	100375856	100381054	0.1183
nxHelBake1.g11991.t1	I	69242114	69259529	0.0297
nxHelBake1.g17661.t1	III	73795927	73804415	0.0179
nxHelBake1.g8340.t1	IV	68568289	68575964	0.015
nxHelBake1.g16597.t1	III	31783268	31793386	0.0413
nxHelBake1.g6003.t1	V	95732185	95740714	0.151
nxHelBake1.g3216.t1	II	105726980	105748897	0.0414
nxHelBake1.g3097.t1	II	101953504	101968989	0.0835
nxHelBake1.g12950.t1	I	99043036	99049933	0.0857
nxHelBake1.g16849.t2	III	40850320	40865250	0.1211
nxHelBake1.g9383.t1	IV	100380496	100383309	0.0181
nxHelBake1.g1633.t2	II	59219639	59225767	0.0102
nxHelBake1.g1808.t2	II	66318872	66340772	0.0346
nxHelBake1.g5520.t2	V	78181131	78199837	0.1011
nxHelBake1.g13040.t1	I	101124181	101133728	0.0911
nxHelBake1.g300.t1	II	8641933	8659288	0.1446
nxHelBake1.g17215.t1	III	54955369	54995538	0.031
nxHelBake1.g13797.t1	X	23646018	23665292	0.0478
nxHelBake1.g12356.t1	I	80198353	80219228	0.0873
nxHelBake1.g9896.t1	I	488735	505023	0.0328
nxHelBake1.g17409.t2	III	63949028	63966722	0.04
nxHelBake1.g1895.t1	II	70154260	70156339	0.0102
nxHelBake1.g8620.t1	IV	76990697	77018677	0.0585
nxHelBake1.g255.t4	II	7244759	7311228	0.1122
nxHelBake1.g3527.t1	V	3285126	3312957	0.117
nxHelBake1.g17158.t1	III	52856429	52892505	0.0139
nxHelBake1.g12871.t1	I	95915456	95926433	0.0055
nxHelBake1.g15279.t1	X	84384121	84404797	0.0522
nxHelBake1.g17165.t4	III	53209383	53236574	0.0061
nxHelBake1.g5761.t2	V	87170525	87191256	0.0603
nxHelBake1.g11325.t1	I	42775574	42775979	0.0315
nxHelBake1.g10053.t1	I	4446703	4455433	0.1205
nxHelBake1.g4441.t1	V	36969162	36974929	0.0902
nxHelBake1.g17227.t1	III	55413317	55453623	0.0152
nxHelBake1.g17333.t1	III	59912923	59965361	0.0233
nxHelBake1.g14802.t2	X	67325678	67427992	0.0079
nxHelBake1.g1289.t1	II	43691110	43693732	0.0095
nxHelBake1.g18036.t1	III	82547447	82568229	0.0376
nxHelBake1.g628.t1	II	20122275	20143440	0.0415
nxHelBake1.g15746.t1	III	6721741	6750490	0.0856
nxHelBake1.g18306.t1	III	90964651	90975234	0.0524
nxHelBake1.g2035.t1	II	75398745	75411851	0.034
nxHelBake1.g9322.t1	IV	98814746	98825478	0.0664
nxHelBake1.g4820.t1	V	51067593	51078854	0.0455
nxHelBake1.g2232.t1	II	80952004	80995476	0.0382
nxHelBake1.g8458.t1	IV	72501658	72515975	0.0214
nxHelBake1.g7165.t1	IV	24743547	24747325	0.0628
nxHelBake1.g16966.t1	III	44431017	44440492	0.0159
nxHelBake1.g16643.t1	III	34232340	34237954	0.0216
nxHelBake1.g13950.t2	X	30743027	30803418	0.0344
nxHelBake1.g13318.t1	X	6650478	6710036	0.0885
nxHelBake1.g16153.t5	III	18290260	18348348	0.038
nxHelBake1.g14033.t2	X	38110111	38220202	0.0143
nxHelBake1.g10664.t1	I	23032749	23037914	0.068
nxHelBake1.g3801.t1	V	12722584	12739123	0.099
nxHelBake1.g8537.t1	IV	74770808	74836632	0.0757
nxHelBake1.g15934.t1	III	12156576	12163509	0.1132
nxHelBake1.g3535.t2	V	3652455	3686735	0.0775
nxHelBake1.g13296.t1	X	5593442	5632806	0.0278
nxHelBake1.g5283.t1	V	69406384	69419496	0.034
nxHelBake1.g12010.t1	I	69691016	69702361	0.0783
nxHelBake1.g16375.t1	III	24921137	24923588	0.0375
nxHelBake1.g13998.t1	X	35821345	35833539	0.024
nxHelBake1.g17492.t1	III	67215727	67227926	0.0084
nxHelBake1.g16619.t3	III	32816897	32824868	0.0654
nxHelBake1.g2110.t1	II	77521110	77523098	0.0325
nxHelBake1.g12854.t1	I	95403591	95423483	0.0699
nxHelBake1.g18539.t1	III	98447921	98463361	0.0624
nxHelBake1.g12190.t1	I	75148974	75203369	0.0695
nxHelBake1.g16591.t2	III	31536657	31544429	0.0644
nxHelBake1.g7827.t1	IV	47133132	47143085	0.031
nxHelBake1.g17706.t3	III	75368221	75381207	0.0769
nxHelBake1.g10566.t1	I	20683063	20699255	0.061
nxHelBake1.g9983.t2	I	2510291	2584472	0.136
nxHelBake1.g13359.t1	X	8465437	8476796	0.041
nxHelBake1.g4381.t1	V	34914220	34924337	0.0395
nxHelBake1.g3881.t1	V	15845724	15895296	0.1559
nxHelBake1.g8061.t5	IV	57148924	57187668	0.1487
nxHelBake1.g18110.t1	III	84891462	84900946	0.0692
nxHelBake1.g18273.t1	III	90148827	90159396	0.0578
nxHelBake1.g10876.t1	I	29558795	29574891	0.0684
nxHelBake1.g4946.t1	V	56507839	56538433	0.022
nxHelBake1.g12016.t1	I	69801517	69809072	0.0667
nxHelBake1.g9140.t1	IV	93304467	93309896	0.0753
nxHelBake1.g11645.t1	I	54625267	54645666	0.0578
nxHelBake1.g14581.t2	X	53418647	53476486	0.0245
nxHelBake1.g1071.t1	II	35557936	35560460	0.0271
nxHelBake1.g247.t1	II	7027982	7035923	0.1179
nxHelBake1.g16923.t1	III	42666995	42676061	0.0677
nxHelBake1.g8271.t1	IV	65866775	65878570	0.0257
nxHelBake1.g17263.t1	III	56967737	57004425	0.0413
nxHelBake1.g9964.t1	I	2005422	2037830	0.1376
nxHelBake1.g18393.t1	III	93582029	93634197	0.1092
nxHelBake1.g12824.t1	I	94574645	94596755	0.0449
nxHelBake1.g9927.t1	I	1086120	1095466	0.0592
nxHelBake1.g6620.t1	IV	6100536	6122121	0.154
nxHelBake1.g3226.t1	II	106151084	106162424	0.1199
nxHelBake1.g5140.t1	V	64606898	64646579	0.0854
nxHelBake1.g10382.t1	I	15165162	15187600	0.1222
nxHelBake1.g10225.t1	I	9636653	9640820	0.1207
nxHelBake1.g10137.t1	I	6626248	6689515	0.0095
nxHelBake1.g11566.t1	I	52123256	52147351	0.0092
nxHelBake1.g18875.t1	III	110276809	110296324	0.0648
nxHelBake1.g15053.t1	X	76278719	76297996	0.0306
nxHelBake1.g4249.t1	V	29236556	29265509	0.0434
nxHelBake1.g18308.t3	III	90991334	91005610	0.0913
nxHelBake1.g11897.t1	I	65393184	65403650	0.0584
nxHelBake1.g8243.t1	IV	64764324	64765779	0.027
nxHelBake1.g9970.t2	I	2238046	2248477	0.0965
nxHelBake1.g15660.t1	III	3399076	3487339	0.1128
nxHelBake1.g11317.t1	I	42526403	42538307	0.06
nxHelBake1.g15961.t1	III	12711799	12723797	0.0892
nxHelBake1.g17108.t2	III	49435767	49464940	0.0493
nxHelBake1.g17149.t1	III	51278735	51294780	0.0406
nxHelBake1.g9493.t1	IV	104133031	104149902	0.0744
nxHelBake1.g14526.t1	X	49183316	49255464	0.0308
nxHelBake1.g9816.t1	IV	113527851	113545258	0.1737
nxHelBake1.g8170.t1	IV	61763124	61792679	0.0358
nxHelBake1.g552.t2	II	16770739	16776562	0.0301
nxHelBake1.g15886.t1	III	11209013	11218019	0.0653
nxHelBake1.g14665.t5	X	59389445	59493009	0.0276
nxHelBake1.g11512.t1	I	49734589	49740022	0.0195
nxHelBake1.g10309.t1	I	12014166	12019745	0.0894
nxHelBake1.g1681.t1	II	61129388	61149106	0.0093
nxHelBake1.g15676.t1	III	3939875	4012587	0.0875
nxHelBake1.g13833.t1	X	25181024	25292013	0.0437
nxHelBake1.g1897.t1	II	70157670	70179488	0.0211
nxHelBake1.g18011.t10	III	82091332	82127994	0.0606
nxHelBake1.g1232.t1	II	41468759	41476200	0.012
nxHelBake1.g16687.t2	III	35696264	35708502	0.0268
nxHelBake1.g8843.t1	IV	84825532	84829971	0.1389
nxHelBake1.g12646.t1	I	88302462	88318950	0.0742
nxHelBake1.g1767.t1	II	64755925	64834061	0.0169
nxHelBake1.g17995.t1	III	81720143	81727269	0.0604
nxHelBake1.g9550.t1	IV	105759875	105772286	0.0772
nxHelBake1.g1799.t1	II	65996784	66023769	0.0158
nxHelBake1.g730.t1	II	23546473	23553109	0.0715
nxHelBake1.g13102.t1	I	102171781	102185535	0.0464
nxHelBake1.g5866.t1	V	90550025	90573137	0.0884
nxHelBake1.g7494.t1	IV	34936035	34940292	0.0583
nxHelBake1.g16990.t3	III	45136750	45159764	0.0309
nxHelBake1.g2079.t1	II	76653602	76686253	0.0498
nxHelBake1.g11738.t1	I	59105781	59112447	0.0573
nxHelBake1.g9570.t1	IV	106417908	106435945	0.0954
nxHelBake1.g12496.t1	I	83945598	83958433	0.045
nxHelBake1.g15786.t1	III	8154288	8188549	0.0692
nxHelBake1.g1469.t2	II	51635558	51663925	0.0251
nxHelBake1.g3462.t1	V	1186070	1216130	0.101
nxHelBake1.g15138.t1	X	79274003	79312411	0.0646
nxHelBake1.g7619.t1	IV	39203900	39218157	0.0252
nxHelBake1.g6173.t1	V	100916398	100928579	0.0662
nxHelBake1.g4832.t1	V	51804529	51830447	0.0335
nxHelBake1.g327.t1	II	9749961	9760138	0.0962
nxHelBake1.g16118.t1	III	17459510	17463959	0.1146
nxHelBake1.g12517.t2	I	84347177	84370496	0.0489
nxHelBake1.g12249.t1	I	76799097	76831209	0.0501
nxHelBake1.g9560.t1	IV	106057935	106117393	0.1007
nxHelBake1.g3989.t1	V	19721879	19776900	0.0672
nxHelBake1.g17976.t1	III	81130405	81141604	0.0431
nxHelBake1.g15024.t1	X	75391935	75405599	0.0484
nxHelBake1.g16862.t1	III	41295461	41321919	0.1002
nxHelBake1.g5512.t1	V	77877770	77898554	0.0905
nxHelBake1.g11219.t1	I	39591829	39598430	0.0315
nxHelBake1.g11887.t2	I	65190379	65207165	0.0426
nxHelBake1.g9912.t1	I	726771	732768	0.1314
nxHelBake1.g9169.t1	IV	94277592	94281433	0.1291
nxHelBake1.g11888.t1	I	65210554	65232499	0.0322
nxHelBake1.g15048.t1	X	76153404	76159955	0.0375
nxHelBake1.g3423.t1	II	111678365	111680562	0.0925
nxHelBake1.g15159.t1	X	80069411	80090398	0.0252
nxHelBake1.g12992.t1	I	100056223	100068219	0.1179
nxHelBake1.g10988.t1	I	32765316	32773385	0.0505
nxHelBake1.g11457.t3	I	47323597	47348999	0.0395
nxHelBake1.g18422.t1	III	94700346	94723849	0.0857
nxHelBake1.g17925.t2	III	79475744	79524580	0.0481
nxHelBake1.g3177.t1	II	104398245	104410968	0.0878
nxHelBake1.g9902.t1	I	584910	606304	0.0929
nxHelBake1.g10394.t1	I	15574344	15590052	0.0771
nxHelBake1.g10815.t1	I	27603247	27626991	0.0568
nxHelBake1.g13661.t1	X	18520853	18528919	0.0502
nxHelBake1.g11307.t1	I	42298099	42309264	0.0441
nxHelBake1.g9959.t1	I	1913986	1927577	0.2074
nxHelBake1.g11066.t1	I	35259641	35284119	0.0396
nxHelBake1.g384.t1	II	11474901	11495523	0.1157
nxHelBake1.g1444.t1	II	50598347	50611265	0.0379
nxHelBake1.g11848.t1	I	63841889	63883061	0.0246
[truncated: 679 more rows]

## Sheet: S Figure 3b
Supplementary Figure 3b
Distribution of BUSCO genes in the six ngHelPoly1.1 chromosomes coloured by Nigon element (Gonzalez de la Rosa et al. 2021).
COLUMN	DESCRIPTION
buscoID	BUSCO ID (nematoda_odb10)
query_chr	H. polygyrus chromosome name
position	Position of the gene in the chromosome
assigned_chr	Nigon element that this gene/BUSCO has been assigned to
buscoID	query_chr	position	assigned_chr
0at6231	IV	6.7561e+07	D
6at6231	V	1.47142e+07	E
7at6231	III	40141604	C
9at6231	III	1.00282e+08	C
18at6231	I	8.24747e+07	A
19at6231	V	6.06256e+07	E
22at6231	I	9.58842e+07	A
23at6231	III	7.38368e+07	C
25at6231	X	8.46053e+07	X
28at6231	III	61919424	C
29at6231	IV	48838292	D
32at6231	X	6.53128e+07	N
35at6231	V	28425437	E
39at6231	II	5.64187e+07	N
40at6231	I	3.57967e+07	E
43at6231	I	1.7264e+06	A
48at6231	I	83172216	A
55at6231	III	3.55826e+07	C
57at6231	I	4.88647e+07	A
60at6231	IV	1.03355e+08	D
63at6231	IV	18304241	D
65at6231	II	109017175	B
67at6231	X	2.99181e+07	X
68at6231	I	6.17008e+07	A
72at6231	III	9289348	C
74at6231	I	4.37781e+07	A
76at6231	I	7.06759e+06	A
86at6231	X	39123800	X
91at6231	IV	1.00944e+08	D
92at6231	III	92272479	C
96at6231	IV	2.55967e+07	D
100at6231	II	6.8831e+07	B
101at6231	X	66149926	N
107at6231	II	6911777	B
117at6231	I	44569395	A
119at6231	III	71129934	C
121at6231	I	1.30439e+07	A
125at6231	V	16461170	E
127at6231	X	77941112	N
131at6231	II	950736	B
132at6231	III	6.60455e+06	C
137at6231	III	16034903	C
139at6231	X	8253194	X
144at6231	IV	80256432	N
146at6231	II	3709558	B
147at6231	X	8.84436e+07	N
149at6231	II	7544688	B
151at6231	III	28684974	C
152at6231	II	19000808	B
161at6231	II	3.80689e+07	B
165at6231	IV	109723620	X
166at6231	III	1.29663e+07	C
170at6231	IV	37290464	D
172at6231	IV	9.69726e+07	D
175at6231	I	66380371	A
181at6231	II	7.79182e+07	B
185at6231	III	6901529	C
189at6231	X	7.51913e+07	N
190at6231	II	24110381	B
194at6231	IV	70142443	D
196at6231	III	1.57173e+07	C
198at6231	X	65790357	N
201at6231	II	4.20096e+07	B
210at6231	III	6.82077e+07	C
211at6231	III	9.52556e+07	C
216at6231	I	2.44418e+06	A
217at6231	V	4.5102e+07	E
219at6231	II	1.19319e+06	B
232at6231	X	7.58322e+07	N
233at6231	IV	7.02195e+07	D
238at6231	I	70599621	A
241at6231	I	18837532	A
243at6231	IV	15029257	D
252at6231	X	2.5969e+07	X
255at6231	III	5.33608e+07	C
265at6231	III	24310517	C
267at6231	III	662970	C
271at6231	I	83631107	A
286at6231	V	39146665	E
287at6231	V	101131501	E
288at6231	I	11296486	A
293at6231	III	4.71514e+07	C
299at6231	III	1.70068e+07	C
300at6231	III	52668807	C
302at6231	II	65152896	B
318at6231	I	92576487	A
319at6231	II	2.37364e+07	B
322at6231	X	9.37451e+07	N
323at6231	IV	33961124	D
327at6231	I	4.35836e+07	A
333at6231	I	9.03427e+07	A
334at6231	III	79370466	C
344at6231	IV	7.92282e+07	D
345at6231	III	6.73994e+07	C
350at6231	IV	6.52849e+07	D
364at6231	IV	1.06593e+08	D
366at6231	I	11436355	A
369at6231	IV	1.09087e+08	D
373at6231	III	4.43845e+07	C
375at6231	X	74130276	N
378at6231	X	7.47594e+07	N
382at6231	II	19467795	B
384at6231	II	4.01574e+07	B
390at6231	II	7.35681e+07	B
394at6231	X	8.50025e+07	N
401at6231	V	3.48617e+07	E
402at6231	X	9.45841e+07	N
405at6231	II	88597899	B
411at6231	I	96283590	A
416at6231	V	4.47149e+07	E
420at6231	V	69523099	E
423at6231	III	92108895	C
425at6231	IV	1.05092e+08	D
428at6231	III	39177177	C
430at6231	I	6.92993e+07	A
435at6231	III	4.12814e+07	C
438at6231	X	54589665	N
446at6231	II	60898141	B
450at6231	II	37758183	B
451at6231	III	106994942	C
452at6231	IV	95169698	D
454at6231	V	96412295	E
455at6231	V	91232231	E
461at6231	III	7.3114e+07	C
462at6231	I	7496353	A
473at6231	V	4.56422e+07	E
482at6231	V	4.66023e+07	E
484at6231	I	6.32533e+07	A
487at6231	V	7.85178e+07	E
488at6231	I	74468999	A
489at6231	I	4.4985e+07	A
490at6231	V	5.75339e+07	E
494at6231	II	66957372	B
495at6231	IV	24275618	D
503at6231	I	68516549	A
509at6231	I	5.96327e+07	A
516at6231	IV	3.5735e+07	N
518at6231	III	3.34916e+07	C
522at6231	I	42366942	A
523at6231	I	9.24362e+06	A
527at6231	III	106489443	C
529at6231	III	7.23512e+07	C
531at6231	I	60578986	A
532at6231	I	4.99263e+07	A
534at6231	II	9461365	B
536at6231	II	9.30147e+07	B
537at6231	II	1.62975e+07	B
538at6231	III	101481364	C
544at6231	V	48181573	E
547at6231	V	6.76178e+07	E
548at6231	I	35495503	A
551at6231	II	6.39786e+07	B
562at6231	I	9.2625e+06	A
563at6231	X	1.99623e+07	X
572at6231	II	6.10876e+07	B
575at6231	X	7.61162e+07	N
581at6231	I	8.94875e+06	A
585at6231	II	63011473	B
590at6231	I	6.3471e+07	A
593at6231	II	65871108	B
594at6231	I	4.6893e+07	A
596at6231	X	4.41434e+07	X
597at6231	III	17738088	C
600at6231	X	27182252	X
604at6231	II	7.63005e+07	B
606at6231	V	8.70248e+07	E
612at6231	IV	103436443	D
613at6231	I	61522	A
620at6231	III	40933723	C
625at6231	X	27787326	X
627at6231	II	110213404	B
629at6231	III	101224065	C
632at6231	III	8.4457e+07	C
635at6231	IV	2.6801e+07	D
638at6231	IV	110404268	D
639at6231	III	48304736	C
641at6231	IV	66239882	D
642at6231	V	44009818	E
644at6231	I	789850	A
646at6231	I	2.90869e+07	A
650at6231	II	6.89971e+07	B
651at6231	X	85806852	N
655at6231	II	6.94359e+07	B
657at6231	II	4.28374e+07	B
665at6231	I	31688974	A
675at6231	I	8.00661e+07	A
683at6231	V	60763967	E
700at6231	III	35126354	C
701at6231	V	1.874e+07	E
702at6231	II	89482096	B
704at6231	V	34690978	N
710at6231	II	2.32686e+07	B
714at6231	V	3.49863e+07	E
716at6231	III	84763711	C
718at6231	X	7.01281e+07	N
721at6231	I	99032337	A
722at6231	III	50749797	C
724at6231	III	2.4057e+07	C
725at6231	I	2.21408e+07	N
734at6231	III	78758731	C
735at6231	X	94510453	N
737at6231	III	54180221	C
741at6231	III	9.69381e+07	C
747at6231	III	82141837	C
751at6231	II	9.03873e+06	B
753at6231	II	74692391	B
754at6231	II	42350985	B
755at6231	X	2.32969e+06	X
759at6231	IV	4.06231e+07	D
765at6231	II	7.89402e+07	B
772at6231	II	28403158	B
774at6231	II	34334351	B
780at6231	II	6.01592e+06	B
781at6231	X	5893356	X
782at6231	III	5.08035e+07	C
785at6231	III	3.07611e+06	C
786at6231	IV	1.03201e+08	D
787at6231	V	50243659	E
790at6231	X	1.21854e+06	X
792at6231	III	78421303	C
794at6231	II	86930341	B
800at6231	II	8.94215e+07	B
801at6231	X	95540725	N
802at6231	X	2.15347e+07	N
803at6231	III	80592717	C
810at6231	II	63222794	B
813at6231	II	2.92158e+07	B
814at6231	X	8.87007e+07	N
815at6231	III	50663596	C
816at6231	II	49429489	N
821at6231	III	8.36165e+07	C
825at6231	II	7.88297e+07	B
829at6231	III	6.35887e+07	C
837at6231	X	3.80251e+07	X
838at6231	III	1.00627e+08	C
842at6231	III	27838547	C
844at6231	IV	106726809	D
845at6231	V	30309943	E
849at6231	I	7.4053e+07	A
851at6231	IV	96441123	D
853at6231	I	74856122	A
857at6231	V	16029083	E
860at6231	III	82238384	C
868at6231	V	3.29437e+06	E
869at6231	III	5.4957e+07	C
875at6231	IV	8.61281e+07	D
876at6231	X	7.65031e+07	N
881at6231	I	6.45442e+07	A
885at6231	V	93872517	E
890at6231	V	87253035	E
899at6231	I	99436444	A
904at6231	V	3195979	X
912at6231	V	6.55762e+07	E
914at6231	II	79556321	B
915at6231	I	9.22654e+07	A
916at6231	II	108762402	B
917at6231	V	4.94955e+07	E
918at6231	I	59696190	A
920at6231	II	78927345	B
921at6231	IV	84541345	D
922at6231	IV	6.3337e+07	D
925at6231	III	2.5896e+07	C
933at6231	X	91794524	N
934at6231	IV	22591152	D
937at6231	I	7.20482e+07	A
939at6231	II	57294305	B
951at6231	III	5.87464e+07	C
952at6231	III	7.29714e+07	N
957at6231	II	1.02932e+08	B
961at6231	X	6.78574e+07	N
962at6231	I	2.42467e+07	A
963at6231	III	1.06022e+08	C
975at6231	II	22636692	B
987at6231	II	73080146	C
989at6231	II	9.83745e+07	B
990at6231	I	3.72127e+07	A
993at6231	V	49445444	E
994at6231	X	35912935	X
995at6231	V	9.7495e+07	E
997at6231	II	2.27322e+06	B
998at6231	I	66547994	X
1003at6231	II	2.51106e+07	B
1013at6231	X	77374246	N
1014at6231	V	86725311	E
1017at6231	III	74861706	C
1018at6231	III	5.96007e+06	C
1019at6231	IV	80984951	D
1024at6231	II	74749613	B
1033at6231	I	54149119	A
1035at6231	II	5.90186e+06	B
1037at6231	IV	5.79421e+07	D
1040at6231	II	76925941	B
1047at6231	III	9.83123e+07	C
1053at6231	I	6.27954e+07	A
1055at6231	III	8.43842e+07	C
1056at6231	I	2.59298e+07	A
1057at6231	IV	993841	D
1066at6231	X	3.14441e+07	N
1072at6231	IV	83288450	D
1073at6231	II	1.11019e+08	B
1082at6231	II	8.2105e+06	B
1083at6231	V	6.13491e+07	E
1086at6231	IV	46372860	D
1101at6231	I	7.57482e+07	A
1104at6231	II	91806950	B
1105at6231	III	3.61096e+07	C
1112at6231	V	1.56915e+06	E
1113at6231	I	26530231	A
1115at6231	III	54239230	C
1118at6231	III	9.98887e+07	C
1122at6231	IV	105144044	D
1123at6231	I	641242	N
1125at6231	V	17560544	E
1128at6231	V	31929898	E
1129at6231	IV	1.06188e+08	D
1131at6231	III	1.0549e+08	C
1133at6231	X	85076769	N
1134at6231	I	39286130	A
1135at6231	V	3571161	E
1138at6231	I	3.03962e+07	A
1142at6231	I	5.44048e+07	A
1144at6231	III	82068645	C
1147at6231	I	49810041	A
1150at6231	I	2.17232e+07	A
1152at6231	III	14075307	C
1153at6231	V	38685383	E
1155at6231	I	67005194	A
1158at6231	scaffold_1249	3828	B
1159at6231	III	21588833	C
1160at6231	I	8.81571e+07	A
1169at6231	III	39829690	C
1173at6231	V	100007075	B
1174at6231	I	39545431	A
1177at6231	III	6.16601e+07	C
1179at6231	I	8.03148e+07	A
1180at6231	X	3.96394e+07	X
1182at6231	X	30680936	N
1187at6231	V	2.4694e+07	E
1193at6231	III	5.96497e+07	C
1196at6231	I	66615944	A
1199at6231	II	86530351	B
1200at6231	II	5.10764e+06	B
1202at6231	III	30392447	C
1205at6231	IV	63701778	D
1207at6231	V	6.64388e+07	E
1211at6231	I	67844049	A
1212at6231	III	7.57803e+07	C
1215at6231	V	1.33787e+07	E
1223at6231	IV	100597020	D
1228at6231	V	95128003	E
1235at6231	IV	3.36472e+07	D
1247at6231	II	40063176	B
1252at6231	I	99851819	A
[truncated: 1,588 more rows]

## Sheet: S Figure 3c
Supplementary Figure 3c
[truncated: 2,345 more rows]

[truncated: 4 more sheets: S Figure 3d, S Figure 8, S Figure 11, S Figure 20]
